# Supplementary material for: Irrational risk aversion in an ant
Source: Anim Cogn. 2021 May 3;24(6):1237–45. doi: 10.1007/s10071-021-01516-1 (PMC8492575; doi:10.1007/s10071-021-01516-1)
Supplement: Supplementary file 3 — Supplementary file3 (XLSX 595 KB) [file 10071_2021_1516_MOESM3_ESM.xlsx]

## Sheet: Metadata
Supplemental Material 3
Sheet	description
Sheet 1 – Metadata
Sheet 2 – Experiment 1	data for the first experiment (safe: 0.5M, risky: 0.1/1.0M)
Sheet 3 – Experiment 2	data for the second experiment (safe: 0.5M, risky: 0.1/1.5M)
Sheet 4 – Experiment 3	data for the third experiment (safe: 0.3M, risky: 0.1/0.9M)
Sheet 5 – Experiment 4
Sheet 6 – Experiment 5	data for the fifth experiment (safe: 0.25M, risky: 0.25/1.5M)
Sheet 7 – suppl1.2_0.1vs0.3	data for pilot experiment: perception of 0.1M vs 0.3M
Sheet 8 – suppl1.2_0.3vs0.9	data for pilot experiment: perception of 0.3M vs 0.9M
Sheet 9 – suppl1.3_contextLosses	data for experiment on risk in the context of losses: ants fed on 1.5M sucrose
description of each column can be found in comments in this file or in supplement2.

## Sheet: experiment 1
date	colony	antN	condition	AritDiff	GeomDiff	antID	safescent	riskscent	firstrisk	firstfeed	visit	type	blindmol	mol	lastmol	lastfeedmol	scent	feed	phergo	pherbk	safeside	firstchoice	endchoice	firstchoicesafe	endchoicesafe
2018-05-18	14	9	Exp1	0	0.233772	43238149Exp1	Rosemary	Lemon	high	risky	1	train	C	1.0	NA	NA	Lemon	risky	NA	6	NA	NA	NA	NA	NA
2018-05-18	14	9	Exp1	0	0.233772	43238149Exp1	Rosemary	Lemon	high	risky	2	train	A	0.55	1.0	NA	Rosemary	safe	0	6	NA	NA	NA	NA	NA
2018-05-18	14	9	Exp1	0	0.233772	43238149Exp1	Rosemary	Lemon	high	risky	3	train	B	0.1	0.55	1.0	Lemon	risky	2	0	NA	NA	NA	NA	NA
2018-05-18	14	9	Exp1	0	0.233772	43238149Exp1	Rosemary	Lemon	high	risky	4	train	D	0.55	0.1	0.55	Rosemary	safe	0	0	NA	NA	NA	NA	NA
2018-05-18	14	9	Exp1	0	0.233772	43238149Exp1	Rosemary	Lemon	high	risky	5	train	C	1.0	0.55	0.1	Lemon	risky	0	1	NA	NA	NA	NA	NA
2018-05-18	14	9	Exp1	0	0.233772	43238149Exp1	Rosemary	Lemon	high	risky	6	train	A	0.55	1.0	0.55	Rosemary	safe	0	0	NA	NA	NA	NA	NA
2018-05-18	14	9	Exp1	0	0.233772	43238149Exp1	Rosemary	Lemon	high	risky	7	train	B	0.1	0.55	1.0	Lemon	risky	0	0	NA	NA	NA	NA	NA
2018-05-18	14	9	Exp1	0	0.233772	43238149Exp1	Rosemary	Lemon	high	risky	8	train	D	0.55	0.1	0.55	Rosemary	safe	0	7	NA	NA	NA	NA	NA
2018-05-18	14	9	Exp1	0	0.233772	43238149Exp1	Rosemary	Lemon	high	risky	9	test	NA	NA	NA	NA	NA	NA	NA	NA	Left	Left	Left	1	1
2018-05-18	14	9	Exp1	0	0.233772	43238149Exp1	Rosemary	Lemon	high	risky	10	test	NA	NA	NA	NA	NA	NA	NA	NA	Left	Left	Left	1	1
2018-05-18	14	9	Exp1	0	0.233772	43238149Exp1	Rosemary	Lemon	high	risky	11	test	NA	NA	NA	NA	NA	NA	NA	NA	Left	Right	Right	0	0
2018-05-18	14	17	Exp1	0	0.233772	432381417Exp1	Lemon	Rosemary	high	safe	1	train	D	0.55	NA	NA	Lemon	safe	NA	0	NA	NA	NA	NA	NA
2018-05-18	14	17	Exp1	0	0.233772	432381417Exp1	Lemon	Rosemary	high	safe	2	train	C	1.0	0.55	NA	Rosemary	risky	0	0	NA	NA	NA	NA	NA
2018-05-18	14	17	Exp1	0	0.233772	432381417Exp1	Lemon	Rosemary	high	safe	3	train	A	0.55	1.0	0.55	Lemon	safe	1	4	NA	NA	NA	NA	NA
2018-05-18	14	17	Exp1	0	0.233772	432381417Exp1	Lemon	Rosemary	high	safe	4	train	B	0.1	0.55	1.0	Rosemary	risky	0	0	NA	NA	NA	NA	NA
2018-05-18	14	17	Exp1	0	0.233772	432381417Exp1	Lemon	Rosemary	high	safe	5	train	D	0.55	0.1	0.55	Lemon	safe	0	6	NA	NA	NA	NA	NA
2018-05-18	14	17	Exp1	0	0.233772	432381417Exp1	Lemon	Rosemary	high	safe	6	train	C	1.0	0.55	0.1	Rosemary	risky	0	7	NA	NA	NA	NA	NA
2018-05-18	14	17	Exp1	0	0.233772	432381417Exp1	Lemon	Rosemary	high	safe	7	train	A	0.55	1.0	0.55	Lemon	safe	1	0	NA	NA	NA	NA	NA
2018-05-18	14	17	Exp1	0	0.233772	432381417Exp1	Lemon	Rosemary	high	safe	8	train	B	0.1	0.55	1.0	Rosemary	risky	0	0	NA	NA	NA	NA	NA
2018-05-18	14	17	Exp1	0	0.233772	432381417Exp1	Lemon	Rosemary	high	safe	9	test	NA	NA	NA	NA	NA	NA	NA	NA	Left	Left	Left	1	1
2018-05-18	14	17	Exp1	0	0.233772	432381417Exp1	Lemon	Rosemary	high	safe	10	test	NA	NA	NA	NA	NA	NA	NA	NA	Left	Right	Right	0	0
2018-05-18	14	17	Exp1	0	0.233772	432381417Exp1	Lemon	Rosemary	high	safe	11	test	NA	NA	NA	NA	NA	NA	NA	NA	Left	Left	Left	1	1
2018-05-18	14	28	Exp1	0	0.233772	432381428Exp1	Lemon	Rosemary	low	risky	1	train	B	0.1	NA	NA	Rosemary	risky	NA	0	NA	NA	NA	NA	NA
2018-05-18	14	28	Exp1	0	0.233772	432381428Exp1	Lemon	Rosemary	low	risky	2	train	D	0.55	0.1	NA	Lemon	safe	0	8	NA	NA	NA	NA	NA
2018-05-18	14	28	Exp1	0	0.233772	432381428Exp1	Lemon	Rosemary	low	risky	3	train	C	1.0	0.55	0.1	Rosemary	risky	5	4	NA	NA	NA	NA	NA
2018-05-18	14	28	Exp1	0	0.233772	432381428Exp1	Lemon	Rosemary	low	risky	4	train	A	0.55	1.0	0.55	Lemon	safe	8	0	NA	NA	NA	NA	NA
2018-05-18	14	28	Exp1	0	0.233772	432381428Exp1	Lemon	Rosemary	low	risky	5	train	B	0.1	0.55	1.0	Rosemary	risky	0	0	NA	NA	NA	NA	NA
2018-05-18	14	28	Exp1	0	0.233772	432381428Exp1	Lemon	Rosemary	low	risky	6	train	D	0.55	0.1	0.55	Lemon	safe	0	0	NA	NA	NA	NA	NA
2018-05-18	14	28	Exp1	0	0.233772	432381428Exp1	Lemon	Rosemary	low	risky	7	train	C	1.0	0.55	0.1	Rosemary	risky	0	0	NA	NA	NA	NA	NA
2018-05-18	14	28	Exp1	0	0.233772	432381428Exp1	Lemon	Rosemary	low	risky	8	train	A	0.55	1.0	0.55	Lemon	safe	4	0	NA	NA	NA	NA	NA
2018-05-18	14	28	Exp1	0	0.233772	432381428Exp1	Lemon	Rosemary	low	risky	9	test	NA	NA	NA	NA	NA	NA	NA	NA	Left	Left	Left	1	1
2018-05-18	14	28	Exp1	0	0.233772	432381428Exp1	Lemon	Rosemary	low	risky	10	test	NA	NA	NA	NA	NA	NA	NA	NA	Left	Left	Left	1	1
2018-05-18	14	28	Exp1	0	0.233772	432381428Exp1	Lemon	Rosemary	low	risky	11	test	NA	NA	NA	NA	NA	NA	NA	NA	Left	Left	Left	1	1
2018-05-18	14	44	Exp1	0	0.233772	432381444Exp1	Rosemary	Lemon	low	safe	1	train	A	0.55	NA	NA	Rosemary	safe	NA	4	NA	NA	NA	NA	NA
2018-05-18	14	44	Exp1	0	0.233772	432381444Exp1	Rosemary	Lemon	low	safe	2	train	B	0.1	0.55	NA	Lemon	risky	0	0	NA	NA	NA	NA	NA
2018-05-18	14	44	Exp1	0	0.233772	432381444Exp1	Rosemary	Lemon	low	safe	3	train	D	0.55	0.1	0.55	Rosemary	safe	0	7	NA	NA	NA	NA	NA
2018-05-18	14	44	Exp1	0	0.233772	432381444Exp1	Rosemary	Lemon	low	safe	4	train	C	1.0	0.55	0.1	Lemon	risky	0	10	NA	NA	NA	NA	NA
2018-05-18	14	44	Exp1	0	0.233772	432381444Exp1	Rosemary	Lemon	low	safe	5	train	A	0.55	1.0	0.55	Rosemary	safe	13	4	NA	NA	NA	NA	NA
2018-05-18	14	44	Exp1	0	0.233772	432381444Exp1	Rosemary	Lemon	low	safe	6	train	B	0.1	0.55	1.0	Lemon	risky	8	0	NA	NA	NA	NA	NA
2018-05-18	14	44	Exp1	0	0.233772	432381444Exp1	Rosemary	Lemon	low	safe	7	train	D	0.55	0.1	0.55	Rosemary	safe	1	0	NA	NA	NA	NA	NA
2018-05-18	14	44	Exp1	0	0.233772	432381444Exp1	Rosemary	Lemon	low	safe	8	train	C	1.0	0.55	0.1	Lemon	risky	0	0	NA	NA	NA	NA	NA
2018-05-18	14	44	Exp1	0	0.233772	432381444Exp1	Rosemary	Lemon	low	safe	9	test	NA	NA	NA	NA	NA	NA	NA	NA	Right	Right	Right	1	1
2018-05-18	14	44	Exp1	0	0.233772	432381444Exp1	Rosemary	Lemon	low	safe	10	test	NA	NA	NA	NA	NA	NA	NA	NA	Right	Right	Right	1	1
2018-05-18	14	44	Exp1	0	0.233772	432381444Exp1	Rosemary	Lemon	low	safe	11	test	NA	NA	NA	NA	NA	NA	NA	NA	Right	Left	Right	0	1
2018-05-18	14	54	Exp1	0	0.233772	432381454Exp1	Rosemary	Lemon	low	risky	1	train	B	0.1	NA	NA	Lemon	risky	NA	0	NA	NA	NA	NA	NA
2018-05-18	14	54	Exp1	0	0.233772	432381454Exp1	Rosemary	Lemon	low	risky	2	train	D	0.55	0.1	NA	Rosemary	safe	3	0	NA	NA	NA	NA	NA
2018-05-18	14	54	Exp1	0	0.233772	432381454Exp1	Rosemary	Lemon	low	risky	3	train	C	1.0	0.55	0.1	Lemon	risky	7	7	NA	NA	NA	NA	NA
2018-05-18	14	54	Exp1	0	0.233772	432381454Exp1	Rosemary	Lemon	low	risky	4	train	A	0.55	1.0	0.55	Rosemary	safe	0	10	NA	NA	NA	NA	NA
2018-05-18	14	54	Exp1	0	0.233772	432381454Exp1	Rosemary	Lemon	low	risky	5	train	B	0.1	0.55	1.0	Lemon	risky	4	0	NA	NA	NA	NA	NA
2018-05-18	14	54	Exp1	0	0.233772	432381454Exp1	Rosemary	Lemon	low	risky	6	train	D	0.55	0.1	0.55	Rosemary	safe	0	6	NA	NA	NA	NA	NA
2018-05-18	14	54	Exp1	0	0.233772	432381454Exp1	Rosemary	Lemon	low	risky	7	train	C	1.0	0.55	0.1	Lemon	risky	6	7	NA	NA	NA	NA	NA
2018-05-18	14	54	Exp1	0	0.233772	432381454Exp1	Rosemary	Lemon	low	risky	8	train	A	0.55	1.0	0.55	Rosemary	safe	5	1	NA	NA	NA	NA	NA
2018-05-18	14	54	Exp1	0	0.233772	432381454Exp1	Rosemary	Lemon	low	risky	9	test	NA	NA	NA	NA	NA	NA	NA	NA	Left	Left	Left	1	1
2018-05-18	14	54	Exp1	0	0.233772	432381454Exp1	Rosemary	Lemon	low	risky	10	test	NA	NA	NA	NA	NA	NA	NA	NA	Left	Left	Left	1	1
2018-05-18	14	54	Exp1	0	0.233772	432381454Exp1	Rosemary	Lemon	low	risky	11	test	NA	NA	NA	NA	NA	NA	NA	NA	Left	Left	Left	1	1
2018-05-18	14	60	Exp1	0	0.233772	432381460Exp1	Lemon	Rosemary	low	safe	1	train	A	0.55	NA	NA	Lemon	safe	NA	0	NA	NA	NA	NA	NA
2018-05-18	14	60	Exp1	0	0.233772	432381460Exp1	Lemon	Rosemary	low	safe	2	train	B	0.1	0.55	NA	Rosemary	risky	0	0	NA	NA	NA	NA	NA
2018-05-18	14	60	Exp1	0	0.233772	432381460Exp1	Lemon	Rosemary	low	safe	3	train	D	0.55	0.1	0.55	Lemon	safe	0	8	NA	NA	NA	NA	NA
2018-05-18	14	60	Exp1	0	0.233772	432381460Exp1	Lemon	Rosemary	low	safe	4	train	C	1.0	0.55	0.1	Rosemary	risky	6	6	NA	NA	NA	NA	NA
2018-05-18	14	60	Exp1	0	0.233772	432381460Exp1	Lemon	Rosemary	low	safe	5	train	A	0.55	1.0	0.55	Lemon	safe	20	3	NA	NA	NA	NA	NA
2018-05-18	14	60	Exp1	0	0.233772	432381460Exp1	Lemon	Rosemary	low	safe	6	train	B	0.1	0.55	1.0	Rosemary	risky	15	0	NA	NA	NA	NA	NA
2018-05-18	14	60	Exp1	0	0.233772	432381460Exp1	Lemon	Rosemary	low	safe	7	train	D	0.55	0.1	0.55	Lemon	safe	0	1	NA	NA	NA	NA	NA
2018-05-18	14	60	Exp1	0	0.233772	432381460Exp1	Lemon	Rosemary	low	safe	8	train	C	1.0	0.55	0.1	Rosemary	risky	1	2	NA	NA	NA	NA	NA
2018-05-18	14	60	Exp1	0	0.233772	432381460Exp1	Lemon	Rosemary	low	safe	9	test	NA	NA	NA	NA	NA	NA	NA	NA	Right	Right	Right	1	1
2018-05-18	14	60	Exp1	0	0.233772	432381460Exp1	Lemon	Rosemary	low	safe	10	test	NA	NA	NA	NA	NA	NA	NA	NA	Right	Right	Right	1	1
2018-05-18	14	60	Exp1	0	0.233772	432381460Exp1	Lemon	Rosemary	low	safe	11	test	NA	NA	NA	NA	NA	NA	NA	NA	Right	Left	Right	0	1
2018-05-19	18	2	Exp1	0	0.233772	43239182Exp1	Lemon	Rosemary	high	safe	1	train	C	0.55	NA	NA	Lemon	safe	NA	0	NA	NA	NA	NA	NA
2018-05-19	18	2	Exp1	0	0.233772	43239182Exp1	Lemon	Rosemary	high	safe	2	train	B	1.0	0.55	NA	Rosemary	risky	0	3	NA	NA	NA	NA	NA
2018-05-19	18	2	Exp1	0	0.233772	43239182Exp1	Lemon	Rosemary	high	safe	3	train	A	0.55	1.0	0.55	Lemon	safe	7	1	NA	NA	NA	NA	NA
2018-05-19	18	2	Exp1	0	0.233772	43239182Exp1	Lemon	Rosemary	high	safe	4	train	D	0.1	0.55	1.0	Rosemary	risky	11	0	NA	NA	NA	NA	NA
2018-05-19	18	2	Exp1	0	0.233772	43239182Exp1	Lemon	Rosemary	high	safe	5	train	C	0.55	0.1	0.55	Lemon	safe	0	3	NA	NA	NA	NA	NA
2018-05-19	18	2	Exp1	0	0.233772	43239182Exp1	Lemon	Rosemary	high	safe	6	train	B	1.0	0.55	0.1	Rosemary	risky	0	0	NA	NA	NA	NA	NA
2018-05-19	18	2	Exp1	0	0.233772	43239182Exp1	Lemon	Rosemary	high	safe	7	train	A	0.55	1.0	0.55	Lemon	safe	0	0	NA	NA	NA	NA	NA
2018-05-19	18	2	Exp1	0	0.233772	43239182Exp1	Lemon	Rosemary	high	safe	8	train	D	0.1	0.55	1.0	Rosemary	risky	0	0	NA	NA	NA	NA	NA
2018-05-19	18	2	Exp1	0	0.233772	43239182Exp1	Lemon	Rosemary	high	safe	9	test	NA	NA	NA	NA	NA	NA	NA	NA	Left	Left	Left	1	1
2018-05-19	18	2	Exp1	0	0.233772	43239182Exp1	Lemon	Rosemary	high	safe	10	test	NA	NA	NA	NA	NA	NA	NA	NA	Left	Left	Left	1	1
2018-05-19	18	2	Exp1	0	0.233772	43239182Exp1	Lemon	Rosemary	high	safe	11	test	NA	NA	NA	NA	NA	NA	NA	NA	Left	Left	Left	1	1
2018-05-19	18	53	Exp1	0	0.233772	432391853Exp1	Rosemary	Lemon	low	safe	1	train	A	0.55	NA	NA	Rosemary	safe	NA	0	NA	NA	NA	NA	NA
2018-05-19	18	53	Exp1	0	0.233772	432391853Exp1	Rosemary	Lemon	low	safe	2	train	D	0.1	0.55	NA	Lemon	risky	0	0	NA	NA	NA	NA	NA
2018-05-19	18	53	Exp1	0	0.233772	432391853Exp1	Rosemary	Lemon	low	safe	3	train	C	0.55	0.1	0.55	Rosemary	safe	0	6	NA	NA	NA	NA	NA
2018-05-19	18	53	Exp1	0	0.233772	432391853Exp1	Rosemary	Lemon	low	safe	4	train	B	1.0	0.55	0.1	Lemon	risky	1	0	NA	NA	NA	NA	NA
2018-05-19	18	53	Exp1	0	0.233772	432391853Exp1	Rosemary	Lemon	low	safe	5	train	A	0.55	1.0	0.55	Rosemary	safe	7	0	NA	NA	NA	NA	NA
2018-05-19	18	53	Exp1	0	0.233772	432391853Exp1	Rosemary	Lemon	low	safe	6	train	D	0.1	0.55	1.0	Lemon	risky	5	0	NA	NA	NA	NA	NA
2018-05-19	18	53	Exp1	0	0.233772	432391853Exp1	Rosemary	Lemon	low	safe	7	train	C	0.55	0.1	0.55	Rosemary	safe	3	0	NA	NA	NA	NA	NA
2018-05-19	18	53	Exp1	0	0.233772	432391853Exp1	Rosemary	Lemon	low	safe	8	train	B	1.0	0.55	0.1	Lemon	risky	3	0	NA	NA	NA	NA	NA
2018-05-19	18	53	Exp1	0	0.233772	432391853Exp1	Rosemary	Lemon	low	safe	9	test	NA	NA	NA	NA	NA	NA	NA	NA	Right	Right	Right	1	1
2018-05-19	18	53	Exp1	0	0.233772	432391853Exp1	Rosemary	Lemon	low	safe	10	test	NA	NA	NA	NA	NA	NA	NA	NA	Right	Left	Right	0	1
2018-05-19	18	53	Exp1	0	0.233772	432391853Exp1	Rosemary	Lemon	low	safe	11	test	NA	NA	NA	NA	NA	NA	NA	NA	Right	Left	Left	0	0
2018-05-19	18	9	Exp1	0	0.233772	43239189Exp1	Rosemary	Lemon	low	safe	1	train	A	0.55	NA	NA	Rosemary	safe	NA	0	NA	NA	NA	NA	NA
2018-05-19	18	9	Exp1	0	0.233772	43239189Exp1	Rosemary	Lemon	low	safe	2	train	D	0.1	0.55	NA	Lemon	risky	0	0	NA	NA	NA	NA	NA
2018-05-19	18	9	Exp1	0	0.233772	43239189Exp1	Rosemary	Lemon	low	safe	3	train	C	0.55	0.1	0.55	Rosemary	safe	0	6	NA	NA	NA	NA	NA
2018-05-19	18	9	Exp1	0	0.233772	43239189Exp1	Rosemary	Lemon	low	safe	4	train	B	1.0	0.55	0.1	Lemon	risky	5	8	NA	NA	NA	NA	NA
2018-05-19	18	9	Exp1	0	0.233772	43239189Exp1	Rosemary	Lemon	low	safe	5	train	A	0.55	1.0	0.55	Rosemary	safe	0	0	NA	NA	NA	NA	NA
2018-05-19	18	9	Exp1	0	0.233772	43239189Exp1	Rosemary	Lemon	low	safe	6	train	D	0.1	0.55	1.0	Lemon	risky	3	0	NA	NA	NA	NA	NA
2018-05-19	18	9	Exp1	0	0.233772	43239189Exp1	Rosemary	Lemon	low	safe	7	train	C	0.55	0.1	0.55	Rosemary	safe	0	0	NA	NA	NA	NA	NA
2018-05-19	18	9	Exp1	0	0.233772	43239189Exp1	Rosemary	Lemon	low	safe	8	train	B	1.0	0.55	0.1	Lemon	risky	0	0	NA	NA	NA	NA	NA
2018-05-19	18	9	Exp1	0	0.233772	43239189Exp1	Rosemary	Lemon	low	safe	9	test	NA	NA	NA	NA	NA	NA	NA	NA	Left	Left	Left	1	1
2018-05-19	18	9	Exp1	0	0.233772	43239189Exp1	Rosemary	Lemon	low	safe	10	test	NA	NA	NA	NA	NA	NA	NA	NA	Left	Left	Left	1	1
2018-05-19	18	9	Exp1	0	0.233772	43239189Exp1	Rosemary	Lemon	low	safe	11	test	NA	NA	NA	NA	NA	NA	NA	NA	Left	Right	Right	0	0
2018-05-19	18	13	Exp1	0	0.233772	432391813Exp1	Lemon	Rosemary	high	risky	1	train	B	1.0	NA	NA	Rosemary	risky	NA	0	NA	NA	NA	NA	NA
2018-05-19	18	13	Exp1	0	0.233772	432391813Exp1	Lemon	Rosemary	high	risky	2	train	A	0.55	1.0	NA	Lemon	safe	0	0	NA	NA	NA	NA	NA
2018-05-19	18	13	Exp1	0	0.233772	432391813Exp1	Lemon	Rosemary	high	risky	3	train	D	0.1	0.55	1.0	Rosemary	risky	6	0	NA	NA	NA	NA	NA
2018-05-19	18	13	Exp1	0	0.233772	432391813Exp1	Lemon	Rosemary	high	risky	4	train	C	0.55	0.1	0.55	Lemon	safe	0	0	NA	NA	NA	NA	NA
2018-05-19	18	13	Exp1	0	0.233772	432391813Exp1	Lemon	Rosemary	high	risky	5	train	B	1.0	0.55	0.1	Rosemary	risky	0	0	NA	NA	NA	NA	NA
2018-05-19	18	13	Exp1	0	0.233772	432391813Exp1	Lemon	Rosemary	high	risky	6	train	A	0.55	1.0	0.55	Lemon	safe	2	0	NA	NA	NA	NA	NA
2018-05-19	18	13	Exp1	0	0.233772	432391813Exp1	Lemon	Rosemary	high	risky	7	train	D	0.1	0.55	1.0	Rosemary	risky	0	0	NA	NA	NA	NA	NA
2018-05-19	18	13	Exp1	0	0.233772	432391813Exp1	Lemon	Rosemary	high	risky	8	train	C	0.55	0.1	0.55	Lemon	safe	0	0	NA	NA	NA	NA	NA
2018-05-19	18	13	Exp1	0	0.233772	432391813Exp1	Lemon	Rosemary	high	risky	9	test	NA	NA	NA	NA	NA	NA	NA	NA	Right	Right	Right	1	1
2018-05-19	18	13	Exp1	0	0.233772	432391813Exp1	Lemon	Rosemary	high	risky	10	test	NA	NA	NA	NA	NA	NA	NA	NA	Right	Right	Right	1	1
2018-05-19	18	13	Exp1	0	0.233772	432391813Exp1	Lemon	Rosemary	high	risky	11	test	NA	NA	NA	NA	NA	NA	NA	NA	Right	Left	Left	0	0
2018-05-19	18	8	Exp1	0	0.233772	43239188Exp1	Rosemary	Lemon	high	risky	1	train	B	1.0	NA	NA	Lemon	risky	NA	0	NA	NA	NA	NA	NA
2018-05-19	18	8	Exp1	0	0.233772	43239188Exp1	Rosemary	Lemon	high	risky	2	train	A	0.55	1.0	NA	Rosemary	safe	0	0	NA	NA	NA	NA	NA
2018-05-19	18	8	Exp1	0	0.233772	43239188Exp1	Rosemary	Lemon	high	risky	3	train	D	0.1	0.55	1.0	Lemon	risky	2	0	NA	NA	NA	NA	NA
2018-05-19	18	8	Exp1	0	0.233772	43239188Exp1	Rosemary	Lemon	high	risky	4	train	C	0.55	0.1	0.55	Rosemary	safe	3	5	NA	NA	NA	NA	NA
2018-05-19	18	8	Exp1	0	0.233772	43239188Exp1	Rosemary	Lemon	high	risky	5	train	B	1.0	0.55	0.1	Lemon	risky	3	0	NA	NA	NA	NA	NA
2018-05-19	18	8	Exp1	0	0.233772	43239188Exp1	Rosemary	Lemon	high	risky	6	train	A	0.55	1.0	0.55	Rosemary	safe	7	0	NA	NA	NA	NA	NA
2018-05-19	18	8	Exp1	0	0.233772	43239188Exp1	Rosemary	Lemon	high	risky	7	train	D	0.1	0.55	1.0	Lemon	risky	3	0	NA	NA	NA	NA	NA
2018-05-19	18	8	Exp1	0	0.233772	43239188Exp1	Rosemary	Lemon	high	risky	8	train	C	0.55	0.1	0.55	Rosemary	safe	4	4	NA	NA	NA	NA	NA
2018-05-19	18	8	Exp1	0	0.233772	43239188Exp1	Rosemary	Lemon	high	risky	9	test	NA	NA	NA	NA	NA	NA	NA	NA	Left	Left	Left	1	1
2018-05-19	18	8	Exp1	0	0.233772	43239188Exp1	Rosemary	Lemon	high	risky	10	test	NA	NA	NA	NA	NA	NA	NA	NA	Left	Left	Left	1	1
2018-05-19	18	8	Exp1	0	0.233772	43239188Exp1	Rosemary	Lemon	high	risky	11	test	NA	NA	NA	NA	NA	NA	NA	NA	Left	Left	Left	1	1
2018-05-19	18	24	Exp1	0	0.233772	432391824Exp1	Lemon	Rosemary	low	safe	1	train	A	0.55	NA	NA	Lemon	safe	NA	0	NA	NA	NA	NA	NA
2018-05-19	18	24	Exp1	0	0.233772	432391824Exp1	Lemon	Rosemary	low	safe	2	train	D	0.1	0.55	NA	Rosemary	risky	0	0	NA	NA	NA	NA	NA
2018-05-19	18	24	Exp1	0	0.233772	432391824Exp1	Lemon	Rosemary	low	safe	3	train	C	0.55	0.1	0.55	Lemon	safe	8	4	NA	NA	NA	NA	NA
2018-05-19	18	24	Exp1	0	0.233772	432391824Exp1	Lemon	Rosemary	low	safe	4	train	B	1.0	0.55	0.1	Rosemary	risky	4	0	NA	NA	NA	NA	NA
2018-05-19	18	24	Exp1	0	0.233772	432391824Exp1	Lemon	Rosemary	low	safe	5	train	A	0.55	1.0	0.55	Lemon	safe	8	3	NA	NA	NA	NA	NA
2018-05-19	18	24	Exp1	0	0.233772	432391824Exp1	Lemon	Rosemary	low	safe	6	train	D	0.1	0.55	1.0	Rosemary	risky	0	0	NA	NA	NA	NA	NA
2018-05-19	18	24	Exp1	0	0.233772	432391824Exp1	Lemon	Rosemary	low	safe	7	train	C	0.55	0.1	0.55	Lemon	safe	3	0	NA	NA	NA	NA	NA
2018-05-19	18	24	Exp1	0	0.233772	432391824Exp1	Lemon	Rosemary	low	safe	8	train	B	1.0	0.55	0.1	Rosemary	risky	0	0	NA	NA	NA	NA	NA
2018-05-19	18	24	Exp1	0	0.233772	432391824Exp1	Lemon	Rosemary	low	safe	9	test	NA	NA	NA	NA	NA	NA	NA	NA	Right	Left	Left	0	0
2018-05-19	18	24	Exp1	0	0.233772	432391824Exp1	Lemon	Rosemary	low	safe	10	test	NA	NA	NA	NA	NA	NA	NA	NA	Right	Left	Left	0	0
2018-05-19	18	24	Exp1	0	0.233772	432391824Exp1	Lemon	Rosemary	low	safe	11	test	NA	NA	NA	NA	NA	NA	NA	NA	Right	Left	Left	0	0
2018-05-19	18	26	Exp1	0	0.233772	432391826Exp1	Lemon	Rosemary	low	safe	1	train	A	0.55	NA	NA	Lemon	safe	NA	0	NA	NA	NA	NA	NA
2018-05-19	18	26	Exp1	0	0.233772	432391826Exp1	Lemon	Rosemary	low	safe	2	train	D	0.1	0.55	NA	Rosemary	risky	0	0	NA	NA	NA	NA	NA
2018-05-19	18	26	Exp1	0	0.233772	432391826Exp1	Lemon	Rosemary	low	safe	3	train	C	0.55	0.1	0.55	Lemon	safe	0	0	NA	NA	NA	NA	NA
2018-05-19	18	26	Exp1	0	0.233772	432391826Exp1	Lemon	Rosemary	low	safe	4	train	B	1.0	0.55	0.1	Rosemary	risky	0	7	NA	NA	NA	NA	NA
2018-05-19	18	26	Exp1	0	0.233772	432391826Exp1	Lemon	Rosemary	low	safe	5	train	A	0.55	1.0	0.55	Lemon	safe	13	9	NA	NA	NA	NA	NA
2018-05-19	18	26	Exp1	0	0.233772	432391826Exp1	Lemon	Rosemary	low	safe	6	train	D	0.1	0.55	1.0	Rosemary	risky	14	0	NA	NA	NA	NA	NA
2018-05-19	18	26	Exp1	0	0.233772	432391826Exp1	Lemon	Rosemary	low	safe	7	train	C	0.55	0.1	0.55	Lemon	safe	13	5	NA	NA	NA	NA	NA
2018-05-19	18	26	Exp1	0	0.233772	432391826Exp1	Lemon	Rosemary	low	safe	8	train	B	1.0	0.55	0.1	Rosemary	risky	7	8	NA	NA	NA	NA	NA
2018-05-19	18	26	Exp1	0	0.233772	432391826Exp1	Lemon	Rosemary	low	safe	9	test	NA	NA	NA	NA	NA	NA	NA	NA	Left	Left	Left	1	1
2018-05-19	18	26	Exp1	0	0.233772	432391826Exp1	Lemon	Rosemary	low	safe	10	test	NA	NA	NA	NA	NA	NA	NA	NA	Left	Left	Left	1	1
2018-05-19	18	26	Exp1	0	0.233772	432391826Exp1	Lemon	Rosemary	low	safe	11	test	NA	NA	NA	NA	NA	NA	NA	NA	Left	Left	Left	1	1
2018-05-19	18	40	Exp1	0	0.233772	432391840Exp1	Lemon	Rosemary	high	risky	1	train	B	1.0	NA	NA	Rosemary	risky	NA	0	NA	NA	NA	NA	NA
2018-05-19	18	40	Exp1	0	0.233772	432391840Exp1	Lemon	Rosemary	high	risky	2	train	A	0.55	1.0	NA	Lemon	safe	0	0	NA	NA	NA	NA	NA
2018-05-19	18	40	Exp1	0	0.233772	432391840Exp1	Lemon	Rosemary	high	risky	3	train	D	0.1	0.55	1.0	Rosemary	risky	6	0	NA	NA	NA	NA	NA
2018-05-19	18	40	Exp1	0	0.233772	432391840Exp1	Lemon	Rosemary	high	risky	4	train	C	0.55	0.1	0.55	Lemon	safe	0	1	NA	NA	NA	NA	NA
2018-05-19	18	40	Exp1	0	0.233772	432391840Exp1	Lemon	Rosemary	high	risky	5	train	B	1.0	0.55	0.1	Rosemary	risky	1	3	NA	NA	NA	NA	NA
2018-05-19	18	40	Exp1	0	0.233772	432391840Exp1	Lemon	Rosemary	high	risky	6	train	A	0.55	1.0	0.55	Lemon	safe	5	1	NA	NA	NA	NA	NA
2018-05-19	18	40	Exp1	0	0.233772	432391840Exp1	Lemon	Rosemary	high	risky	7	train	D	0.1	0.55	1.0	Rosemary	risky	1	0	NA	NA	NA	NA	NA
2018-05-19	18	40	Exp1	0	0.233772	432391840Exp1	Lemon	Rosemary	high	risky	8	train	C	0.55	0.1	0.55	Lemon	safe	0	0	NA	NA	NA	NA	NA
2018-05-19	18	40	Exp1	0	0.233772	432391840Exp1	Lemon	Rosemary	high	risky	9	test	NA	NA	NA	NA	NA	NA	NA	NA	Left	Left	Left	1	1
2018-05-19	18	40	Exp1	0	0.233772	432391840Exp1	Lemon	Rosemary	high	risky	10	test	NA	NA	NA	NA	NA	NA	NA	NA	Left	Left	Left	1	1
2018-05-19	18	40	Exp1	0	0.233772	432391840Exp1	Lemon	Rosemary	high	risky	11	test	NA	NA	NA	NA	NA	NA	NA	NA	Left	Left	Left	1	1
2018-05-19	18	41	Exp1	0	0.233772	432391841Exp1	Lemon	Rosemary	high	safe	1	train	C	0.55	NA	NA	Lemon	safe	NA	0	NA	NA	NA	NA	NA
2018-05-19	18	41	Exp1	0	0.233772	432391841Exp1	Lemon	Rosemary	high	safe	2	train	B	1.0	0.55	NA	Rosemary	risky	0	0	NA	NA	NA	NA	NA
2018-05-19	18	41	Exp1	0	0.233772	432391841Exp1	Lemon	Rosemary	high	safe	3	train	A	0.55	1.0	0.55	Lemon	safe	0	1	NA	NA	NA	NA	NA
2018-05-19	18	41	Exp1	0	0.233772	432391841Exp1	Lemon	Rosemary	high	safe	4	train	D	0.1	0.55	1.0	Rosemary	risky	0	0	NA	NA	NA	NA	NA
2018-05-19	18	41	Exp1	0	0.233772	432391841Exp1	Lemon	Rosemary	high	safe	5	train	C	0.55	0.1	0.55	Lemon	safe	5	6	NA	NA	NA	NA	NA
2018-05-19	18	41	Exp1	0	0.233772	432391841Exp1	Lemon	Rosemary	high	safe	6	train	B	1.0	0.55	0.1	Rosemary	risky	0	0	NA	NA	NA	NA	NA
2018-05-19	18	41	Exp1	0	0.233772	432391841Exp1	Lemon	Rosemary	high	safe	7	train	A	0.55	1.0	0.55	Lemon	safe	0	0	NA	NA	NA	NA	NA
2018-05-19	18	41	Exp1	0	0.233772	432391841Exp1	Lemon	Rosemary	high	safe	8	train	D	0.1	0.55	1.0	Rosemary	risky	0	0	NA	NA	NA	NA	NA
2018-05-19	18	41	Exp1	0	0.233772	432391841Exp1	Lemon	Rosemary	high	safe	9	test	NA	NA	NA	NA	NA	NA	NA	NA	Right	Right	Right	1	1
2018-05-19	18	41	Exp1	0	0.233772	432391841Exp1	Lemon	Rosemary	high	safe	10	test	NA	NA	NA	NA	NA	NA	NA	NA	Right	Left	Left	0	0
2018-05-19	18	41	Exp1	0	0.233772	432391841Exp1	Lemon	Rosemary	high	safe	11	test	NA	NA	NA	NA	NA	NA	NA	NA	Right	Right	Right	1	1
2018-05-19	18	50	Exp1	0	0.233772	432391850Exp1	Rosemary	Lemon	low	risky	1	train	D	0.1	NA	NA	Lemon	risky	NA	0	NA	NA	NA	NA	NA
2018-05-19	18	50	Exp1	0	0.233772	432391850Exp1	Rosemary	Lemon	low	risky	2	train	C	0.55	0.1	NA	Rosemary	safe	0	4	NA	NA	NA	NA	NA
2018-05-19	18	50	Exp1	0	0.233772	432391850Exp1	Rosemary	Lemon	low	risky	3	train	B	1.0	0.55	0.1	Lemon	risky	7	5	NA	NA	NA	NA	NA
2018-05-19	18	50	Exp1	0	0.233772	432391850Exp1	Rosemary	Lemon	low	risky	4	train	A	0.55	1.0	0.55	Rosemary	safe	6	0	NA	NA	NA	NA	NA
2018-05-19	18	50	Exp1	0	0.233772	432391850Exp1	Rosemary	Lemon	low	risky	5	train	D	0.1	0.55	1.0	Lemon	risky	8	0	NA	NA	NA	NA	NA
2018-05-19	18	50	Exp1	0	0.233772	432391850Exp1	Rosemary	Lemon	low	risky	6	train	C	0.55	0.1	0.55	Rosemary	safe	0	4	NA	NA	NA	NA	NA
2018-05-19	18	50	Exp1	0	0.233772	432391850Exp1	Rosemary	Lemon	low	risky	7	train	B	1.0	0.55	0.1	Lemon	risky	5	2	NA	NA	NA	NA	NA
2018-05-19	18	50	Exp1	0	0.233772	432391850Exp1	Rosemary	Lemon	low	risky	8	train	A	0.55	1.0	0.55	Rosemary	safe	10	0	NA	NA	NA	NA	NA
2018-05-19	18	50	Exp1	0	0.233772	432391850Exp1	Rosemary	Lemon	low	risky	9	test	NA	NA	NA	NA	NA	NA	NA	NA	Right	Right	Right	1	1
2018-05-19	18	50	Exp1	0	0.233772	432391850Exp1	Rosemary	Lemon	low	risky	10	test	NA	NA	NA	NA	NA	NA	NA	NA	Right	Right	Right	1	1
2018-05-19	18	50	Exp1	0	0.233772	432391850Exp1	Rosemary	Lemon	low	risky	11	test	NA	NA	NA	NA	NA	NA	NA	NA	Right	Right	Right	1	1
2018-05-20	18	51	Exp1	0	0.233772	432401851Exp1	Rosemary	Lemon	low	risky	1	train	D	0.1	NA	NA	Lemon	risky	NA	0	NA	NA	NA	NA	NA
2018-05-20	18	51	Exp1	0	0.233772	432401851Exp1	Rosemary	Lemon	low	risky	2	train	C	0.55	0.1	NA	Rosemary	safe	0	8	NA	NA	NA	NA	NA
2018-05-20	18	51	Exp1	0	0.233772	432401851Exp1	Rosemary	Lemon	low	risky	3	train	B	1.0	0.55	0.1	Lemon	risky	2	5	NA	NA	NA	NA	NA
2018-05-20	18	51	Exp1	0	0.233772	432401851Exp1	Rosemary	Lemon	low	risky	4	train	A	0.55	1.0	0.55	Rosemary	safe	10	8	NA	NA	NA	NA	NA
2018-05-20	18	51	Exp1	0	0.233772	432401851Exp1	Rosemary	Lemon	low	risky	5	train	D	0.1	0.55	1.0	Lemon	risky	6	0	NA	NA	NA	NA	NA
2018-05-20	18	51	Exp1	0	0.233772	432401851Exp1	Rosemary	Lemon	low	risky	6	train	C	0.55	0.1	0.55	Rosemary	safe	0	1	NA	NA	NA	NA	NA
2018-05-20	18	51	Exp1	0	0.233772	432401851Exp1	Rosemary	Lemon	low	risky	7	train	B	1.0	0.55	0.1	Lemon	risky	0	0	NA	NA	NA	NA	NA
2018-05-20	18	51	Exp1	0	0.233772	432401851Exp1	Rosemary	Lemon	low	risky	8	train	A	0.55	1.0	0.55	Rosemary	safe	0	0	NA	NA	NA	NA	NA
2018-05-20	18	51	Exp1	0	0.233772	432401851Exp1	Rosemary	Lemon	low	risky	9	test	NA	NA	NA	NA	NA	NA	NA	NA	Left	Left	Left	1	1
2018-05-20	18	51	Exp1	0	0.233772	432401851Exp1	Rosemary	Lemon	low	risky	10	test	NA	NA	NA	NA	NA	NA	NA	NA	Left	Left	Left	1	1
2018-05-20	18	51	Exp1	0	0.233772	432401851Exp1	Rosemary	Lemon	low	risky	11	test	NA	NA	NA	NA	NA	NA	NA	NA	Left	Left	Left	1	1
2018-05-20	18	57	Exp1	0	0.233772	432401857Exp1	Lemon	Rosemary	low	risky	1	train	D	0.1	NA	NA	Rosemary	risky	NA	0	NA	NA	NA	NA	NA
2018-05-20	18	57	Exp1	0	0.233772	432401857Exp1	Lemon	Rosemary	low	risky	2	train	C	0.55	0.1	NA	Lemon	safe	0	5	NA	NA	NA	NA	NA
2018-05-20	18	57	Exp1	0	0.233772	432401857Exp1	Lemon	Rosemary	low	risky	3	train	B	1.0	0.55	0.1	Rosemary	risky	11	8	NA	NA	NA	NA	NA
2018-05-20	18	57	Exp1	0	0.233772	432401857Exp1	Lemon	Rosemary	low	risky	4	train	A	0.55	1.0	0.55	Lemon	safe	10	8	NA	NA	NA	NA	NA
2018-05-20	18	57	Exp1	0	0.233772	432401857Exp1	Lemon	Rosemary	low	risky	5	train	D	0.1	0.55	1.0	Rosemary	risky	4	0	NA	NA	NA	NA	NA
2018-05-20	18	57	Exp1	0	0.233772	432401857Exp1	Lemon	Rosemary	low	risky	6	train	C	0.55	0.1	0.55	Lemon	safe	3	2	NA	NA	NA	NA	NA
2018-05-20	18	57	Exp1	0	0.233772	432401857Exp1	Lemon	Rosemary	low	risky	7	train	B	1.0	0.55	0.1	Rosemary	risky	6	6	NA	NA	NA	NA	NA
2018-05-20	18	57	Exp1	0	0.233772	432401857Exp1	Lemon	Rosemary	low	risky	8	train	A	0.55	1.0	0.55	Lemon	safe	5	4	NA	NA	NA	NA	NA
2018-05-20	18	57	Exp1	0	0.233772	432401857Exp1	Lemon	Rosemary	low	risky	9	test	NA	NA	NA	NA	NA	NA	NA	NA	Right	Right	Right	1	1
2018-05-20	18	57	Exp1	0	0.233772	432401857Exp1	Lemon	Rosemary	low	risky	10	test	NA	NA	NA	NA	NA	NA	NA	NA	Right	Left	Right	0	1
2018-05-20	18	57	Exp1	0	0.233772	432401857Exp1	Lemon	Rosemary	low	risky	11	test	NA	NA	NA	NA	NA	NA	NA	NA	Right	Right	Right	1	1
2018-05-20	18	62	Exp1	0	0.233772	432401862Exp1	Rosemary	Lemon	high	safe	1	train	C	0.55	NA	NA	Rosemary	safe	NA	0	NA	NA	NA	NA	NA
2018-05-20	18	62	Exp1	0	0.233772	432401862Exp1	Rosemary	Lemon	high	safe	2	train	B	1.0	0.55	NA	Lemon	risky	0	0	NA	NA	NA	NA	NA
2018-05-20	18	62	Exp1	0	0.233772	432401862Exp1	Rosemary	Lemon	high	safe	3	train	A	0.55	1.0	0.55	Rosemary	safe	0	0	NA	NA	NA	NA	NA
2018-05-20	18	62	Exp1	0	0.233772	432401862Exp1	Rosemary	Lemon	high	safe	4	train	D	0.1	0.55	1.0	Lemon	risky	0	0	NA	NA	NA	NA	NA
2018-05-20	18	62	Exp1	0	0.233772	432401862Exp1	Rosemary	Lemon	high	safe	5	train	C	0.55	0.1	0.55	Rosemary	safe	0	0	NA	NA	NA	NA	NA
2018-05-20	18	62	Exp1	0	0.233772	432401862Exp1	Rosemary	Lemon	high	safe	6	train	B	1.0	0.55	0.1	Lemon	risky	0	0	NA	NA	NA	NA	NA
2018-05-20	18	62	Exp1	0	0.233772	432401862Exp1	Rosemary	Lemon	high	safe	7	train	A	0.55	1.0	0.55	Rosemary	safe	0	0	NA	NA	NA	NA	NA
2018-05-20	18	62	Exp1	0	0.233772	432401862Exp1	Rosemary	Lemon	high	safe	8	train	D	0.1	0.55	1.0	Lemon	risky	0	0	NA	NA	NA	NA	NA
2018-05-20	18	62	Exp1	0	0.233772	432401862Exp1	Rosemary	Lemon	high	safe	9	test	NA	NA	NA	NA	NA	NA	NA	NA	Right	Right	Right	1	1
2018-05-20	18	62	Exp1	0	0.233772	432401862Exp1	Rosemary	Lemon	high	safe	10	test	NA	NA	NA	NA	NA	NA	NA	NA	Right	Right	Right	1	1
2018-05-20	18	62	Exp1	0	0.233772	432401862Exp1	Rosemary	Lemon	high	safe	11	test	NA	NA	NA	NA	NA	NA	NA	NA	Right	Left	Right	0	1
2018-05-20	18	68	Exp1	0	0.233772	432401868Exp1	Rosemary	Lemon	high	safe	1	train	C	0.55	NA	NA	Rosemary	safe	NA	0	NA	NA	NA	NA	NA
2018-05-20	18	68	Exp1	0	0.233772	432401868Exp1	Rosemary	Lemon	high	safe	2	train	B	1.0	0.55	NA	Lemon	risky	0	0	NA	NA	NA	NA	NA
2018-05-20	18	68	Exp1	0	0.233772	432401868Exp1	Rosemary	Lemon	high	safe	3	train	A	0.55	1.0	0.55	Rosemary	safe	0	0	NA	NA	NA	NA	NA
2018-05-20	18	68	Exp1	0	0.233772	432401868Exp1	Rosemary	Lemon	high	safe	4	train	D	0.1	0.55	1.0	Lemon	risky	5	0	NA	NA	NA	NA	NA
2018-05-20	18	68	Exp1	0	0.233772	432401868Exp1	Rosemary	Lemon	high	safe	5	train	C	0.55	0.1	0.55	Rosemary	safe	0	0	NA	NA	NA	NA	NA
2018-05-20	18	68	Exp1	0	0.233772	432401868Exp1	Rosemary	Lemon	high	safe	6	train	B	1.0	0.55	0.1	Lemon	risky	0	0	NA	NA	NA	NA	NA
2018-05-20	18	68	Exp1	0	0.233772	432401868Exp1	Rosemary	Lemon	high	safe	7	train	A	0.55	1.0	0.55	Rosemary	safe	0	0	NA	NA	NA	NA	NA
2018-05-20	18	68	Exp1	0	0.233772	432401868Exp1	Rosemary	Lemon	high	safe	8	train	D	0.1	0.55	1.0	Lemon	risky	16	0	NA	NA	NA	NA	NA
2018-05-20	18	68	Exp1	0	0.233772	432401868Exp1	Rosemary	Lemon	high	safe	9	test	NA	NA	NA	NA	NA	NA	NA	NA	Left	Left	Left	1	1
2018-05-20	18	68	Exp1	0	0.233772	432401868Exp1	Rosemary	Lemon	high	safe	10	test	NA	NA	NA	NA	NA	NA	NA	NA	Left	Left	Left	1	1
2018-05-20	18	68	Exp1	0	0.233772	432401868Exp1	Rosemary	Lemon	high	safe	11	test	NA	NA	NA	NA	NA	NA	NA	NA	Left	Left	Left	1	1
2018-05-20	18	95	Exp1	0	0.233772	432401895Exp1	Rosemary	Lemon	high	risky	1	train	B	1.0	NA	NA	Lemon	risky	NA	0	NA	NA	NA	NA	NA
2018-05-20	18	95	Exp1	0	0.233772	432401895Exp1	Rosemary	Lemon	high	risky	2	train	A	0.55	1.0	NA	Rosemary	safe	0	0	NA	NA	NA	NA	NA
2018-05-20	18	95	Exp1	0	0.233772	432401895Exp1	Rosemary	Lemon	high	risky	3	train	D	0.1	0.55	1.0	Lemon	risky	6	0	NA	NA	NA	NA	NA
2018-05-20	18	95	Exp1	0	0.233772	432401895Exp1	Rosemary	Lemon	high	risky	4	train	C	0.55	0.1	0.55	Rosemary	safe	0	4	NA	NA	NA	NA	NA
2018-05-20	18	95	Exp1	0	0.233772	432401895Exp1	Rosemary	Lemon	high	risky	5	train	B	1.0	0.55	0.1	Lemon	risky	9	0	NA	NA	NA	NA	NA
2018-05-20	18	95	Exp1	0	0.233772	432401895Exp1	Rosemary	Lemon	high	risky	6	train	A	0.55	1.0	0.55	Rosemary	safe	6	4	NA	NA	NA	NA	NA
2018-05-20	18	95	Exp1	0	0.233772	432401895Exp1	Rosemary	Lemon	high	risky	7	train	D	0.1	0.55	1.0	Lemon	risky	7	0	NA	NA	NA	NA	NA
2018-05-20	18	95	Exp1	0	0.233772	432401895Exp1	Rosemary	Lemon	high	risky	8	train	C	0.55	0.1	0.55	Rosemary	safe	0	4	NA	NA	NA	NA	NA
2018-05-20	18	95	Exp1	0	0.233772	432401895Exp1	Rosemary	Lemon	high	risky	9	test	NA	NA	NA	NA	NA	NA	NA	NA	Left	Left	Left	1	1
2018-05-20	18	95	Exp1	0	0.233772	432401895Exp1	Rosemary	Lemon	high	risky	10	test	NA	NA	NA	NA	NA	NA	NA	NA	Left	Left	Left	1	1
2018-05-20	18	95	Exp1	0	0.233772	432401895Exp1	Rosemary	Lemon	high	risky	11	test	NA	NA	NA	NA	NA	NA	NA	NA	Left	Left	Left	1	1
2018-05-20	18	96	Exp1	0	0.233772	432401896Exp1	Lemon	Rosemary	low	risky	1	train	D	0.1	NA	NA	Rosemary	risky	NA	0	NA	NA	NA	NA	NA
2018-05-20	18	96	Exp1	0	0.233772	432401896Exp1	Lemon	Rosemary	low	risky	2	train	C	0.55	0.1	NA	Lemon	safe	0	0	NA	NA	NA	NA	NA
2018-05-20	18	96	Exp1	0	0.233772	432401896Exp1	Lemon	Rosemary	low	risky	3	train	B	1.0	0.55	0.1	Rosemary	risky	0	0	NA	NA	NA	NA	NA
2018-05-20	18	96	Exp1	0	0.233772	432401896Exp1	Lemon	Rosemary	low	risky	4	train	A	0.55	1.0	0.55	Lemon	safe	0	0	NA	NA	NA	NA	NA
2018-05-20	18	96	Exp1	0	0.233772	432401896Exp1	Lemon	Rosemary	low	risky	5	train	D	0.1	0.55	1.0	Rosemary	risky	0	0	NA	NA	NA	NA	NA
2018-05-20	18	96	Exp1	0	0.233772	432401896Exp1	Lemon	Rosemary	low	risky	6	train	C	0.55	0.1	0.55	Lemon	safe	0	0	NA	NA	NA	NA	NA
2018-05-20	18	96	Exp1	0	0.233772	432401896Exp1	Lemon	Rosemary	low	risky	7	train	B	1.0	0.55	0.1	Rosemary	risky	0	0	NA	NA	NA	NA	NA
2018-05-20	18	96	Exp1	0	0.233772	432401896Exp1	Lemon	Rosemary	low	risky	8	train	A	0.55	1.0	0.55	Lemon	safe	0	0	NA	NA	NA	NA	NA
2018-05-20	18	96	Exp1	0	0.233772	432401896Exp1	Lemon	Rosemary	low	risky	9	test	NA	NA	NA	NA	NA	NA	NA	NA	Left	Left	Left	1	1
2018-05-20	18	96	Exp1	0	0.233772	432401896Exp1	Lemon	Rosemary	low	risky	10	test	NA	NA	NA	NA	NA	NA	NA	NA	Left	Left	Left	1	1
2018-05-20	18	96	Exp1	0	0.233772	432401896Exp1	Lemon	Rosemary	low	risky	11	test	NA	NA	NA	NA	NA	NA	NA	NA	Left	Left	Left	1	1
2018-05-21	10	9	Exp1	0	0.233772	43241109Exp1	Lemon	Rosemary	high	safe	1	train	C	0.55	NA	NA	Lemon	safe	NA	0	NA	NA	NA	NA	NA
2018-05-21	10	9	Exp1	0	0.233772	43241109Exp1	Lemon	Rosemary	high	safe	2	train	B	1.0	0.55	NA	Rosemary	risky	0	0	NA	NA	NA	NA	NA
2018-05-21	10	9	Exp1	0	0.233772	43241109Exp1	Lemon	Rosemary	high	safe	3	train	D	0.55	1.0	0.55	Lemon	safe	6	0	NA	NA	NA	NA	NA
2018-05-21	10	9	Exp1	0	0.233772	43241109Exp1	Lemon	Rosemary	high	safe	4	train	A	0.1	0.55	1.0	Rosemary	risky	7	0	NA	NA	NA	NA	NA
2018-05-21	10	9	Exp1	0	0.233772	43241109Exp1	Lemon	Rosemary	high	safe	5	train	C	0.55	0.1	0.55	Lemon	safe	2	0	NA	NA	NA	NA	NA
2018-05-21	10	9	Exp1	0	0.233772	43241109Exp1	Lemon	Rosemary	high	safe	6	train	B	1.0	0.55	0.1	Rosemary	risky	1	0	NA	NA	NA	NA	NA
2018-05-21	10	9	Exp1	0	0.233772	43241109Exp1	Lemon	Rosemary	high	safe	7	train	D	0.55	1.0	0.55	Lemon	safe	7	4	NA	NA	NA	NA	NA
2018-05-21	10	9	Exp1	0	0.233772	43241109Exp1	Lemon	Rosemary	high	safe	8	train	A	0.1	0.55	1.0	Rosemary	risky	9	0	NA	NA	NA	NA	NA
2018-05-21	10	9	Exp1	0	0.233772	43241109Exp1	Lemon	Rosemary	high	safe	9	test	NA	NA	NA	NA	NA	NA	NA	NA	Left	Left	Left	1	1
2018-05-21	10	9	Exp1	0	0.233772	43241109Exp1	Lemon	Rosemary	high	safe	10	test	NA	NA	NA	NA	NA	NA	NA	NA	Left	Left	Left	1	1
2018-05-21	10	9	Exp1	0	0.233772	43241109Exp1	Lemon	Rosemary	high	safe	11	test	NA	NA	NA	NA	NA	NA	NA	NA	Left	Left	Left	1	1
2018-05-21	10	12	Exp1	0	0.233772	432411012Exp1	Rosemary	Lemon	high	risky	1	train	B	1.0	NA	NA	Lemon	risky	NA	0	NA	NA	NA	NA	NA
2018-05-21	10	12	Exp1	0	0.233772	432411012Exp1	Rosemary	Lemon	high	risky	2	train	C	0.55	1.0	NA	Rosemary	safe	0	0	NA	NA	NA	NA	NA
2018-05-21	10	12	Exp1	0	0.233772	432411012Exp1	Rosemary	Lemon	high	risky	3	train	A	0.1	0.55	1.0	Lemon	risky	0	0	NA	NA	NA	NA	NA
2018-05-21	10	12	Exp1	0	0.233772	432411012Exp1	Rosemary	Lemon	high	risky	4	train	D	0.55	0.1	0.55	Rosemary	safe	0	0	NA	NA	NA	NA	NA
2018-05-21	10	12	Exp1	0	0.233772	432411012Exp1	Rosemary	Lemon	high	risky	5	train	B	1.0	0.55	0.1	Lemon	risky	0	9	NA	NA	NA	NA	NA
2018-05-21	10	12	Exp1	0	0.233772	432411012Exp1	Rosemary	Lemon	high	risky	6	train	C	0.55	1.0	0.55	Rosemary	safe	3	0	NA	NA	NA	NA	NA
2018-05-21	10	12	Exp1	0	0.233772	432411012Exp1	Rosemary	Lemon	high	risky	7	train	A	0.1	0.55	1.0	Lemon	risky	6	0	NA	NA	NA	NA	NA
2018-05-21	10	12	Exp1	0	0.233772	432411012Exp1	Rosemary	Lemon	high	risky	8	train	D	0.55	0.1	0.55	Rosemary	safe	0	0	NA	NA	NA	NA	NA
2018-05-21	10	12	Exp1	0	0.233772	432411012Exp1	Rosemary	Lemon	high	risky	9	test	NA	NA	NA	NA	NA	NA	NA	NA	Left	Left	Left	1	1
2018-05-21	10	12	Exp1	0	0.233772	432411012Exp1	Rosemary	Lemon	high	risky	10	test	NA	NA	NA	NA	NA	NA	NA	NA	Left	Left	Left	1	1
2018-05-21	10	12	Exp1	0	0.233772	432411012Exp1	Rosemary	Lemon	high	risky	11	test	NA	NA	NA	NA	NA	NA	NA	NA	Left	Left	Left	1	1
2018-05-21	10	16	Exp1	0	0.233772	432411016Exp1	Rosemary	Lemon	low	safe	1	train	D	0.55	NA	NA	Rosemary	safe	NA	0	NA	NA	NA	NA	NA
2018-05-21	10	16	Exp1	0	0.233772	432411016Exp1	Rosemary	Lemon	low	safe	2	train	A	0.1	0.55	NA	Lemon	risky	0	0	NA	NA	NA	NA	NA
2018-05-21	10	16	Exp1	0	0.233772	432411016Exp1	Rosemary	Lemon	low	safe	3	train	C	0.55	0.1	0.55	Rosemary	safe	0	5	NA	NA	NA	NA	NA
2018-05-21	10	16	Exp1	0	0.233772	432411016Exp1	Rosemary	Lemon	low	safe	4	train	B	1.0	0.55	0.1	Lemon	risky	5	5	NA	NA	NA	NA	NA
2018-05-21	10	16	Exp1	0	0.233772	432411016Exp1	Rosemary	Lemon	low	safe	5	train	D	0.55	1.0	0.55	Rosemary	safe	10	5	NA	NA	NA	NA	NA
2018-05-21	10	16	Exp1	0	0.233772	432411016Exp1	Rosemary	Lemon	low	safe	6	train	A	0.1	0.55	1.0	Lemon	risky	7	0	NA	NA	NA	NA	NA
2018-05-21	10	16	Exp1	0	0.233772	432411016Exp1	Rosemary	Lemon	low	safe	7	train	C	0.55	0.1	0.55	Rosemary	safe	1	4	NA	NA	NA	NA	NA
2018-05-21	10	16	Exp1	0	0.233772	432411016Exp1	Rosemary	Lemon	low	safe	8	train	B	1.0	0.55	0.1	Lemon	risky	3	0	NA	NA	NA	NA	NA
2018-05-21	10	16	Exp1	0	0.233772	432411016Exp1	Rosemary	Lemon	low	safe	9	test	NA	NA	NA	NA	NA	NA	NA	NA	Left	Left	Left	1	1
2018-05-21	10	16	Exp1	0	0.233772	432411016Exp1	Rosemary	Lemon	low	safe	10	test	NA	NA	NA	NA	NA	NA	NA	NA	Left	Left	Left	1	1
2018-05-21	10	16	Exp1	0	0.233772	432411016Exp1	Rosemary	Lemon	low	safe	11	test	NA	NA	NA	NA	NA	NA	NA	NA	Left	Left	Left	1	1
2018-05-21	10	17	Exp1	0	0.233772	432411017Exp1	Lemon	Rosemary	high	safe	1	train	C	0.55	NA	NA	Lemon	safe	NA	0	NA	NA	NA	NA	NA
2018-05-21	10	17	Exp1	0	0.233772	432411017Exp1	Lemon	Rosemary	high	safe	2	train	B	1.0	0.55	NA	Rosemary	risky	0	7	NA	NA	NA	NA	NA
2018-05-21	10	17	Exp1	0	0.233772	432411017Exp1	Lemon	Rosemary	high	safe	3	train	D	0.55	1.0	0.55	Lemon	safe	0	5	NA	NA	NA	NA	NA
2018-05-21	10	17	Exp1	0	0.233772	432411017Exp1	Lemon	Rosemary	high	safe	4	train	A	0.1	0.55	1.0	Rosemary	risky	1	0	NA	NA	NA	NA	NA
2018-05-21	10	17	Exp1	0	0.233772	432411017Exp1	Lemon	Rosemary	high	safe	5	train	C	0.55	0.1	0.55	Lemon	safe	1	4	NA	NA	NA	NA	NA
2018-05-21	10	17	Exp1	0	0.233772	432411017Exp1	Lemon	Rosemary	high	safe	6	train	B	1.0	0.55	0.1	Rosemary	risky	0	0	NA	NA	NA	NA	NA
2018-05-21	10	17	Exp1	0	0.233772	432411017Exp1	Lemon	Rosemary	high	safe	7	train	D	0.55	1.0	0.55	Lemon	safe	11	3	NA	NA	NA	NA	NA
2018-05-21	10	17	Exp1	0	0.233772	432411017Exp1	Lemon	Rosemary	high	safe	8	train	A	0.1	0.55	1.0	Rosemary	risky	0	0	NA	NA	NA	NA	NA
2018-05-21	10	17	Exp1	0	0.233772	432411017Exp1	Lemon	Rosemary	high	safe	9	test	NA	NA	NA	NA	NA	NA	NA	NA	Right	Right	Right	1	1
2018-05-21	10	17	Exp1	0	0.233772	432411017Exp1	Lemon	Rosemary	high	safe	10	test	NA	NA	NA	NA	NA	NA	NA	NA	Right	Right	Right	1	1
2018-05-21	10	17	Exp1	0	0.233772	432411017Exp1	Lemon	Rosemary	high	safe	11	test	NA	NA	NA	NA	NA	NA	NA	NA	Right	Right	Right	1	1
2018-05-21	10	18	Exp1	0	0.233772	432411018Exp1	Rosemary	Lemon	low	risky	1	train	A	0.1	NA	NA	Lemon	risky	NA	0	NA	NA	NA	NA	NA
2018-05-21	10	18	Exp1	0	0.233772	432411018Exp1	Rosemary	Lemon	low	risky	2	train	D	0.55	0.1	NA	Rosemary	safe	0	0	NA	NA	NA	NA	NA
2018-05-21	10	18	Exp1	0	0.233772	432411018Exp1	Rosemary	Lemon	low	risky	3	train	B	1.0	0.55	0.1	Lemon	risky	0	0	NA	NA	NA	NA	NA
2018-05-21	10	18	Exp1	0	0.233772	432411018Exp1	Rosemary	Lemon	low	risky	4	train	C	0.55	1.0	0.55	Rosemary	safe	0	0	NA	NA	NA	NA	NA
2018-05-21	10	18	Exp1	0	0.233772	432411018Exp1	Rosemary	Lemon	low	risky	5	train	A	0.1	0.55	1.0	Lemon	risky	4	0	NA	NA	NA	NA	NA
2018-05-21	10	18	Exp1	0	0.233772	432411018Exp1	Rosemary	Lemon	low	risky	6	train	D	0.55	0.1	0.55	Rosemary	safe	3	0	NA	NA	NA	NA	NA
2018-05-21	10	18	Exp1	0	0.233772	432411018Exp1	Rosemary	Lemon	low	risky	7	train	B	1.0	0.55	0.1	Lemon	risky	0	0	NA	NA	NA	NA	NA
2018-05-21	10	18	Exp1	0	0.233772	432411018Exp1	Rosemary	Lemon	low	risky	8	train	C	0.55	1.0	0.55	Rosemary	safe	0	0	NA	NA	NA	NA	NA
2018-05-21	10	18	Exp1	0	0.233772	432411018Exp1	Rosemary	Lemon	low	risky	9	test	NA	NA	NA	NA	NA	NA	NA	NA	Right	Right	Right	1	1
2018-05-21	10	18	Exp1	0	0.233772	432411018Exp1	Rosemary	Lemon	low	risky	10	test	NA	NA	NA	NA	NA	NA	NA	NA	Right	Right	Right	1	1
2018-05-21	10	18	Exp1	0	0.233772	432411018Exp1	Rosemary	Lemon	low	risky	11	test	NA	NA	NA	NA	NA	NA	NA	NA	Right	Left	Left	0	0
2018-05-21	10	20	Exp1	0	0.233772	432411020Exp1	Rosemary	Lemon	low	risky	1	train	A	0.1	NA	NA	Lemon	risky	NA	0	NA	NA	NA	NA	NA
2018-05-21	10	20	Exp1	0	0.233772	432411020Exp1	Rosemary	Lemon	low	risky	2	train	D	0.55	0.1	NA	Rosemary	safe	0	0	NA	NA	NA	NA	NA
2018-05-21	10	20	Exp1	0	0.233772	432411020Exp1	Rosemary	Lemon	low	risky	3	train	B	1.0	0.55	0.1	Lemon	risky	0	0	NA	NA	NA	NA	NA
2018-05-21	10	20	Exp1	0	0.233772	432411020Exp1	Rosemary	Lemon	low	risky	4	train	C	0.55	1.0	0.55	Rosemary	safe	0	0	NA	NA	NA	NA	NA
2018-05-21	10	20	Exp1	0	0.233772	432411020Exp1	Rosemary	Lemon	low	risky	5	train	A	0.1	0.55	1.0	Lemon	risky	0	0	NA	NA	NA	NA	NA
2018-05-21	10	20	Exp1	0	0.233772	432411020Exp1	Rosemary	Lemon	low	risky	6	train	D	0.55	0.1	0.55	Rosemary	safe	0	0	NA	NA	NA	NA	NA
2018-05-21	10	20	Exp1	0	0.233772	432411020Exp1	Rosemary	Lemon	low	risky	7	train	B	1.0	0.55	0.1	Lemon	risky	0	0	NA	NA	NA	NA	NA
2018-05-21	10	20	Exp1	0	0.233772	432411020Exp1	Rosemary	Lemon	low	risky	8	train	C	0.55	1.0	0.55	Rosemary	safe	0	0	NA	NA	NA	NA	NA
2018-05-21	10	20	Exp1	0	0.233772	432411020Exp1	Rosemary	Lemon	low	risky	9	test	NA	NA	NA	NA	NA	NA	NA	NA	Left	Right	Right	0	0
2018-05-21	10	20	Exp1	0	0.233772	432411020Exp1	Rosemary	Lemon	low	risky	10	test	NA	NA	NA	NA	NA	NA	NA	NA	Left	Right	Left	0	1
2018-05-21	10	20	Exp1	0	0.233772	432411020Exp1	Rosemary	Lemon	low	risky	11	test	NA	NA	NA	NA	NA	NA	NA	NA	Left	Right	Right	0	0
2018-05-21	10	33	Exp1	0	0.233772	432411033Exp1	Lemon	Rosemary	low	safe	1	train	D	0.55	NA	NA	Lemon	safe	NA	0	NA	NA	NA	NA	NA
2018-05-21	10	33	Exp1	0	0.233772	432411033Exp1	Lemon	Rosemary	low	safe	2	train	A	0.1	0.55	NA	Rosemary	risky	0	0	NA	NA	NA	NA	NA
2018-05-21	10	33	Exp1	0	0.233772	432411033Exp1	Lemon	Rosemary	low	safe	3	train	C	0.55	0.1	0.55	Lemon	safe	1	0	NA	NA	NA	NA	NA
2018-05-21	10	33	Exp1	0	0.233772	432411033Exp1	Lemon	Rosemary	low	safe	4	train	B	1.0	0.55	0.1	Rosemary	risky	0	6	NA	NA	NA	NA	NA
2018-05-21	10	33	Exp1	0	0.233772	432411033Exp1	Lemon	Rosemary	low	safe	5	train	D	0.55	1.0	0.55	Lemon	safe	2	0	NA	NA	NA	NA	NA
2018-05-21	10	33	Exp1	0	0.233772	432411033Exp1	Lemon	Rosemary	low	safe	6	train	A	0.1	0.55	1.0	Rosemary	risky	7	0	NA	NA	NA	NA	NA
2018-05-21	10	33	Exp1	0	0.233772	432411033Exp1	Lemon	Rosemary	low	safe	7	train	C	0.55	0.1	0.55	Lemon	safe	0	0	NA	NA	NA	NA	NA
2018-05-21	10	33	Exp1	0	0.233772	432411033Exp1	Lemon	Rosemary	low	safe	8	train	B	1.0	0.55	0.1	Rosemary	risky	0	0	NA	NA	NA	NA	NA
2018-05-21	10	33	Exp1	0	0.233772	432411033Exp1	Lemon	Rosemary	low	safe	9	test	NA	NA	NA	NA	NA	NA	NA	NA	Right	Right	Right	1	1
2018-05-21	10	33	Exp1	0	0.233772	432411033Exp1	Lemon	Rosemary	low	safe	10	test	NA	NA	NA	NA	NA	NA	NA	NA	Right	Right	Right	1	1
2018-05-21	10	33	Exp1	0	0.233772	432411033Exp1	Lemon	Rosemary	low	safe	11	test	NA	NA	NA	NA	NA	NA	NA	NA	Right	Left	Left	0	0
2018-05-21	10	36	Exp1	0	0.233772	432411036Exp1	Lemon	Rosemary	low	risky	1	train	A	0.1	NA	NA	Rosemary	risky	NA	0	NA	NA	NA	NA	NA
2018-05-21	10	36	Exp1	0	0.233772	432411036Exp1	Lemon	Rosemary	low	risky	2	train	D	0.55	0.1	NA	Lemon	safe	0	0	NA	NA	NA	NA	NA
2018-05-21	10	36	Exp1	0	0.233772	432411036Exp1	Lemon	Rosemary	low	risky	3	train	B	1.0	0.55	0.1	Rosemary	risky	0	0	NA	NA	NA	NA	NA
2018-05-21	10	36	Exp1	0	0.233772	432411036Exp1	Lemon	Rosemary	low	risky	4	train	C	0.55	1.0	0.55	Lemon	safe	4	3	NA	NA	NA	NA	NA
2018-05-21	10	36	Exp1	0	0.233772	432411036Exp1	Lemon	Rosemary	low	risky	5	train	A	0.1	0.55	1.0	Rosemary	risky	6	0	NA	NA	NA	NA	NA
2018-05-21	10	36	Exp1	0	0.233772	432411036Exp1	Lemon	Rosemary	low	risky	6	train	D	0.55	0.1	0.55	Lemon	safe	4	0	NA	NA	NA	NA	NA
2018-05-21	10	36	Exp1	0	0.233772	432411036Exp1	Lemon	Rosemary	low	risky	7	train	B	1.0	0.55	0.1	Rosemary	risky	7	3	NA	NA	NA	NA	NA
2018-05-21	10	36	Exp1	0	0.233772	432411036Exp1	Lemon	Rosemary	low	risky	8	train	C	0.55	1.0	0.55	Lemon	safe	0	3	NA	NA	NA	NA	NA
2018-05-21	10	36	Exp1	0	0.233772	432411036Exp1	Lemon	Rosemary	low	risky	9	test	NA	NA	NA	NA	NA	NA	NA	NA	Right	Right	Left	1	0
2018-05-21	10	36	Exp1	0	0.233772	432411036Exp1	Lemon	Rosemary	low	risky	10	test	NA	NA	NA	NA	NA	NA	NA	NA	Right	Left	Left	0	0
2018-05-21	10	36	Exp1	0	0.233772	432411036Exp1	Lemon	Rosemary	low	risky	11	test	NA	NA	NA	NA	NA	NA	NA	NA	Right	Right	Right	1	1
2018-05-22	10	44	Exp1	0	0.233772	432421044Exp1	Lemon	Rosemary	high	risky	1	train	B	1.0	NA	NA	Rosemary	risky	NA	0	NA	NA	NA	NA	NA
2018-05-22	10	44	Exp1	0	0.233772	432421044Exp1	Lemon	Rosemary	high	risky	2	train	C	0.55	1.0	NA	Lemon	safe	1	1	NA	NA	NA	NA	NA
2018-05-22	10	44	Exp1	0	0.233772	432421044Exp1	Lemon	Rosemary	high	risky	3	train	A	0.1	0.55	1.0	Rosemary	risky	4	0	NA	NA	NA	NA	NA
2018-05-22	10	44	Exp1	0	0.233772	432421044Exp1	Lemon	Rosemary	high	risky	4	train	D	0.55	0.1	0.55	Lemon	safe	0	0	NA	NA	NA	NA	NA
2018-05-22	10	44	Exp1	0	0.233772	432421044Exp1	Lemon	Rosemary	high	risky	5	train	B	1.0	0.55	0.1	Rosemary	risky	0	0	NA	NA	NA	NA	NA
2018-05-22	10	44	Exp1	0	0.233772	432421044Exp1	Lemon	Rosemary	high	risky	6	train	C	0.55	1.0	0.55	Lemon	safe	5	3	NA	NA	NA	NA	NA
2018-05-22	10	44	Exp1	0	0.233772	432421044Exp1	Lemon	Rosemary	high	risky	7	train	A	0.1	0.55	1.0	Rosemary	risky	1	0	NA	NA	NA	NA	NA
2018-05-22	10	44	Exp1	0	0.233772	432421044Exp1	Lemon	Rosemary	high	risky	8	train	D	0.55	0.1	0.55	Lemon	safe	3	5	NA	NA	NA	NA	NA
2018-05-22	10	44	Exp1	0	0.233772	432421044Exp1	Lemon	Rosemary	high	risky	9	test	NA	NA	NA	NA	NA	NA	NA	NA	Right	Right	Right	1	1
2018-05-22	10	44	Exp1	0	0.233772	432421044Exp1	Lemon	Rosemary	high	risky	10	test	NA	NA	NA	NA	NA	NA	NA	NA	Right	Left	Left	0	0
2018-05-22	10	44	Exp1	0	0.233772	432421044Exp1	Lemon	Rosemary	high	risky	11	test	NA	NA	NA	NA	NA	NA	NA	NA	Right	Right	Right	1	1
2018-05-22	10	59	Exp1	0	0.233772	432421059Exp1	Lemon	Rosemary	high	risky	1	train	B	1.0	NA	NA	Rosemary	risky	NA	0	NA	NA	NA	NA	NA
2018-05-22	10	59	Exp1	0	0.233772	432421059Exp1	Lemon	Rosemary	high	risky	2	train	C	0.55	1.0	NA	Lemon	safe	0	0	NA	NA	NA	NA	NA
2018-05-22	10	59	Exp1	0	0.233772	432421059Exp1	Lemon	Rosemary	high	risky	3	train	A	0.1	0.55	1.0	Rosemary	risky	5	0	NA	NA	NA	NA	NA
2018-05-22	10	59	Exp1	0	0.233772	432421059Exp1	Lemon	Rosemary	high	risky	4	train	D	0.55	0.1	0.55	Lemon	safe	0	3	NA	NA	NA	NA	NA
2018-05-22	10	59	Exp1	0	0.233772	432421059Exp1	Lemon	Rosemary	high	risky	5	train	B	1.0	0.55	0.1	Rosemary	risky	2	0	NA	NA	NA	NA	NA
2018-05-22	10	59	Exp1	0	0.233772	432421059Exp1	Lemon	Rosemary	high	risky	6	train	C	0.55	1.0	0.55	Lemon	safe	9	1	NA	NA	NA	NA	NA
2018-05-22	10	59	Exp1	0	0.233772	432421059Exp1	Lemon	Rosemary	high	risky	7	train	A	0.1	0.55	1.0	Rosemary	risky	8	0	NA	NA	NA	NA	NA
2018-05-22	10	59	Exp1	0	0.233772	432421059Exp1	Lemon	Rosemary	high	risky	8	train	D	0.55	0.1	0.55	Lemon	safe	9	2	NA	NA	NA	NA	NA
2018-05-22	10	59	Exp1	0	0.233772	432421059Exp1	Lemon	Rosemary	high	risky	9	test	NA	NA	NA	NA	NA	NA	NA	NA	Left	Left	Left	1	1
2018-05-22	10	59	Exp1	0	0.233772	432421059Exp1	Lemon	Rosemary	high	risky	10	test	NA	NA	NA	NA	NA	NA	NA	NA	Left	Right	Left	0	1
2018-05-22	10	59	Exp1	0	0.233772	432421059Exp1	Lemon	Rosemary	high	risky	11	test	NA	NA	NA	NA	NA	NA	NA	NA	Left	Left	Left	1	1
2018-05-22	10	60	Exp1	0	0.233772	432421060Exp1	Rosemary	Lemon	high	safe	1	train	C	0.55	NA	NA	Rosemary	safe	NA	0	NA	NA	NA	NA	NA
2018-05-22	10	60	Exp1	0	0.233772	432421060Exp1	Rosemary	Lemon	high	safe	2	train	B	1.0	0.55	NA	Lemon	risky	0	0	NA	NA	NA	NA	NA
2018-05-22	10	60	Exp1	0	0.233772	432421060Exp1	Rosemary	Lemon	high	safe	3	train	D	0.55	1.0	0.55	Rosemary	safe	0	0	NA	NA	NA	NA	NA
2018-05-22	10	60	Exp1	0	0.233772	432421060Exp1	Rosemary	Lemon	high	safe	4	train	A	0.1	0.55	1.0	Lemon	risky	4	0	NA	NA	NA	NA	NA
2018-05-22	10	60	Exp1	0	0.233772	432421060Exp1	Rosemary	Lemon	high	safe	5	train	C	0.55	0.1	0.55	Rosemary	safe	1	4	NA	NA	NA	NA	NA
2018-05-22	10	60	Exp1	0	0.233772	432421060Exp1	Rosemary	Lemon	high	safe	6	train	B	1.0	0.55	0.1	Lemon	risky	3	0	NA	NA	NA	NA	NA
2018-05-22	10	60	Exp1	0	0.233772	432421060Exp1	Rosemary	Lemon	high	safe	7	train	D	0.55	1.0	0.55	Rosemary	safe	11	2	NA	NA	NA	NA	NA
2018-05-22	10	60	Exp1	0	0.233772	432421060Exp1	Rosemary	Lemon	high	safe	8	train	A	0.1	0.55	1.0	Lemon	risky	11	0	NA	NA	NA	NA	NA
2018-05-22	10	60	Exp1	0	0.233772	432421060Exp1	Rosemary	Lemon	high	safe	9	test	NA	NA	NA	NA	NA	NA	NA	NA	Right	Right	Right	1	1
2018-05-22	10	60	Exp1	0	0.233772	432421060Exp1	Rosemary	Lemon	high	safe	10	test	NA	NA	NA	NA	NA	NA	NA	NA	Right	Left	Left	0	0
2018-05-22	10	60	Exp1	0	0.233772	432421060Exp1	Rosemary	Lemon	high	safe	11	test	NA	NA	NA	NA	NA	NA	NA	NA	Right	Right	Right	1	1
2018-05-22	10	69	Exp1	0	0.233772	432421069Exp1	Lemon	Rosemary	low	risky	1	train	A	0.1	NA	NA	Rosemary	risky	NA	2	NA	NA	NA	NA	NA
2018-05-22	10	69	Exp1	0	0.233772	432421069Exp1	Lemon	Rosemary	low	risky	2	train	D	0.55	0.1	NA	Lemon	safe	0	8	NA	NA	NA	NA	NA
2018-05-22	10	69	Exp1	0	0.233772	432421069Exp1	Lemon	Rosemary	low	risky	3	train	B	1.0	0.55	0.1	Rosemary	risky	10	4	NA	NA	NA	NA	NA
2018-05-22	10	69	Exp1	0	0.233772	432421069Exp1	Lemon	Rosemary	low	risky	4	train	C	0.55	1.0	0.55	Lemon	safe	11	8	NA	NA	NA	NA	NA
2018-05-22	10	69	Exp1	0	0.233772	432421069Exp1	Lemon	Rosemary	low	risky	5	train	A	0.1	0.55	1.0	Rosemary	risky	6	0	NA	NA	NA	NA	NA
2018-05-22	10	69	Exp1	0	0.233772	432421069Exp1	Lemon	Rosemary	low	risky	6	train	D	0.55	0.1	0.55	Lemon	safe	6	7	NA	NA	NA	NA	NA
2018-05-22	10	69	Exp1	0	0.233772	432421069Exp1	Lemon	Rosemary	low	risky	7	train	B	1.0	0.55	0.1	Rosemary	risky	2	3	NA	NA	NA	NA	NA
2018-05-22	10	69	Exp1	0	0.233772	432421069Exp1	Lemon	Rosemary	low	risky	8	train	C	0.55	1.0	0.55	Lemon	safe	12	2	NA	NA	NA	NA	NA
2018-05-22	10	69	Exp1	0	0.233772	432421069Exp1	Lemon	Rosemary	low	risky	9	test	NA	NA	NA	NA	NA	NA	NA	NA	Left	Left	Left	1	1
2018-05-22	10	69	Exp1	0	0.233772	432421069Exp1	Lemon	Rosemary	low	risky	10	test	NA	NA	NA	NA	NA	NA	NA	NA	Left	Left	Left	1	1
2018-05-22	10	69	Exp1	0	0.233772	432421069Exp1	Lemon	Rosemary	low	risky	11	test	NA	NA	NA	NA	NA	NA	NA	NA	Left	Right	Right	0	0
2018-05-22	10	70	Exp1	0	0.233772	432421070Exp1	Rosemary	Lemon	high	risky	1	train	B	1.0	NA	NA	Lemon	risky	NA	0	NA	NA	NA	NA	NA
2018-05-22	10	70	Exp1	0	0.233772	432421070Exp1	Rosemary	Lemon	high	risky	2	train	C	0.55	1.0	NA	Rosemary	safe	0	0	NA	NA	NA	NA	NA
2018-05-22	10	70	Exp1	0	0.233772	432421070Exp1	Rosemary	Lemon	high	risky	3	train	A	0.1	0.55	1.0	Lemon	risky	0	0	NA	NA	NA	NA	NA
2018-05-22	10	70	Exp1	0	0.233772	432421070Exp1	Rosemary	Lemon	high	risky	4	train	D	0.55	0.1	0.55	Rosemary	safe	0	0	NA	NA	NA	NA	NA
2018-05-22	10	70	Exp1	0	0.233772	432421070Exp1	Rosemary	Lemon	high	risky	5	train	B	1.0	0.55	0.1	Lemon	risky	0	4	NA	NA	NA	NA	NA
2018-05-22	10	70	Exp1	0	0.233772	432421070Exp1	Rosemary	Lemon	high	risky	6	train	C	0.55	1.0	0.55	Rosemary	safe	11	9	NA	NA	NA	NA	NA
2018-05-22	10	70	Exp1	0	0.233772	432421070Exp1	Rosemary	Lemon	high	risky	7	train	A	0.1	0.55	1.0	Lemon	risky	10	0	NA	NA	NA	NA	NA
2018-05-22	10	70	Exp1	0	0.233772	432421070Exp1	Rosemary	Lemon	high	risky	8	train	D	0.55	0.1	0.55	Rosemary	safe	7	9	NA	NA	NA	NA	NA
2018-05-22	10	70	Exp1	0	0.233772	432421070Exp1	Rosemary	Lemon	high	risky	9	test	NA	NA	NA	NA	NA	NA	NA	NA	Right	Right	Right	1	1
2018-05-22	10	70	Exp1	0	0.233772	432421070Exp1	Rosemary	Lemon	high	risky	10	test	NA	NA	NA	NA	NA	NA	NA	NA	Right	Right	Right	1	1
2018-05-22	10	70	Exp1	0	0.233772	432421070Exp1	Rosemary	Lemon	high	risky	11	test	NA	NA	NA	NA	NA	NA	NA	NA	Right	Left	Left	0	0
2018-05-22	10	81	Exp1	0	0.233772	432421081Exp1	Rosemary	Lemon	low	safe	1	train	D	0.55	NA	NA	Rosemary	safe	NA	0	NA	NA	NA	NA	NA
2018-05-22	10	81	Exp1	0	0.233772	432421081Exp1	Rosemary	Lemon	low	safe	2	train	A	0.1	0.55	NA	Lemon	risky	0	0	NA	NA	NA	NA	NA
2018-05-22	10	81	Exp1	0	0.233772	432421081Exp1	Rosemary	Lemon	low	safe	3	train	C	0.55	0.1	0.55	Rosemary	safe	0	0	NA	NA	NA	NA	NA
2018-05-22	10	81	Exp1	0	0.233772	432421081Exp1	Rosemary	Lemon	low	safe	4	train	B	1.0	0.55	0.1	Lemon	risky	0	0	NA	NA	NA	NA	NA
2018-05-22	10	81	Exp1	0	0.233772	432421081Exp1	Rosemary	Lemon	low	safe	5	train	D	0.55	1.0	0.55	Rosemary	safe	4	4	NA	NA	NA	NA	NA
2018-05-22	10	81	Exp1	0	0.233772	432421081Exp1	Rosemary	Lemon	low	safe	6	train	A	0.1	0.55	1.0	Lemon	risky	3	0	NA	NA	NA	NA	NA
2018-05-22	10	81	Exp1	0	0.233772	432421081Exp1	Rosemary	Lemon	low	safe	7	train	C	0.55	0.1	0.55	Rosemary	safe	0	0	NA	NA	NA	NA	NA
2018-05-22	10	81	Exp1	0	0.233772	432421081Exp1	Rosemary	Lemon	low	safe	8	train	B	1.0	0.55	0.1	Lemon	risky	0	5	NA	NA	NA	NA	NA
2018-05-22	10	81	Exp1	0	0.233772	432421081Exp1	Rosemary	Lemon	low	safe	9	test	NA	NA	NA	NA	NA	NA	NA	NA	Right	Right	Left	1	0
2018-05-22	10	81	Exp1	0	0.233772	432421081Exp1	Rosemary	Lemon	low	safe	10	test	NA	NA	NA	NA	NA	NA	NA	NA	Right	Left	Left	0	0
2018-05-22	10	81	Exp1	0	0.233772	432421081Exp1	Rosemary	Lemon	low	safe	11	test	NA	NA	NA	NA	NA	NA	NA	NA	Right	Left	Left	0	0
2018-05-22	10	88	Exp1	0	0.233772	432421088Exp1	Lemon	Rosemary	low	safe	1	train	D	0.55	NA	NA	Lemon	safe	NA	0	NA	NA	NA	NA	NA
2018-05-22	10	88	Exp1	0	0.233772	432421088Exp1	Lemon	Rosemary	low	safe	2	train	A	0.1	0.55	NA	Rosemary	risky	0	0	NA	NA	NA	NA	NA
2018-05-22	10	88	Exp1	0	0.233772	432421088Exp1	Lemon	Rosemary	low	safe	3	train	C	0.55	0.1	0.55	Lemon	safe	0	0	NA	NA	NA	NA	NA
2018-05-22	10	88	Exp1	0	0.233772	432421088Exp1	Lemon	Rosemary	low	safe	4	train	B	1.0	0.55	0.1	Rosemary	risky	0	0	NA	NA	NA	NA	NA
2018-05-22	10	88	Exp1	0	0.233772	432421088Exp1	Lemon	Rosemary	low	safe	5	train	D	0.55	1.0	0.55	Lemon	safe	0	0	NA	NA	NA	NA	NA
2018-05-22	10	88	Exp1	0	0.233772	432421088Exp1	Lemon	Rosemary	low	safe	6	train	A	0.1	0.55	1.0	Rosemary	risky	0	0	NA	NA	NA	NA	NA
2018-05-22	10	88	Exp1	0	0.233772	432421088Exp1	Lemon	Rosemary	low	safe	7	train	C	0.55	0.1	0.55	Lemon	safe	0	4	NA	NA	NA	NA	NA
2018-05-22	10	88	Exp1	0	0.233772	432421088Exp1	Lemon	Rosemary	low	safe	8	train	B	1.0	0.55	0.1	Rosemary	risky	0	0	NA	NA	NA	NA	NA
2018-05-22	10	88	Exp1	0	0.233772	432421088Exp1	Lemon	Rosemary	low	safe	9	test	NA	NA	NA	NA	NA	NA	NA	NA	Left	Left	Left	1	1
2018-05-22	10	88	Exp1	0	0.233772	432421088Exp1	Lemon	Rosemary	low	safe	10	test	NA	NA	NA	NA	NA	NA	NA	NA	Left	Left	Left	1	1
2018-05-22	10	88	Exp1	0	0.233772	432421088Exp1	Lemon	Rosemary	low	safe	11	test	NA	NA	NA	NA	NA	NA	NA	NA	Left	Right	Right	0	0
2018-05-22	10	97	Exp1	0	0.233772	432421097Exp1	Rosemary	Lemon	high	safe	1	train	C	0.55	NA	NA	Rosemary	safe	NA	0	NA	NA	NA	NA	NA
2018-05-22	10	97	Exp1	0	0.233772	432421097Exp1	Rosemary	Lemon	high	safe	2	train	B	1.0	0.55	NA	Lemon	risky	0	0	NA	NA	NA	NA	NA
2018-05-22	10	97	Exp1	0	0.233772	432421097Exp1	Rosemary	Lemon	high	safe	3	train	D	0.55	1.0	0.55	Rosemary	safe	7	8	NA	NA	NA	NA	NA
2018-05-22	10	97	Exp1	0	0.233772	432421097Exp1	Rosemary	Lemon	high	safe	4	train	A	0.1	0.55	1.0	Lemon	risky	4	0	NA	NA	NA	NA	NA
2018-05-22	10	97	Exp1	0	0.233772	432421097Exp1	Rosemary	Lemon	high	safe	5	train	C	0.55	0.1	0.55	Rosemary	safe	0	5	NA	NA	NA	NA	NA
2018-05-22	10	97	Exp1	0	0.233772	432421097Exp1	Rosemary	Lemon	high	safe	6	train	B	1.0	0.55	0.1	Lemon	risky	5	5	NA	NA	NA	NA	NA
2018-05-22	10	97	Exp1	0	0.233772	432421097Exp1	Rosemary	Lemon	high	safe	7	train	D	0.55	1.0	0.55	Rosemary	safe	5	8	NA	NA	NA	NA	NA
2018-05-22	10	97	Exp1	0	0.233772	432421097Exp1	Rosemary	Lemon	high	safe	8	train	A	0.1	0.55	1.0	Lemon	risky	4	0	NA	NA	NA	NA	NA
2018-05-22	10	97	Exp1	0	0.233772	432421097Exp1	Rosemary	Lemon	high	safe	9	test	NA	NA	NA	NA	NA	NA	NA	NA	Left	Left	Left	1	1
2018-05-22	10	97	Exp1	0	0.233772	432421097Exp1	Rosemary	Lemon	high	safe	10	test	NA	NA	NA	NA	NA	NA	NA	NA	Left	Right	Right	0	0
2018-05-22	10	97	Exp1	0	0.233772	432421097Exp1	Rosemary	Lemon	high	safe	11	test	NA	NA	NA	NA	NA	NA	NA	NA	Left	Left	Left	1	1
2018-05-23	28	13	Exp1	0	0.233772	432432813Exp1	Lemon	Rosemary	low	risky	1	train	C	0.1	NA	NA	Rosemary	risky	NA	0	NA	NA	NA	NA	NA
2018-05-23	28	13	Exp1	0	0.233772	432432813Exp1	Lemon	Rosemary	low	risky	2	train	B	0.55	0.1	NA	Lemon	safe	0	1	NA	NA	NA	NA	NA
2018-05-23	28	13	Exp1	0	0.233772	432432813Exp1	Lemon	Rosemary	low	risky	3	train	A	1.0	0.55	0.1	Rosemary	risky	0	4	NA	NA	NA	NA	NA
2018-05-23	28	13	Exp1	0	0.233772	432432813Exp1	Lemon	Rosemary	low	risky	4	train	D	0.55	1.0	0.55	Lemon	safe	4	5	NA	NA	NA	NA	NA
2018-05-23	28	13	Exp1	0	0.233772	432432813Exp1	Lemon	Rosemary	low	risky	5	train	C	0.1	0.55	1.0	Rosemary	risky	8	0	NA	NA	NA	NA	NA
2018-05-23	28	13	Exp1	0	0.233772	432432813Exp1	Lemon	Rosemary	low	risky	6	train	B	0.55	0.1	0.55	Lemon	safe	0	1	NA	NA	NA	NA	NA
2018-05-23	28	13	Exp1	0	0.233772	432432813Exp1	Lemon	Rosemary	low	risky	7	train	A	1.0	0.55	0.1	Rosemary	risky	0	0	NA	NA	NA	NA	NA
2018-05-23	28	13	Exp1	0	0.233772	432432813Exp1	Lemon	Rosemary	low	risky	8	train	D	0.55	1.0	0.55	Lemon	safe	0	0	NA	NA	NA	NA	NA
2018-05-23	28	13	Exp1	0	0.233772	432432813Exp1	Lemon	Rosemary	low	risky	9	test	NA	NA	NA	NA	NA	NA	NA	NA	Left	Left	Left	1	1
2018-05-23	28	13	Exp1	0	0.233772	432432813Exp1	Lemon	Rosemary	low	risky	10	test	NA	NA	NA	NA	NA	NA	NA	NA	Left	Left	Left	1	1
2018-05-23	28	13	Exp1	0	0.233772	432432813Exp1	Lemon	Rosemary	low	risky	11	test	NA	NA	NA	NA	NA	NA	NA	NA	Left	Right	Right	0	0
2018-05-23	28	14	Exp1	0	0.233772	432432814Exp1	Lemon	Rosemary	high	safe	1	train	B	0.55	NA	NA	Lemon	safe	NA	0	NA	NA	NA	NA	NA
2018-05-23	28	14	Exp1	0	0.233772	432432814Exp1	Lemon	Rosemary	high	safe	2	train	A	1.0	0.55	NA	Rosemary	risky	0	0	NA	NA	NA	NA	NA
2018-05-23	28	14	Exp1	0	0.233772	432432814Exp1	Lemon	Rosemary	high	safe	3	train	D	0.55	1.0	0.55	Lemon	safe	0	0	NA	NA	NA	NA	NA
2018-05-23	28	14	Exp1	0	0.233772	432432814Exp1	Lemon	Rosemary	high	safe	4	train	C	0.1	0.55	1.0	Rosemary	risky	0	0	NA	NA	NA	NA	NA
2018-05-23	28	14	Exp1	0	0.233772	432432814Exp1	Lemon	Rosemary	high	safe	5	train	B	0.55	0.1	0.55	Lemon	safe	0	0	NA	NA	NA	NA	NA
2018-05-23	28	14	Exp1	0	0.233772	432432814Exp1	Lemon	Rosemary	high	safe	6	train	A	1.0	0.55	0.1	Rosemary	risky	0	0	NA	NA	NA	NA	NA
2018-05-23	28	14	Exp1	0	0.233772	432432814Exp1	Lemon	Rosemary	high	safe	7	train	D	0.55	1.0	0.55	Lemon	safe	0	0	NA	NA	NA	NA	NA
2018-05-23	28	14	Exp1	0	0.233772	432432814Exp1	Lemon	Rosemary	high	safe	8	train	C	0.1	0.55	1.0	Rosemary	risky	0	0	NA	NA	NA	NA	NA
2018-05-23	28	14	Exp1	0	0.233772	432432814Exp1	Lemon	Rosemary	high	safe	9	test	NA	NA	NA	NA	NA	NA	NA	NA	Right	Left	Left	0	0
2018-05-23	28	14	Exp1	0	0.233772	432432814Exp1	Lemon	Rosemary	high	safe	10	test	NA	NA	NA	NA	NA	NA	NA	NA	Right	Left	Left	0	0
2018-05-23	28	14	Exp1	0	0.233772	432432814Exp1	Lemon	Rosemary	high	safe	11	test	NA	NA	NA	NA	NA	NA	NA	NA	Right	Right	Right	1	1
2018-05-23	28	31	Exp1	0	0.233772	432432831Exp1	Rosemary	Lemon	high	risky	1	train	A	1.0	NA	NA	Lemon	risky	NA	0	NA	NA	NA	NA	NA
2018-05-23	28	31	Exp1	0	0.233772	432432831Exp1	Rosemary	Lemon	high	risky	2	train	D	0.55	1.0	NA	Rosemary	safe	0	2	NA	NA	NA	NA	NA
2018-05-23	28	31	Exp1	0	0.233772	432432831Exp1	Rosemary	Lemon	high	risky	3	train	C	0.1	0.55	1.0	Lemon	risky	0	0	NA	NA	NA	NA	NA
2018-05-23	28	31	Exp1	0	0.233772	432432831Exp1	Rosemary	Lemon	high	risky	4	train	B	0.55	0.1	0.55	Rosemary	safe	3	13	NA	NA	NA	NA	NA
2018-05-23	28	31	Exp1	0	0.233772	432432831Exp1	Rosemary	Lemon	high	risky	5	train	A	1.0	0.55	0.1	Lemon	risky	4	4	NA	NA	NA	NA	NA
2018-05-23	28	31	Exp1	0	0.233772	432432831Exp1	Rosemary	Lemon	high	risky	6	train	D	0.55	1.0	0.55	Rosemary	safe	12	7	NA	NA	NA	NA	NA
2018-05-23	28	31	Exp1	0	0.233772	432432831Exp1	Rosemary	Lemon	high	risky	7	train	C	0.1	0.55	1.0	Lemon	risky	2	0	NA	NA	NA	NA	NA
2018-05-23	28	31	Exp1	0	0.233772	432432831Exp1	Rosemary	Lemon	high	risky	8	train	B	0.55	0.1	0.55	Rosemary	safe	6	0	NA	NA	NA	NA	NA
2018-05-23	28	31	Exp1	0	0.233772	432432831Exp1	Rosemary	Lemon	high	risky	9	test	NA	NA	NA	NA	NA	NA	NA	NA	Left	Left	Left	1	1
2018-05-23	28	31	Exp1	0	0.233772	432432831Exp1	Rosemary	Lemon	high	risky	10	test	NA	NA	NA	NA	NA	NA	NA	NA	Left	Left	Left	1	1
2018-05-23	28	31	Exp1	0	0.233772	432432831Exp1	Rosemary	Lemon	high	risky	11	test	NA	NA	NA	NA	NA	NA	NA	NA	Left	Left	Left	1	1
2018-05-23	28	33	Exp1	0	0.233772	432432833Exp1	Lemon	Rosemary	low	risky	1	train	C	0.1	NA	NA	Rosemary	risky	NA	0	NA	NA	NA	NA	NA
2018-05-23	28	33	Exp1	0	0.233772	432432833Exp1	Lemon	Rosemary	low	risky	2	train	B	0.55	0.1	NA	Lemon	safe	0	6	NA	NA	NA	NA	NA
2018-05-23	28	33	Exp1	0	0.233772	432432833Exp1	Lemon	Rosemary	low	risky	3	train	A	1.0	0.55	0.1	Rosemary	risky	0	11	NA	NA	NA	NA	NA
2018-05-23	28	33	Exp1	0	0.233772	432432833Exp1	Lemon	Rosemary	low	risky	4	train	D	0.55	1.0	0.55	Lemon	safe	7	4	NA	NA	NA	NA	NA
2018-05-23	28	33	Exp1	0	0.233772	432432833Exp1	Lemon	Rosemary	low	risky	5	train	C	0.1	0.55	1.0	Rosemary	risky	0	0	NA	NA	NA	NA	NA
2018-05-23	28	33	Exp1	0	0.233772	432432833Exp1	Lemon	Rosemary	low	risky	6	train	B	0.55	0.1	0.55	Lemon	safe	8	7	NA	NA	NA	NA	NA
2018-05-23	28	33	Exp1	0	0.233772	432432833Exp1	Lemon	Rosemary	low	risky	7	train	A	1.0	0.55	0.1	Rosemary	risky	6	10	NA	NA	NA	NA	NA
2018-05-23	28	33	Exp1	0	0.233772	432432833Exp1	Lemon	Rosemary	low	risky	8	train	D	0.55	1.0	0.55	Lemon	safe	7	3	NA	NA	NA	NA	NA
2018-05-23	28	33	Exp1	0	0.233772	432432833Exp1	Lemon	Rosemary	low	risky	9	test	NA	NA	NA	NA	NA	NA	NA	NA	Right	Right	Right	1	1
2018-05-23	28	33	Exp1	0	0.233772	432432833Exp1	Lemon	Rosemary	low	risky	10	test	NA	NA	NA	NA	NA	NA	NA	NA	Right	Right	Right	1	1
2018-05-23	28	33	Exp1	0	0.233772	432432833Exp1	Lemon	Rosemary	low	risky	11	test	NA	NA	NA	NA	NA	NA	NA	NA	Right	Right	Right	1	1
2018-05-24	14	65	Exp1	0	0.233772	432441465Exp1	Lemon	Rosemary	high	risky	1	train	C	1.0	NA	NA	Rosemary	risky	NA	0	NA	NA	NA	NA	NA
2018-05-24	14	65	Exp1	0	0.233772	432441465Exp1	Lemon	Rosemary	high	risky	2	train	A	0.55	1.0	NA	Lemon	safe	0	1	NA	NA	NA	NA	NA
2018-05-24	14	65	Exp1	0	0.233772	432441465Exp1	Lemon	Rosemary	high	risky	3	train	B	0.1	0.55	1.0	Rosemary	risky	9	0	NA	NA	NA	NA	NA
2018-05-24	14	65	Exp1	0	0.233772	432441465Exp1	Lemon	Rosemary	high	risky	4	train	D	0.55	0.1	0.55	Lemon	safe	0	7	NA	NA	NA	NA	NA
2018-05-24	14	65	Exp1	0	0.233772	432441465Exp1	Lemon	Rosemary	high	risky	5	train	C	1.0	0.55	0.1	Rosemary	risky	2	6	NA	NA	NA	NA	NA
2018-05-24	14	65	Exp1	0	0.233772	432441465Exp1	Lemon	Rosemary	high	risky	6	train	A	0.55	1.0	0.55	Lemon	safe	7	2	NA	NA	NA	NA	NA
2018-05-24	14	65	Exp1	0	0.233772	432441465Exp1	Lemon	Rosemary	high	risky	7	train	B	0.1	0.55	1.0	Rosemary	risky	6	0	NA	NA	NA	NA	NA
2018-05-24	14	65	Exp1	0	0.233772	432441465Exp1	Lemon	Rosemary	high	risky	8	train	D	0.55	0.1	0.55	Lemon	safe	0	0	NA	NA	NA	NA	NA
2018-05-24	14	65	Exp1	0	0.233772	432441465Exp1	Lemon	Rosemary	high	risky	9	test	NA	NA	NA	NA	NA	NA	NA	NA	Left	Left	Left	1	1
2018-05-24	14	65	Exp1	0	0.233772	432441465Exp1	Lemon	Rosemary	high	risky	10	test	NA	NA	NA	NA	NA	NA	NA	NA	Left	Left	Left	1	1
2018-05-24	14	65	Exp1	0	0.233772	432441465Exp1	Lemon	Rosemary	high	risky	11	test	NA	NA	NA	NA	NA	NA	NA	NA	Left	Left	Left	1	1
2018-05-24	14	68	Exp1	0	0.233772	432441468Exp1	Rosemary	Lemon	low	safe	1	train	A	0.55	NA	NA	Rosemary	safe	NA	0	NA	NA	NA	NA	NA
2018-05-24	14	68	Exp1	0	0.233772	432441468Exp1	Rosemary	Lemon	low	safe	2	train	B	0.1	0.55	NA	Lemon	risky	0	0	NA	NA	NA	NA	NA
2018-05-24	14	68	Exp1	0	0.233772	432441468Exp1	Rosemary	Lemon	low	safe	3	train	D	0.55	0.1	0.55	Rosemary	safe	0	0	NA	NA	NA	NA	NA
2018-05-24	14	68	Exp1	0	0.233772	432441468Exp1	Rosemary	Lemon	low	safe	4	train	C	1.0	0.55	0.1	Lemon	risky	0	0	NA	NA	NA	NA	NA
2018-05-24	14	68	Exp1	0	0.233772	432441468Exp1	Rosemary	Lemon	low	safe	5	train	A	0.55	1.0	0.55	Rosemary	safe	0	0	NA	NA	NA	NA	NA
2018-05-24	14	68	Exp1	0	0.233772	432441468Exp1	Rosemary	Lemon	low	safe	6	train	B	0.1	0.55	1.0	Lemon	risky	0	0	NA	NA	NA	NA	NA
2018-05-24	14	68	Exp1	0	0.233772	432441468Exp1	Rosemary	Lemon	low	safe	7	train	D	0.55	0.1	0.55	Rosemary	safe	0	0	NA	NA	NA	NA	NA
2018-05-24	14	68	Exp1	0	0.233772	432441468Exp1	Rosemary	Lemon	low	safe	8	train	C	1.0	0.55	0.1	Lemon	risky	0	0	NA	NA	NA	NA	NA
2018-05-24	14	68	Exp1	0	0.233772	432441468Exp1	Rosemary	Lemon	low	safe	9	test	NA	NA	NA	NA	NA	NA	NA	NA	Left	Left	Left	1	1
2018-05-24	14	68	Exp1	0	0.233772	432441468Exp1	Rosemary	Lemon	low	safe	10	test	NA	NA	NA	NA	NA	NA	NA	NA	Left	Left	Left	1	1
2018-05-24	14	68	Exp1	0	0.233772	432441468Exp1	Rosemary	Lemon	low	safe	11	test	NA	NA	NA	NA	NA	NA	NA	NA	Left	Left	Left	1	1
2018-05-24	14	69	Exp1	0	0.233772	432441469Exp1	Lemon	Rosemary	high	risky	1	train	C	1.0	NA	NA	Rosemary	risky	NA	0	NA	NA	NA	NA	NA
2018-05-24	14	69	Exp1	0	0.233772	432441469Exp1	Lemon	Rosemary	high	risky	2	train	A	0.55	1.0	NA	Lemon	safe	0	0	NA	NA	NA	NA	NA
2018-05-24	14	69	Exp1	0	0.233772	432441469Exp1	Lemon	Rosemary	high	risky	3	train	B	0.1	0.55	1.0	Rosemary	risky	2	0	NA	NA	NA	NA	NA
2018-05-24	14	69	Exp1	0	0.233772	432441469Exp1	Lemon	Rosemary	high	risky	4	train	D	0.55	0.1	0.55	Lemon	safe	0	0	NA	NA	NA	NA	NA
2018-05-24	14	69	Exp1	0	0.233772	432441469Exp1	Lemon	Rosemary	high	risky	5	train	C	1.0	0.55	0.1	Rosemary	risky	0	0	NA	NA	NA	NA	NA
2018-05-24	14	69	Exp1	0	0.233772	432441469Exp1	Lemon	Rosemary	high	risky	6	train	A	0.55	1.0	0.55	Lemon	safe	0	0	NA	NA	NA	NA	NA
2018-05-24	14	69	Exp1	0	0.233772	432441469Exp1	Lemon	Rosemary	high	risky	7	train	B	0.1	0.55	1.0	Rosemary	risky	0	0	NA	NA	NA	NA	NA
2018-05-24	14	69	Exp1	0	0.233772	432441469Exp1	Lemon	Rosemary	high	risky	8	train	D	0.55	0.1	0.55	Lemon	safe	0	0	NA	NA	NA	NA	NA
2018-05-24	14	69	Exp1	0	0.233772	432441469Exp1	Lemon	Rosemary	high	risky	9	test	NA	NA	NA	NA	NA	NA	NA	NA	Right	Right	Right	1	1
2018-05-24	14	69	Exp1	0	0.233772	432441469Exp1	Lemon	Rosemary	high	risky	10	test	NA	NA	NA	NA	NA	NA	NA	NA	Right	Left	Left	0	0
2018-05-24	14	69	Exp1	0	0.233772	432441469Exp1	Lemon	Rosemary	high	risky	11	test	NA	NA	NA	NA	NA	NA	NA	NA	Right	Right	Right	1	1
2018-05-24	14	72	Exp1	0	0.233772	432441472Exp1	Lemon	Rosemary	low	risky	1	train	B	0.1	NA	NA	Rosemary	risky	NA	0	NA	NA	NA	NA	NA
2018-05-24	14	72	Exp1	0	0.233772	432441472Exp1	Lemon	Rosemary	low	risky	2	train	D	0.55	0.1	NA	Lemon	safe	0	2	NA	NA	NA	NA	NA
2018-05-24	14	72	Exp1	0	0.233772	432441472Exp1	Lemon	Rosemary	low	risky	3	train	C	1.0	0.55	0.1	Rosemary	risky	0	0	NA	NA	NA	NA	NA
2018-05-24	14	72	Exp1	0	0.233772	432441472Exp1	Lemon	Rosemary	low	risky	4	train	A	0.55	1.0	0.55	Lemon	safe	5	0	NA	NA	NA	NA	NA
2018-05-24	14	72	Exp1	0	0.233772	432441472Exp1	Lemon	Rosemary	low	risky	5	train	B	0.1	0.55	1.0	Rosemary	risky	2	0	NA	NA	NA	NA	NA
2018-05-24	14	72	Exp1	0	0.233772	432441472Exp1	Lemon	Rosemary	low	risky	6	train	D	0.55	0.1	0.55	Lemon	safe	0	0	NA	NA	NA	NA	NA
2018-05-24	14	72	Exp1	0	0.233772	432441472Exp1	Lemon	Rosemary	low	risky	7	train	C	1.0	0.55	0.1	Rosemary	risky	0	0	NA	NA	NA	NA	NA
2018-05-24	14	72	Exp1	0	0.233772	432441472Exp1	Lemon	Rosemary	low	risky	8	train	A	0.55	1.0	0.55	Lemon	safe	0	0	NA	NA	NA	NA	NA
2018-05-24	14	72	Exp1	0	0.233772	432441472Exp1	Lemon	Rosemary	low	risky	9	test	NA	NA	NA	NA	NA	NA	NA	NA	Right	Right	Right	1	1
2018-05-24	14	72	Exp1	0	0.233772	432441472Exp1	Lemon	Rosemary	low	risky	10	test	NA	NA	NA	NA	NA	NA	NA	NA	Right	Right	Right	1	1
2018-05-24	14	72	Exp1	0	0.233772	432441472Exp1	Lemon	Rosemary	low	risky	11	test	NA	NA	NA	NA	NA	NA	NA	NA	Right	Right	Right	1	1
2018-05-24	14	81	Exp1	0	0.233772	432441481Exp1	Rosemary	Lemon	high	safe	1	train	D	0.55	NA	NA	Rosemary	safe	NA	0	NA	NA	NA	NA	NA
2018-05-24	14	81	Exp1	0	0.233772	432441481Exp1	Rosemary	Lemon	high	safe	2	train	C	1.0	0.55	NA	Lemon	risky	0	0	NA	NA	NA	NA	NA
2018-05-24	14	81	Exp1	0	0.233772	432441481Exp1	Rosemary	Lemon	high	safe	3	train	A	0.55	1.0	0.55	Rosemary	safe	2	0	NA	NA	NA	NA	NA
2018-05-24	14	81	Exp1	0	0.233772	432441481Exp1	Rosemary	Lemon	high	safe	4	train	B	0.1	0.55	1.0	Lemon	risky	3	0	NA	NA	NA	NA	NA
2018-05-24	14	81	Exp1	0	0.233772	432441481Exp1	Rosemary	Lemon	high	safe	5	train	D	0.55	0.1	0.55	Rosemary	safe	0	0	NA	NA	NA	NA	NA
2018-05-24	14	81	Exp1	0	0.233772	432441481Exp1	Rosemary	Lemon	high	safe	6	train	C	1.0	0.55	0.1	Lemon	risky	0	0	NA	NA	NA	NA	NA
2018-05-24	14	81	Exp1	0	0.233772	432441481Exp1	Rosemary	Lemon	high	safe	7	train	A	0.55	1.0	0.55	Rosemary	safe	0	0	NA	NA	NA	NA	NA
2018-05-24	14	81	Exp1	0	0.233772	432441481Exp1	Rosemary	Lemon	high	safe	8	train	B	0.1	0.55	1.0	Lemon	risky	0	0	NA	NA	NA	NA	NA
2018-05-24	14	81	Exp1	0	0.233772	432441481Exp1	Rosemary	Lemon	high	safe	9	test	NA	NA	NA	NA	NA	NA	NA	NA	Right	Right	Right	1	1
2018-05-24	14	81	Exp1	0	0.233772	432441481Exp1	Rosemary	Lemon	high	safe	10	test	NA	NA	NA	NA	NA	NA	NA	NA	Right	Right	Right	1	1
2018-05-24	14	81	Exp1	0	0.233772	432441481Exp1	Rosemary	Lemon	high	safe	11	test	NA	NA	NA	NA	NA	NA	NA	NA	Right	Right	Right	1	1
2018-05-24	14	82	Exp1	0	0.233772	432441482Exp1	Rosemary	Lemon	low	risky	1	train	B	0.1	NA	NA	Lemon	risky	NA	0	NA	NA	NA	NA	NA
2018-05-24	14	82	Exp1	0	0.233772	432441482Exp1	Rosemary	Lemon	low	risky	2	train	D	0.55	0.1	NA	Rosemary	safe	0	0	NA	NA	NA	NA	NA
2018-05-24	14	82	Exp1	0	0.233772	432441482Exp1	Rosemary	Lemon	low	risky	3	train	C	1.0	0.55	0.1	Lemon	risky	10	4	NA	NA	NA	NA	NA
2018-05-24	14	82	Exp1	0	0.233772	432441482Exp1	Rosemary	Lemon	low	risky	4	train	A	0.55	1.0	0.55	Rosemary	safe	8	5	NA	NA	NA	NA	NA
2018-05-24	14	82	Exp1	0	0.233772	432441482Exp1	Rosemary	Lemon	low	risky	5	train	B	0.1	0.55	1.0	Lemon	risky	12	0	NA	NA	NA	NA	NA
2018-05-24	14	82	Exp1	0	0.233772	432441482Exp1	Rosemary	Lemon	low	risky	6	train	D	0.55	0.1	0.55	Rosemary	safe	0	0	NA	NA	NA	NA	NA
2018-05-24	14	82	Exp1	0	0.233772	432441482Exp1	Rosemary	Lemon	low	risky	7	train	C	1.0	0.55	0.1	Lemon	risky	0	0	NA	NA	NA	NA	NA
2018-05-24	14	82	Exp1	0	0.233772	432441482Exp1	Rosemary	Lemon	low	risky	8	train	A	0.55	1.0	0.55	Rosemary	safe	0	0	NA	NA	NA	NA	NA
2018-05-24	14	82	Exp1	0	0.233772	432441482Exp1	Rosemary	Lemon	low	risky	9	test	NA	NA	NA	NA	NA	NA	NA	NA	Right	Left	Left	0	0
2018-05-24	14	82	Exp1	0	0.233772	432441482Exp1	Rosemary	Lemon	low	risky	10	test	NA	NA	NA	NA	NA	NA	NA	NA	Right	Left	Left	0	0
2018-05-24	14	82	Exp1	0	0.233772	432441482Exp1	Rosemary	Lemon	low	risky	11	test	NA	NA	NA	NA	NA	NA	NA	NA	Right	Right	Right	1	1
2018-05-24	14	84	Exp1	0	0.233772	432441484Exp1	Rosemary	Lemon	high	safe	1	train	D	0.55	NA	NA	Rosemary	safe	NA	0	NA	NA	NA	NA	NA
2018-05-24	14	84	Exp1	0	0.233772	432441484Exp1	Rosemary	Lemon	high	safe	2	train	C	1.0	0.55	NA	Lemon	risky	0	1	NA	NA	NA	NA	NA
2018-05-24	14	84	Exp1	0	0.233772	432441484Exp1	Rosemary	Lemon	high	safe	3	train	A	0.55	1.0	0.55	Rosemary	safe	0	6	NA	NA	NA	NA	NA
2018-05-24	14	84	Exp1	0	0.233772	432441484Exp1	Rosemary	Lemon	high	safe	4	train	B	0.1	0.55	1.0	Lemon	risky	0	0	NA	NA	NA	NA	NA
2018-05-24	14	84	Exp1	0	0.233772	432441484Exp1	Rosemary	Lemon	high	safe	5	train	D	0.55	0.1	0.55	Rosemary	safe	0	2	NA	NA	NA	NA	NA
2018-05-24	14	84	Exp1	0	0.233772	432441484Exp1	Rosemary	Lemon	high	safe	6	train	C	1.0	0.55	0.1	Lemon	risky	0	0	NA	NA	NA	NA	NA
2018-05-24	14	84	Exp1	0	0.233772	432441484Exp1	Rosemary	Lemon	high	safe	7	train	A	0.55	1.0	0.55	Rosemary	safe	0	0	NA	NA	NA	NA	NA
2018-05-24	14	84	Exp1	0	0.233772	432441484Exp1	Rosemary	Lemon	high	safe	8	train	B	0.1	0.55	1.0	Lemon	risky	2	0	NA	NA	NA	NA	NA
2018-05-24	14	84	Exp1	0	0.233772	432441484Exp1	Rosemary	Lemon	high	safe	9	test	NA	NA	NA	NA	NA	NA	NA	NA	Left	Left	Left	1	1
2018-05-24	14	84	Exp1	0	0.233772	432441484Exp1	Rosemary	Lemon	high	safe	10	test	NA	NA	NA	NA	NA	NA	NA	NA	Left	Left	Left	1	1
2018-05-24	14	84	Exp1	0	0.233772	432441484Exp1	Rosemary	Lemon	high	safe	11	test	NA	NA	NA	NA	NA	NA	NA	NA	Left	Right	Right	0	0
2018-05-24	14	85	Exp1	0	0.233772	432441485Exp1	Rosemary	Lemon	high	risky	1	train	C	1.0	NA	NA	Lemon	risky	NA	0	NA	NA	NA	NA	NA
2018-05-24	14	85	Exp1	0	0.233772	432441485Exp1	Rosemary	Lemon	high	risky	2	train	A	0.55	1.0	NA	Rosemary	safe	0	0	NA	NA	NA	NA	NA
2018-05-24	14	85	Exp1	0	0.233772	432441485Exp1	Rosemary	Lemon	high	risky	3	train	B	0.1	0.55	1.0	Lemon	risky	9	0	NA	NA	NA	NA	NA
2018-05-24	14	85	Exp1	0	0.233772	432441485Exp1	Rosemary	Lemon	high	risky	4	train	D	0.55	0.1	0.55	Rosemary	safe	3	3	NA	NA	NA	NA	NA
2018-05-24	14	85	Exp1	0	0.233772	432441485Exp1	Rosemary	Lemon	high	risky	5	train	C	1.0	0.55	0.1	Lemon	risky	9	2	NA	NA	NA	NA	NA
2018-05-24	14	85	Exp1	0	0.233772	432441485Exp1	Rosemary	Lemon	high	risky	6	train	A	0.55	1.0	0.55	Rosemary	safe	14	3	NA	NA	NA	NA	NA
2018-05-24	14	85	Exp1	0	0.233772	432441485Exp1	Rosemary	Lemon	high	risky	7	train	B	0.1	0.55	1.0	Lemon	risky	10	0	NA	NA	NA	NA	NA
2018-05-24	14	85	Exp1	0	0.233772	432441485Exp1	Rosemary	Lemon	high	risky	8	train	D	0.55	0.1	0.55	Rosemary	safe	0	0	NA	NA	NA	NA	NA
2018-05-24	14	85	Exp1	0	0.233772	432441485Exp1	Rosemary	Lemon	high	risky	9	test	NA	NA	NA	NA	NA	NA	NA	NA	Right	Right	Right	1	1
2018-05-24	14	85	Exp1	0	0.233772	432441485Exp1	Rosemary	Lemon	high	risky	10	test	NA	NA	NA	NA	NA	NA	NA	NA	Right	Right	Right	1	1
2018-05-24	14	85	Exp1	0	0.233772	432441485Exp1	Rosemary	Lemon	high	risky	11	test	NA	NA	NA	NA	NA	NA	NA	NA	Right	Left	Left	0	0
2018-05-24	14	86	Exp1	0	0.233772	432441486Exp1	Lemon	Rosemary	low	safe	1	train	A	0.55	NA	NA	Lemon	safe	NA	0	NA	NA	NA	NA	NA
2018-05-24	14	86	Exp1	0	0.233772	432441486Exp1	Lemon	Rosemary	low	safe	2	train	B	0.1	0.55	NA	Rosemary	risky	0	0	NA	NA	NA	NA	NA
2018-05-24	14	86	Exp1	0	0.233772	432441486Exp1	Lemon	Rosemary	low	safe	3	train	D	0.55	0.1	0.55	Lemon	safe	0	0	NA	NA	NA	NA	NA
2018-05-24	14	86	Exp1	0	0.233772	432441486Exp1	Lemon	Rosemary	low	safe	4	train	C	1.0	0.55	0.1	Rosemary	risky	0	0	NA	NA	NA	NA	NA
2018-05-24	14	86	Exp1	0	0.233772	432441486Exp1	Lemon	Rosemary	low	safe	5	train	A	0.55	1.0	0.55	Lemon	safe	11	2	NA	NA	NA	NA	NA
2018-05-24	14	86	Exp1	0	0.233772	432441486Exp1	Lemon	Rosemary	low	safe	6	train	B	0.1	0.55	1.0	Rosemary	risky	0	0	NA	NA	NA	NA	NA
2018-05-24	14	86	Exp1	0	0.233772	432441486Exp1	Lemon	Rosemary	low	safe	7	train	D	0.55	0.1	0.55	Lemon	safe	0	0	NA	NA	NA	NA	NA
2018-05-24	14	86	Exp1	0	0.233772	432441486Exp1	Lemon	Rosemary	low	safe	8	train	C	1.0	0.55	0.1	Rosemary	risky	0	4	NA	NA	NA	NA	NA
2018-05-24	14	86	Exp1	0	0.233772	432441486Exp1	Lemon	Rosemary	low	safe	9	test	NA	NA	NA	NA	NA	NA	NA	NA	Left	Left	Left	1	1
2018-05-24	14	86	Exp1	0	0.233772	432441486Exp1	Lemon	Rosemary	low	safe	10	test	NA	NA	NA	NA	NA	NA	NA	NA	Left	Left	Left	1	1
2018-05-24	14	86	Exp1	0	0.233772	432441486Exp1	Lemon	Rosemary	low	safe	11	test	NA	NA	NA	NA	NA	NA	NA	NA	Left	Right	Right	0	0
2018-05-24	14	99	Exp1	0	0.233772	432441499Exp1	Lemon	Rosemary	high	safe	1	train	D	0.55	NA	NA	Lemon	safe	NA	0	NA	NA	NA	NA	NA
2018-05-24	14	99	Exp1	0	0.233772	432441499Exp1	Lemon	Rosemary	high	safe	2	train	C	1.0	0.55	NA	Rosemary	risky	0	10	NA	NA	NA	NA	NA
2018-05-24	14	99	Exp1	0	0.233772	432441499Exp1	Lemon	Rosemary	high	safe	3	train	A	0.55	1.0	0.55	Lemon	safe	18	7	NA	NA	NA	NA	NA
2018-05-24	14	99	Exp1	0	0.233772	432441499Exp1	Lemon	Rosemary	high	safe	4	train	B	0.1	0.55	1.0	Rosemary	risky	8	0	NA	NA	NA	NA	NA
2018-05-24	14	99	Exp1	0	0.233772	432441499Exp1	Lemon	Rosemary	high	safe	5	train	D	0.55	0.1	0.55	Lemon	safe	0	0	NA	NA	NA	NA	NA
2018-05-24	14	99	Exp1	0	0.233772	432441499Exp1	Lemon	Rosemary	high	safe	6	train	C	1.0	0.55	0.1	Rosemary	risky	0	0	NA	NA	NA	NA	NA
2018-05-24	14	99	Exp1	0	0.233772	432441499Exp1	Lemon	Rosemary	high	safe	7	train	A	0.55	1.0	0.55	Lemon	safe	13	1	NA	NA	NA	NA	NA
2018-05-24	14	99	Exp1	0	0.233772	432441499Exp1	Lemon	Rosemary	high	safe	8	train	B	0.1	0.55	1.0	Rosemary	risky	7	0	NA	NA	NA	NA	NA
2018-05-24	14	99	Exp1	0	0.233772	432441499Exp1	Lemon	Rosemary	high	safe	9	test	NA	NA	NA	NA	NA	NA	NA	NA	Right	Right	Right	1	1
2018-05-24	14	99	Exp1	0	0.233772	432441499Exp1	Lemon	Rosemary	high	safe	10	test	NA	NA	NA	NA	NA	NA	NA	NA	Right	Right	Right	1	1
2018-05-24	14	99	Exp1	0	0.233772	432441499Exp1	Lemon	Rosemary	high	safe	11	test	NA	NA	NA	NA	NA	NA	NA	NA	Right	Right	Right	1	1
2018-06-05	28	34	Exp1	0	0.233772	432562834Exp1	Lemon	Rosemary	high	risky	1	train	A	1.0	NA	NA	Rosemary	risky	NA	2	NA	NA	NA	NA	NA
2018-06-05	28	34	Exp1	0	0.233772	432562834Exp1	Lemon	Rosemary	high	risky	2	train	D	0.55	1.0	NA	Lemon	safe	0	9	NA	NA	NA	NA	NA
2018-06-05	28	34	Exp1	0	0.233772	432562834Exp1	Lemon	Rosemary	high	risky	3	train	C	0.1	0.55	1.0	Rosemary	risky	2	0	NA	NA	NA	NA	NA
2018-06-05	28	34	Exp1	0	0.233772	432562834Exp1	Lemon	Rosemary	high	risky	4	train	B	0.55	0.1	0.55	Lemon	safe	0	8	NA	NA	NA	NA	NA
2018-06-05	28	34	Exp1	0	0.233772	432562834Exp1	Lemon	Rosemary	high	risky	5	train	A	1.0	0.55	0.1	Rosemary	risky	0	6	NA	NA	NA	NA	NA
2018-06-05	28	34	Exp1	0	0.233772	432562834Exp1	Lemon	Rosemary	high	risky	6	train	D	0.55	1.0	0.55	Lemon	safe	2	5	NA	NA	NA	NA	NA
2018-06-05	28	34	Exp1	0	0.233772	432562834Exp1	Lemon	Rosemary	high	risky	7	train	C	0.1	0.55	1.0	Rosemary	risky	0	0	NA	NA	NA	NA	NA
2018-06-05	28	34	Exp1	0	0.233772	432562834Exp1	Lemon	Rosemary	high	risky	8	train	B	0.55	0.1	0.55	Lemon	safe	0	5	NA	NA	NA	NA	NA
2018-06-05	28	34	Exp1	0	0.233772	432562834Exp1	Lemon	Rosemary	high	risky	9	test	NA	NA	NA	NA	NA	NA	NA	NA	Left	Right	Right	0	0
2018-06-05	28	34	Exp1	0	0.233772	432562834Exp1	Lemon	Rosemary	high	risky	10	test	NA	NA	NA	NA	NA	NA	NA	NA	Left	Left	Left	1	1
2018-06-05	28	34	Exp1	0	0.233772	432562834Exp1	Lemon	Rosemary	high	risky	11	test	NA	NA	NA	NA	NA	NA	NA	NA	Left	Left	Left	1	1
2018-06-05	28	35	Exp1	0	0.233772	432562835Exp1	Rosemary	Lemon	low	safe	1	train	D	0.55	NA	NA	Rosemary	safe	NA	0	NA	NA	NA	NA	NA
2018-06-05	28	35	Exp1	0	0.233772	432562835Exp1	Rosemary	Lemon	low	safe	2	train	C	0.1	0.55	NA	Lemon	risky	0	0	NA	NA	NA	NA	NA
2018-06-05	28	35	Exp1	0	0.233772	432562835Exp1	Rosemary	Lemon	low	safe	3	train	B	0.55	0.1	0.55	Rosemary	safe	0	4	NA	NA	NA	NA	NA
2018-06-05	28	35	Exp1	0	0.233772	432562835Exp1	Rosemary	Lemon	low	safe	4	train	A	1.0	0.55	0.1	Lemon	risky	0	8	NA	NA	NA	NA	NA
2018-06-05	28	35	Exp1	0	0.233772	432562835Exp1	Rosemary	Lemon	low	safe	5	train	D	0.55	1.0	0.55	Rosemary	safe	6	11	NA	NA	NA	NA	NA
2018-06-05	28	35	Exp1	0	0.233772	432562835Exp1	Rosemary	Lemon	low	safe	6	train	C	0.1	0.55	1.0	Lemon	risky	7	0	NA	NA	NA	NA	NA
2018-06-05	28	35	Exp1	0	0.233772	432562835Exp1	Rosemary	Lemon	low	safe	7	train	B	0.55	0.1	0.55	Rosemary	safe	3	3	NA	NA	NA	NA	NA
2018-06-05	28	35	Exp1	0	0.233772	432562835Exp1	Rosemary	Lemon	low	safe	8	train	A	1.0	0.55	0.1	Lemon	risky	2	4	NA	NA	NA	NA	NA
2018-06-05	28	35	Exp1	0	0.233772	432562835Exp1	Rosemary	Lemon	low	safe	9	test	NA	NA	NA	NA	NA	NA	NA	NA	Left	Left	Left	1	1
2018-06-05	28	35	Exp1	0	0.233772	432562835Exp1	Rosemary	Lemon	low	safe	10	test	NA	NA	NA	NA	NA	NA	NA	NA	Left	Left	Left	1	1
2018-06-05	28	35	Exp1	0	0.233772	432562835Exp1	Rosemary	Lemon	low	safe	11	test	NA	NA	NA	NA	NA	NA	NA	NA	Left	Right	Right	0	0
2018-06-05	28	40	Exp1	0	0.233772	432562840Exp1	Rosemary	Lemon	low	risky	1	train	C	0.1	NA	NA	Lemon	risky	NA	0	NA	NA	NA	NA	NA
2018-06-05	28	40	Exp1	0	0.233772	432562840Exp1	Rosemary	Lemon	low	risky	2	train	B	0.55	0.1	NA	Rosemary	safe	0	0	NA	NA	NA	NA	NA
2018-06-05	28	40	Exp1	0	0.233772	432562840Exp1	Rosemary	Lemon	low	risky	3	train	A	1.0	0.55	0.1	Lemon	risky	2	11	NA	NA	NA	NA	NA
2018-06-05	28	40	Exp1	0	0.233772	432562840Exp1	Rosemary	Lemon	low	risky	4	train	D	0.55	1.0	0.55	Rosemary	safe	8	8	NA	NA	NA	NA	NA
2018-06-05	28	40	Exp1	0	0.233772	432562840Exp1	Rosemary	Lemon	low	risky	5	train	C	0.1	0.55	1.0	Lemon	risky	8	0	NA	NA	NA	NA	NA
2018-06-05	28	40	Exp1	0	0.233772	432562840Exp1	Rosemary	Lemon	low	risky	6	train	B	0.55	0.1	0.55	Rosemary	safe	7	3	NA	NA	NA	NA	NA
2018-06-05	28	40	Exp1	0	0.233772	432562840Exp1	Rosemary	Lemon	low	risky	7	train	A	1.0	0.55	0.1	Lemon	risky	3	0	NA	NA	NA	NA	NA
2018-06-05	28	40	Exp1	0	0.233772	432562840Exp1	Rosemary	Lemon	low	risky	8	train	D	0.55	1.0	0.55	Rosemary	safe	8	4	NA	NA	NA	NA	NA
2018-06-05	28	40	Exp1	0	0.233772	432562840Exp1	Rosemary	Lemon	low	risky	9	test	NA	NA	NA	NA	NA	NA	NA	NA	Left	Left	Left	1	1
2018-06-05	28	40	Exp1	0	0.233772	432562840Exp1	Rosemary	Lemon	low	risky	10	test	NA	NA	NA	NA	NA	NA	NA	NA	Left	Left	Left	1	1
2018-06-05	28	40	Exp1	0	0.233772	432562840Exp1	Rosemary	Lemon	low	risky	11	test	NA	NA	NA	NA	NA	NA	NA	NA	Left	Right	Right	0	0
2018-06-05	28	43	Exp1	0	0.233772	432562843Exp1	Rosemary	Lemon	low	safe	1	train	D	0.55	NA	NA	Rosemary	safe	NA	0	NA	NA	NA	NA	NA
2018-06-05	28	43	Exp1	0	0.233772	432562843Exp1	Rosemary	Lemon	low	safe	2	train	C	0.1	0.55	NA	Lemon	risky	0	0	NA	NA	NA	NA	NA
2018-06-05	28	43	Exp1	0	0.233772	432562843Exp1	Rosemary	Lemon	low	safe	3	train	B	0.55	0.1	0.55	Rosemary	safe	3	15	NA	NA	NA	NA	NA
2018-06-05	28	43	Exp1	0	0.233772	432562843Exp1	Rosemary	Lemon	low	safe	4	train	A	1.0	0.55	0.1	Lemon	risky	4	7	NA	NA	NA	NA	NA
2018-06-05	28	43	Exp1	0	0.233772	432562843Exp1	Rosemary	Lemon	low	safe	5	train	D	0.55	1.0	0.55	Rosemary	safe	9	8	NA	NA	NA	NA	NA
2018-06-05	28	43	Exp1	0	0.233772	432562843Exp1	Rosemary	Lemon	low	safe	6	train	C	0.1	0.55	1.0	Lemon	risky	13	0	NA	NA	NA	NA	NA
2018-06-05	28	43	Exp1	0	0.233772	432562843Exp1	Rosemary	Lemon	low	safe	7	train	B	0.55	0.1	0.55	Rosemary	safe	4	7	NA	NA	NA	NA	NA
2018-06-05	28	43	Exp1	0	0.233772	432562843Exp1	Rosemary	Lemon	low	safe	8	train	A	1.0	0.55	0.1	Lemon	risky	5	3	NA	NA	NA	NA	NA
2018-06-05	28	43	Exp1	0	0.233772	432562843Exp1	Rosemary	Lemon	low	safe	9	test	NA	NA	NA	NA	NA	NA	NA	NA	Right	Right	Right	1	1
2018-06-05	28	43	Exp1	0	0.233772	432562843Exp1	Rosemary	Lemon	low	safe	10	test	NA	NA	NA	NA	NA	NA	NA	NA	Right	Right	Right	1	1
2018-06-05	28	43	Exp1	0	0.233772	432562843Exp1	Rosemary	Lemon	low	safe	11	test	NA	NA	NA	NA	NA	NA	NA	NA	Right	Right	Right	1	1
2018-06-05	28	54	Exp1	0	0.233772	432562854Exp1	Lemon	Rosemary	low	safe	1	train	D	0.55	NA	NA	Lemon	safe	NA	4	NA	NA	NA	NA	NA
2018-06-05	28	54	Exp1	0	0.233772	432562854Exp1	Lemon	Rosemary	low	safe	2	train	C	0.1	0.55	NA	Rosemary	risky	0	0	NA	NA	NA	NA	NA
2018-06-05	28	54	Exp1	0	0.233772	432562854Exp1	Lemon	Rosemary	low	safe	3	train	B	0.55	0.1	0.55	Lemon	safe	9	4	NA	NA	NA	NA	NA
2018-06-05	28	54	Exp1	0	0.233772	432562854Exp1	Lemon	Rosemary	low	safe	4	train	A	1.0	0.55	0.1	Rosemary	risky	8	13	NA	NA	NA	NA	NA
2018-06-05	28	54	Exp1	0	0.233772	432562854Exp1	Lemon	Rosemary	low	safe	5	train	D	0.55	1.0	0.55	Lemon	safe	12	26	NA	NA	NA	NA	NA
2018-06-05	28	54	Exp1	0	0.233772	432562854Exp1	Lemon	Rosemary	low	safe	6	train	C	0.1	0.55	1.0	Rosemary	risky	11	0	NA	NA	NA	NA	NA
2018-06-05	28	54	Exp1	0	0.233772	432562854Exp1	Lemon	Rosemary	low	safe	7	train	B	0.55	0.1	0.55	Lemon	safe	15	18	NA	NA	NA	NA	NA
2018-06-05	28	54	Exp1	0	0.233772	432562854Exp1	Lemon	Rosemary	low	safe	8	train	A	1.0	0.55	0.1	Rosemary	risky	3	10	NA	NA	NA	NA	NA
2018-06-05	28	54	Exp1	0	0.233772	432562854Exp1	Lemon	Rosemary	low	safe	9	test	NA	NA	NA	NA	NA	NA	NA	NA	Left	Left	Left	1	1
2018-06-05	28	54	Exp1	0	0.233772	432562854Exp1	Lemon	Rosemary	low	safe	10	test	NA	NA	NA	NA	NA	NA	NA	NA	Left	Left	Left	1	1
2018-06-05	28	54	Exp1	0	0.233772	432562854Exp1	Lemon	Rosemary	low	safe	11	test	NA	NA	NA	NA	NA	NA	NA	NA	Left	Left	Left	1	1
2018-06-05	28	77	Exp1	0	0.233772	432562877Exp1	Rosemary	Lemon	high	safe	1	train	B	0.55	NA	NA	Rosemary	safe	NA	0	NA	NA	NA	NA	NA
2018-06-05	28	77	Exp1	0	0.233772	432562877Exp1	Rosemary	Lemon	high	safe	2	train	A	1.0	0.55	NA	Lemon	risky	5	7	NA	NA	NA	NA	NA
2018-06-05	28	77	Exp1	0	0.233772	432562877Exp1	Rosemary	Lemon	high	safe	3	train	D	0.55	1.0	0.55	Rosemary	safe	11	6	NA	NA	NA	NA	NA
2018-06-05	28	77	Exp1	0	0.233772	432562877Exp1	Rosemary	Lemon	high	safe	4	train	C	0.1	0.55	1.0	Lemon	risky	10	0	NA	NA	NA	NA	NA
2018-06-05	28	77	Exp1	0	0.233772	432562877Exp1	Rosemary	Lemon	high	safe	5	train	B	0.55	0.1	0.55	Rosemary	safe	6	9	NA	NA	NA	NA	NA
2018-06-05	28	77	Exp1	0	0.233772	432562877Exp1	Rosemary	Lemon	high	safe	6	train	A	1.0	0.55	0.1	Lemon	risky	6	7	NA	NA	NA	NA	NA
2018-06-05	28	77	Exp1	0	0.233772	432562877Exp1	Rosemary	Lemon	high	safe	7	train	D	0.55	1.0	0.55	Rosemary	safe	9	8	NA	NA	NA	NA	NA
2018-06-05	28	77	Exp1	0	0.233772	432562877Exp1	Rosemary	Lemon	high	safe	8	train	C	0.1	0.55	1.0	Lemon	risky	8	0	NA	NA	NA	NA	NA
2018-06-05	28	77	Exp1	0	0.233772	432562877Exp1	Rosemary	Lemon	high	safe	9	test	NA	NA	NA	NA	NA	NA	NA	NA	Left	Left	Left	1	1
2018-06-05	28	77	Exp1	0	0.233772	432562877Exp1	Rosemary	Lemon	high	safe	10	test	NA	NA	NA	NA	NA	NA	NA	NA	Left	Left	Left	1	1
2018-06-05	28	77	Exp1	0	0.233772	432562877Exp1	Rosemary	Lemon	high	safe	11	test	NA	NA	NA	NA	NA	NA	NA	NA	Left	Left	Left	1	1
2018-06-05	28	78	Exp1	0	0.233772	432562878Exp1	Lemon	Rosemary	high	risky	1	train	A	1.0	NA	NA	Rosemary	risky	NA	0	NA	NA	NA	NA	NA
2018-06-05	28	78	Exp1	0	0.233772	432562878Exp1	Lemon	Rosemary	high	risky	2	train	D	0.55	1.0	NA	Lemon	safe	3	5	NA	NA	NA	NA	NA
2018-06-05	28	78	Exp1	0	0.233772	432562878Exp1	Lemon	Rosemary	high	risky	3	train	C	0.1	0.55	1.0	Rosemary	risky	5	0	NA	NA	NA	NA	NA
2018-06-05	28	78	Exp1	0	0.233772	432562878Exp1	Lemon	Rosemary	high	risky	4	train	B	0.55	0.1	0.55	Lemon	safe	3	6	NA	NA	NA	NA	NA
2018-06-05	28	78	Exp1	0	0.233772	432562878Exp1	Lemon	Rosemary	high	risky	5	train	A	1.0	0.55	0.1	Rosemary	risky	6	4	NA	NA	NA	NA	NA
2018-06-05	28	78	Exp1	0	0.233772	432562878Exp1	Lemon	Rosemary	high	risky	6	train	D	0.55	1.0	0.55	Lemon	safe	7	5	NA	NA	NA	NA	NA
2018-06-05	28	78	Exp1	0	0.233772	432562878Exp1	Lemon	Rosemary	high	risky	7	train	C	0.1	0.55	1.0	Rosemary	risky	6	0	NA	NA	NA	NA	NA
2018-06-05	28	78	Exp1	0	0.233772	432562878Exp1	Lemon	Rosemary	high	risky	8	train	B	0.55	0.1	0.55	Lemon	safe	6	4	NA	NA	NA	NA	NA
2018-06-05	28	78	Exp1	0	0.233772	432562878Exp1	Lemon	Rosemary	high	risky	9	test	NA	NA	NA	NA	NA	NA	NA	NA	Right	Right	Right	1	1
2018-06-05	28	78	Exp1	0	0.233772	432562878Exp1	Lemon	Rosemary	high	risky	10	test	NA	NA	NA	NA	NA	NA	NA	NA	Right	Right	Right	1	1
2018-06-05	28	78	Exp1	0	0.233772	432562878Exp1	Lemon	Rosemary	high	risky	11	test	NA	NA	NA	NA	NA	NA	NA	NA	Right	Right	Right	1	1
2018-06-05	28	79	Exp1	0	0.233772	432562879Exp1	Lemon	Rosemary	high	safe	1	train	B	0.55	NA	NA	Lemon	safe	NA	0	NA	NA	NA	NA	NA
2018-06-05	28	79	Exp1	0	0.233772	432562879Exp1	Lemon	Rosemary	high	safe	2	train	A	1.0	0.55	NA	Rosemary	risky	7	7	NA	NA	NA	NA	NA
2018-06-05	28	79	Exp1	0	0.233772	432562879Exp1	Lemon	Rosemary	high	safe	3	train	D	0.55	1.0	0.55	Lemon	safe	13	0	NA	NA	NA	NA	NA
2018-06-05	28	79	Exp1	0	0.233772	432562879Exp1	Lemon	Rosemary	high	safe	4	train	C	0.1	0.55	1.0	Rosemary	risky	5	0	NA	NA	NA	NA	NA
2018-06-05	28	79	Exp1	0	0.233772	432562879Exp1	Lemon	Rosemary	high	safe	5	train	B	0.55	0.1	0.55	Lemon	safe	6	4	NA	NA	NA	NA	NA
2018-06-05	28	79	Exp1	0	0.233772	432562879Exp1	Lemon	Rosemary	high	safe	6	train	A	1.0	0.55	0.1	Rosemary	risky	10	5	NA	NA	NA	NA	NA
2018-06-05	28	79	Exp1	0	0.233772	432562879Exp1	Lemon	Rosemary	high	safe	7	train	D	0.55	1.0	0.55	Lemon	safe	9	3	NA	NA	NA	NA	NA
2018-06-05	28	79	Exp1	0	0.233772	432562879Exp1	Lemon	Rosemary	high	safe	8	train	C	0.1	0.55	1.0	Rosemary	risky	8	0	NA	NA	NA	NA	NA
2018-06-05	28	79	Exp1	0	0.233772	432562879Exp1	Lemon	Rosemary	high	safe	9	test	NA	NA	NA	NA	NA	NA	NA	NA	Left	Left	Left	1	1
2018-06-05	28	79	Exp1	0	0.233772	432562879Exp1	Lemon	Rosemary	high	safe	10	test	NA	NA	NA	NA	NA	NA	NA	NA	Left	Left	Left	1	1
2018-06-05	28	79	Exp1	0	0.233772	432562879Exp1	Lemon	Rosemary	high	safe	11	test	NA	NA	NA	NA	NA	NA	NA	NA	Left	Left	Left	1	1
2018-06-06	28	82	Exp1	0	0.233772	432572882Exp1	Rosemary	Lemon	high	safe	1	train	B	0.55	NA	NA	Rosemary	safe	NA	0	NA	NA	NA	NA	NA
2018-06-06	28	82	Exp1	0	0.233772	432572882Exp1	Rosemary	Lemon	high	safe	2	train	A	1.0	0.55	NA	Lemon	risky	0	0	NA	NA	NA	NA	NA
2018-06-06	28	82	Exp1	0	0.233772	432572882Exp1	Rosemary	Lemon	high	safe	3	train	D	0.55	1.0	0.55	Rosemary	safe	0	0	NA	NA	NA	NA	NA
2018-06-06	28	82	Exp1	0	0.233772	432572882Exp1	Rosemary	Lemon	high	safe	4	train	C	0.1	0.55	1.0	Lemon	risky	0	0	NA	NA	NA	NA	NA
2018-06-06	28	82	Exp1	0	0.233772	432572882Exp1	Rosemary	Lemon	high	safe	5	train	B	0.55	0.1	0.55	Rosemary	safe	0	11	NA	NA	NA	NA	NA
2018-06-06	28	82	Exp1	0	0.233772	432572882Exp1	Rosemary	Lemon	high	safe	6	train	A	1.0	0.55	0.1	Lemon	risky	3	9	NA	NA	NA	NA	NA
2018-06-06	28	82	Exp1	0	0.233772	432572882Exp1	Rosemary	Lemon	high	safe	7	train	D	0.55	1.0	0.55	Rosemary	safe	5	6	NA	NA	NA	NA	NA
2018-06-06	28	82	Exp1	0	0.233772	432572882Exp1	Rosemary	Lemon	high	safe	8	train	C	0.1	0.55	1.0	Lemon	risky	9	0	NA	NA	NA	NA	NA
2018-06-06	28	82	Exp1	0	0.233772	432572882Exp1	Rosemary	Lemon	high	safe	9	test	NA	NA	NA	NA	NA	NA	NA	NA	Right	Right	Right	1	1
2018-06-06	28	82	Exp1	0	0.233772	432572882Exp1	Rosemary	Lemon	high	safe	10	test	NA	NA	NA	NA	NA	NA	NA	NA	Right	Right	Right	1	1
2018-06-06	28	82	Exp1	0	0.233772	432572882Exp1	Rosemary	Lemon	high	safe	11	test	NA	NA	NA	NA	NA	NA	NA	NA	Right	Right	Right	1	1
2018-06-06	28	83	Exp1	0	0.233772	432572883Exp1	Lemon	Rosemary	low	safe	1	train	D	0.55	NA	NA	Lemon	safe	NA	0	NA	NA	NA	NA	NA
2018-06-06	28	83	Exp1	0	0.233772	432572883Exp1	Lemon	Rosemary	low	safe	2	train	C	0.1	0.55	NA	Rosemary	risky	0	0	NA	NA	NA	NA	NA
2018-06-06	28	83	Exp1	0	0.233772	432572883Exp1	Lemon	Rosemary	low	safe	3	train	B	0.55	0.1	0.55	Lemon	safe	0	19	NA	NA	NA	NA	NA
2018-06-06	28	83	Exp1	0	0.233772	432572883Exp1	Lemon	Rosemary	low	safe	4	train	A	1.0	0.55	0.1	Rosemary	risky	0	7	NA	NA	NA	NA	NA
2018-06-06	28	83	Exp1	0	0.233772	432572883Exp1	Lemon	Rosemary	low	safe	5	train	D	0.55	1.0	0.55	Lemon	safe	10	15	NA	NA	NA	NA	NA
2018-06-06	28	83	Exp1	0	0.233772	432572883Exp1	Lemon	Rosemary	low	safe	6	train	C	0.1	0.55	1.0	Rosemary	risky	4	0	NA	NA	NA	NA	NA
2018-06-06	28	83	Exp1	0	0.233772	432572883Exp1	Lemon	Rosemary	low	safe	7	train	B	0.55	0.1	0.55	Lemon	safe	8	11	NA	NA	NA	NA	NA
2018-06-06	28	83	Exp1	0	0.233772	432572883Exp1	Lemon	Rosemary	low	safe	8	train	A	1.0	0.55	0.1	Rosemary	risky	0	6	NA	NA	NA	NA	NA
2018-06-06	28	83	Exp1	0	0.233772	432572883Exp1	Lemon	Rosemary	low	safe	9	test	NA	NA	NA	NA	NA	NA	NA	NA	Right	Right	Right	1	1
2018-06-06	28	83	Exp1	0	0.233772	432572883Exp1	Lemon	Rosemary	low	safe	10	test	NA	NA	NA	NA	NA	NA	NA	NA	Right	Right	Right	1	1
2018-06-06	28	83	Exp1	0	0.233772	432572883Exp1	Lemon	Rosemary	low	safe	11	test	NA	NA	NA	NA	NA	NA	NA	NA	Right	Right	Right	1	1
2018-06-06	28	87	Exp1	0	0.233772	432572887Exp1	Rosemary	Lemon	high	risky	1	train	A	1.0	NA	NA	Lemon	risky	NA	0	NA	NA	NA	NA	NA
2018-06-06	28	87	Exp1	0	0.233772	432572887Exp1	Rosemary	Lemon	high	risky	2	train	D	0.55	1.0	NA	Rosemary	safe	0	4	NA	NA	NA	NA	NA
2018-06-06	28	87	Exp1	0	0.233772	432572887Exp1	Rosemary	Lemon	high	risky	3	train	C	0.1	0.55	1.0	Lemon	risky	2	6	NA	NA	NA	NA	NA
2018-06-06	28	87	Exp1	0	0.233772	432572887Exp1	Rosemary	Lemon	high	risky	4	train	B	0.55	0.1	0.55	Rosemary	safe	4	8	NA	NA	NA	NA	NA
2018-06-06	28	87	Exp1	0	0.233772	432572887Exp1	Rosemary	Lemon	high	risky	5	train	A	1.0	0.55	0.1	Lemon	risky	3	3	NA	NA	NA	NA	NA
2018-06-06	28	87	Exp1	0	0.233772	432572887Exp1	Rosemary	Lemon	high	risky	6	train	D	0.55	1.0	0.55	Rosemary	safe	9	10	NA	NA	NA	NA	NA
2018-06-06	28	87	Exp1	0	0.233772	432572887Exp1	Rosemary	Lemon	high	risky	7	train	C	0.1	0.55	1.0	Lemon	risky	9	0	NA	NA	NA	NA	NA
2018-06-06	28	87	Exp1	0	0.233772	432572887Exp1	Rosemary	Lemon	high	risky	8	train	B	0.55	0.1	0.55	Rosemary	safe	8	8	NA	NA	NA	NA	NA
2018-06-06	28	87	Exp1	0	0.233772	432572887Exp1	Rosemary	Lemon	high	risky	9	test	NA	NA	NA	NA	NA	NA	NA	NA	Right	Left	Left	0	0
2018-06-06	28	87	Exp1	0	0.233772	432572887Exp1	Rosemary	Lemon	high	risky	10	test	NA	NA	NA	NA	NA	NA	NA	NA	Right	Right	Right	1	1
2018-06-06	28	87	Exp1	0	0.233772	432572887Exp1	Rosemary	Lemon	high	risky	11	test	NA	NA	NA	NA	NA	NA	NA	NA	Right	Right	Right	1	1
2018-06-06	28	92	Exp1	0	0.233772	432572892Exp1	Rosemary	Lemon	low	risky	1	train	C	0.1	NA	NA	Lemon	risky	NA	0	NA	NA	NA	NA	NA
2018-06-06	28	92	Exp1	0	0.233772	432572892Exp1	Rosemary	Lemon	low	risky	2	train	B	0.55	0.1	NA	Rosemary	safe	0	11	NA	NA	NA	NA	NA
2018-06-06	28	92	Exp1	0	0.233772	432572892Exp1	Rosemary	Lemon	low	risky	3	train	A	1.0	0.55	0.1	Lemon	risky	5	8	NA	NA	NA	NA	NA
2018-06-06	28	92	Exp1	0	0.233772	432572892Exp1	Rosemary	Lemon	low	risky	4	train	D	0.55	1.0	0.55	Rosemary	safe	3	6	NA	NA	NA	NA	NA
2018-06-06	28	92	Exp1	0	0.233772	432572892Exp1	Rosemary	Lemon	low	risky	5	train	C	0.1	0.55	1.0	Lemon	risky	6	0	NA	NA	NA	NA	NA
2018-06-06	28	92	Exp1	0	0.233772	432572892Exp1	Rosemary	Lemon	low	risky	6	train	B	0.55	0.1	0.55	Rosemary	safe	3	4	NA	NA	NA	NA	NA
2018-06-06	28	92	Exp1	0	0.233772	432572892Exp1	Rosemary	Lemon	low	risky	7	train	A	1.0	0.55	0.1	Lemon	risky	0	3	NA	NA	NA	NA	NA
2018-06-06	28	92	Exp1	0	0.233772	432572892Exp1	Rosemary	Lemon	low	risky	8	train	D	0.55	1.0	0.55	Rosemary	safe	5	4	NA	NA	NA	NA	NA
2018-06-06	28	92	Exp1	0	0.233772	432572892Exp1	Rosemary	Lemon	low	risky	9	test	NA	NA	NA	NA	NA	NA	NA	NA	Right	Right	Right	1	1
2018-06-06	28	92	Exp1	0	0.233772	432572892Exp1	Rosemary	Lemon	low	risky	10	test	NA	NA	NA	NA	NA	NA	NA	NA	Right	Right	Right	1	1
2018-06-06	28	92	Exp1	0	0.233772	432572892Exp1	Rosemary	Lemon	low	risky	11	test	NA	NA	NA	NA	NA	NA	NA	NA	Right	Right	Right	1	1

## Sheet: experiment 2
date	colony	antN	condition	AritDiff	GeomDiff	antID	safescent	riskscent	firstrisk	firstfeed	visit	type	mol	lastmol	lastfeedmol	scent	feed	phergo	pherbk	safeside	firstchoice	endchoice	firstchoicesafe	endchoicesafe
2018-07-18	27	1	Exp2	-0.25	0.162702	43299271Exp2	Lemon	Rosemary	high	safe	1	train	0.55	NA	NA	Lemon	safe	NA	0	NA	NA	NA	NA	NA
2018-07-18	27	1	Exp2	-0.25	0.162702	43299271Exp2	Lemon	Rosemary	high	safe	2	train	1.5	0.55	NA	Rosemary	risky	0	14	NA	NA	NA	NA	NA
2018-07-18	27	1	Exp2	-0.25	0.162702	43299271Exp2	Lemon	Rosemary	high	safe	3	train	0.55	1.5	0.55	Lemon	safe	7	9	NA	NA	NA	NA	NA
2018-07-18	27	1	Exp2	-0.25	0.162702	43299271Exp2	Lemon	Rosemary	high	safe	4	train	0.1	0.55	1.5	Rosemary	risky	6	0	NA	NA	NA	NA	NA
2018-07-18	27	1	Exp2	-0.25	0.162702	43299271Exp2	Lemon	Rosemary	high	safe	5	train	0.55	0.1	0.55	Lemon	safe	0	0	NA	NA	NA	NA	NA
2018-07-18	27	1	Exp2	-0.25	0.162702	43299271Exp2	Lemon	Rosemary	high	safe	6	train	1.5	0.55	0.1	Rosemary	risky	0	5	NA	NA	NA	NA	NA
2018-07-18	27	1	Exp2	-0.25	0.162702	43299271Exp2	Lemon	Rosemary	high	safe	7	train	0.55	1.5	0.55	Lemon	safe	3	7	NA	NA	NA	NA	NA
2018-07-18	27	1	Exp2	-0.25	0.162702	43299271Exp2	Lemon	Rosemary	high	safe	8	train	0.1	0.55	1.5	Rosemary	risky	8	0	NA	NA	NA	NA	NA
2018-07-18	27	1	Exp2	-0.25	0.162702	43299271Exp2	Lemon	Rosemary	high	safe	9	test	NA	NA	NA	NA	NA	NA	NA	Right	Right	Right	1	1
2018-07-18	27	1	Exp2	-0.25	0.162702	43299271Exp2	Lemon	Rosemary	high	safe	10	test	NA	NA	NA	NA	NA	NA	NA	Right	Right	Right	1	1
2018-07-18	27	1	Exp2	-0.25	0.162702	43299271Exp2	Lemon	Rosemary	high	safe	11	test	NA	NA	NA	NA	NA	NA	NA	Right	Right	Right	1	1
2018-07-18	27	1	Exp2	-0.25	0.162702	43299271Exp2	Lemon	Rosemary	high	safe	12	test	NA	NA	NA	NA	NA	NA	NA	Right	Right	Right	1	1
2018-07-18	27	1	Exp2	-0.25	0.162702	43299271Exp2	Lemon	Rosemary	high	safe	13	test	NA	NA	NA	NA	NA	NA	NA	Right	Left	Left	0	0
2018-07-18	27	2	Exp2	-0.25	0.162702	43299272Exp2	Lemon	Rosemary	high	safe	1	train	0.55	NA	NA	Lemon	safe	NA	0	NA	NA	NA	NA	NA
2018-07-18	27	2	Exp2	-0.25	0.162702	43299272Exp2	Lemon	Rosemary	high	safe	2	train	1.5	0.55	NA	Rosemary	risky	0	0	NA	NA	NA	NA	NA
2018-07-18	27	2	Exp2	-0.25	0.162702	43299272Exp2	Lemon	Rosemary	high	safe	3	train	0.55	1.5	0.55	Lemon	safe	1	0	NA	NA	NA	NA	NA
2018-07-18	27	2	Exp2	-0.25	0.162702	43299272Exp2	Lemon	Rosemary	high	safe	4	train	0.1	0.55	1.5	Rosemary	risky	0	0	NA	NA	NA	NA	NA
2018-07-18	27	2	Exp2	-0.25	0.162702	43299272Exp2	Lemon	Rosemary	high	safe	5	train	0.55	0.1	0.55	Lemon	safe	0	0	NA	NA	NA	NA	NA
2018-07-18	27	2	Exp2	-0.25	0.162702	43299272Exp2	Lemon	Rosemary	high	safe	6	train	1.5	0.55	0.1	Rosemary	risky	2	0	NA	NA	NA	NA	NA
2018-07-18	27	2	Exp2	-0.25	0.162702	43299272Exp2	Lemon	Rosemary	high	safe	7	train	0.55	1.5	0.55	Lemon	safe	0	0	NA	NA	NA	NA	NA
2018-07-18	27	2	Exp2	-0.25	0.162702	43299272Exp2	Lemon	Rosemary	high	safe	8	train	0.1	0.55	1.5	Rosemary	risky	0	0	NA	NA	NA	NA	NA
2018-07-18	27	2	Exp2	-0.25	0.162702	43299272Exp2	Lemon	Rosemary	high	safe	9	test	NA	NA	NA	NA	NA	NA	NA	Left	Left	Left	1	1
2018-07-18	27	2	Exp2	-0.25	0.162702	43299272Exp2	Lemon	Rosemary	high	safe	10	test	NA	NA	NA	NA	NA	NA	NA	Left	Right	Right	0	0
2018-07-18	27	2	Exp2	-0.25	0.162702	43299272Exp2	Lemon	Rosemary	high	safe	11	test	NA	NA	NA	NA	NA	NA	NA	Left	Left	Left	1	1
2018-07-18	27	2	Exp2	-0.25	0.162702	43299272Exp2	Lemon	Rosemary	high	safe	12	test	NA	NA	NA	NA	NA	NA	NA	Left	Left	Left	1	1
2018-07-18	27	2	Exp2	-0.25	0.162702	43299272Exp2	Lemon	Rosemary	high	safe	13	test	NA	NA	NA	NA	NA	NA	NA	Left	Right	Right	0	0
2018-07-18	30B	1	Exp2	-0.25	0.162702	4329930B1Exp2	Lemon	Rosemary	high	risky	1	train	1.5	NA	NA	Rosemary	risky	NA	5	NA	NA	NA	NA	NA
2018-07-18	30B	1	Exp2	-0.25	0.162702	4329930B1Exp2	Lemon	Rosemary	high	risky	2	train	0.55	1.5	NA	Lemon	safe	2	0	NA	NA	NA	NA	NA
2018-07-18	30B	1	Exp2	-0.25	0.162702	4329930B1Exp2	Lemon	Rosemary	high	risky	3	train	0.1	0.55	1.5	Rosemary	risky	0	0	NA	NA	NA	NA	NA
2018-07-18	30B	1	Exp2	-0.25	0.162702	4329930B1Exp2	Lemon	Rosemary	high	risky	4	train	0.55	0.1	0.55	Lemon	safe	0	1	NA	NA	NA	NA	NA
2018-07-18	30B	1	Exp2	-0.25	0.162702	4329930B1Exp2	Lemon	Rosemary	high	risky	5	train	1.5	0.55	0.1	Rosemary	risky	0	1	NA	NA	NA	NA	NA
2018-07-18	30B	1	Exp2	-0.25	0.162702	4329930B1Exp2	Lemon	Rosemary	high	risky	6	train	0.55	1.5	0.55	Lemon	safe	0	0	NA	NA	NA	NA	NA
2018-07-18	30B	1	Exp2	-0.25	0.162702	4329930B1Exp2	Lemon	Rosemary	high	risky	7	train	0.1	0.55	1.5	Rosemary	risky	0	0	NA	NA	NA	NA	NA
2018-07-18	30B	1	Exp2	-0.25	0.162702	4329930B1Exp2	Lemon	Rosemary	high	risky	8	train	0.55	0.1	0.55	Lemon	safe	0	0	NA	NA	NA	NA	NA
2018-07-18	30B	1	Exp2	-0.25	0.162702	4329930B1Exp2	Lemon	Rosemary	high	risky	9	test	NA	NA	NA	NA	NA	NA	NA	Right	Left	Left	0	0
2018-07-18	30B	1	Exp2	-0.25	0.162702	4329930B1Exp2	Lemon	Rosemary	high	risky	10	test	NA	NA	NA	NA	NA	NA	NA	Right	Right	Left	1	0
2018-07-18	30B	1	Exp2	-0.25	0.162702	4329930B1Exp2	Lemon	Rosemary	high	risky	11	test	NA	NA	NA	NA	NA	NA	NA	Right	Left	Left	0	0
2018-07-18	30B	1	Exp2	-0.25	0.162702	4329930B1Exp2	Lemon	Rosemary	high	risky	12	test	NA	NA	NA	NA	NA	NA	NA	Right	Left	Left	0	0
2018-07-18	30B	1	Exp2	-0.25	0.162702	4329930B1Exp2	Lemon	Rosemary	high	risky	13	test	NA	NA	NA	NA	NA	NA	NA	Right	Left	Left	0	0
2018-07-18	30B	2	Exp2	-0.25	0.162702	4329930B2Exp2	Lemon	Rosemary	high	risky	1	train	1.5	NA	NA	Rosemary	risky	NA	0	NA	NA	NA	NA	NA
2018-07-18	30B	2	Exp2	-0.25	0.162702	4329930B2Exp2	Lemon	Rosemary	high	risky	2	train	0.55	1.5	NA	Lemon	safe	0	0	NA	NA	NA	NA	NA
2018-07-18	30B	2	Exp2	-0.25	0.162702	4329930B2Exp2	Lemon	Rosemary	high	risky	3	train	0.1	0.55	1.5	Rosemary	risky	0	0	NA	NA	NA	NA	NA
2018-07-18	30B	2	Exp2	-0.25	0.162702	4329930B2Exp2	Lemon	Rosemary	high	risky	4	train	0.55	0.1	0.55	Lemon	safe	0	0	NA	NA	NA	NA	NA
2018-07-18	30B	2	Exp2	-0.25	0.162702	4329930B2Exp2	Lemon	Rosemary	high	risky	5	train	1.5	0.55	0.1	Rosemary	risky	0	0	NA	NA	NA	NA	NA
2018-07-18	30B	2	Exp2	-0.25	0.162702	4329930B2Exp2	Lemon	Rosemary	high	risky	6	train	0.55	1.5	0.55	Lemon	safe	0	0	NA	NA	NA	NA	NA
2018-07-18	30B	2	Exp2	-0.25	0.162702	4329930B2Exp2	Lemon	Rosemary	high	risky	7	train	0.1	0.55	1.5	Rosemary	risky	0	0	NA	NA	NA	NA	NA
2018-07-18	30B	2	Exp2	-0.25	0.162702	4329930B2Exp2	Lemon	Rosemary	high	risky	8	train	0.55	0.1	0.55	Lemon	safe	0	0	NA	NA	NA	NA	NA
2018-07-18	30B	2	Exp2	-0.25	0.162702	4329930B2Exp2	Lemon	Rosemary	high	risky	9	test	NA	NA	NA	NA	NA	NA	NA	Left	Left	Left	1	1
2018-07-18	30B	2	Exp2	-0.25	0.162702	4329930B2Exp2	Lemon	Rosemary	high	risky	10	test	NA	NA	NA	NA	NA	NA	NA	Left	Right	Right	0	0
2018-07-18	30B	2	Exp2	-0.25	0.162702	4329930B2Exp2	Lemon	Rosemary	high	risky	11	test	NA	NA	NA	NA	NA	NA	NA	Left	Right	Right	0	0
2018-07-18	30B	2	Exp2	-0.25	0.162702	4329930B2Exp2	Lemon	Rosemary	high	risky	12	test	NA	NA	NA	NA	NA	NA	NA	Left	Right	Left	0	1
2018-07-18	30B	2	Exp2	-0.25	0.162702	4329930B2Exp2	Lemon	Rosemary	high	risky	13	test	NA	NA	NA	NA	NA	NA	NA	Left	Left	Left	1	1
2018-07-19	27	3	Exp2	-0.25	0.162702	43300273Exp2	Lemon	Rosemary	low	safe	1	train	0.55	NA	NA	Lemon	safe	NA	0	NA	NA	NA	NA	NA
2018-07-19	27	3	Exp2	-0.25	0.162702	43300273Exp2	Lemon	Rosemary	low	safe	2	train	0.1	0.55	NA	Rosemary	risky	0	0	NA	NA	NA	NA	NA
2018-07-19	27	3	Exp2	-0.25	0.162702	43300273Exp2	Lemon	Rosemary	low	safe	3	train	0.55	0.1	0.55	Lemon	safe	4	11	NA	NA	NA	NA	NA
2018-07-19	27	3	Exp2	-0.25	0.162702	43300273Exp2	Lemon	Rosemary	low	safe	4	train	1.5	0.55	0.1	Rosemary	risky	0	2	NA	NA	NA	NA	NA
2018-07-19	27	3	Exp2	-0.25	0.162702	43300273Exp2	Lemon	Rosemary	low	safe	5	train	0.55	1.5	0.55	Lemon	safe	10	8	NA	NA	NA	NA	NA
2018-07-19	27	3	Exp2	-0.25	0.162702	43300273Exp2	Lemon	Rosemary	low	safe	6	train	0.1	0.55	1.5	Rosemary	risky	6	0	NA	NA	NA	NA	NA
2018-07-19	27	3	Exp2	-0.25	0.162702	43300273Exp2	Lemon	Rosemary	low	safe	7	train	0.55	0.1	0.55	Lemon	safe	0	0	NA	NA	NA	NA	NA
2018-07-19	27	3	Exp2	-0.25	0.162702	43300273Exp2	Lemon	Rosemary	low	safe	8	train	1.5	0.55	0.1	Rosemary	risky	0	1	NA	NA	NA	NA	NA
2018-07-19	27	3	Exp2	-0.25	0.162702	43300273Exp2	Lemon	Rosemary	low	safe	9	test	NA	NA	NA	NA	NA	NA	NA	Right	Right	Right	1	1
2018-07-19	27	3	Exp2	-0.25	0.162702	43300273Exp2	Lemon	Rosemary	low	safe	10	test	NA	NA	NA	NA	NA	NA	NA	Right	Right	Right	1	1
2018-07-19	27	3	Exp2	-0.25	0.162702	43300273Exp2	Lemon	Rosemary	low	safe	11	test	NA	NA	NA	NA	NA	NA	NA	Right	Right	Right	1	1
2018-07-19	27	3	Exp2	-0.25	0.162702	43300273Exp2	Lemon	Rosemary	low	safe	12	test	NA	NA	NA	NA	NA	NA	NA	Right	Right	Right	1	1
2018-07-19	27	3	Exp2	-0.25	0.162702	43300273Exp2	Lemon	Rosemary	low	safe	13	test	NA	NA	NA	NA	NA	NA	NA	Right	Left	Left	0	0
2018-07-19	30B	3	Exp2	-0.25	0.162702	4330030B3Exp2	Lemon	Rosemary	low	risky	1	train	0.1	NA	NA	Rosemary	risky	NA	0	NA	NA	NA	NA	NA
2018-07-19	30B	3	Exp2	-0.25	0.162702	4330030B3Exp2	Lemon	Rosemary	low	risky	2	train	0.55	0.1	NA	Lemon	safe	0	0	NA	NA	NA	NA	NA
2018-07-19	30B	3	Exp2	-0.25	0.162702	4330030B3Exp2	Lemon	Rosemary	low	risky	3	train	1.5	0.55	0.1	Rosemary	risky	0	4	NA	NA	NA	NA	NA
2018-07-19	30B	3	Exp2	-0.25	0.162702	4330030B3Exp2	Lemon	Rosemary	low	risky	4	train	0.55	1.5	0.55	Lemon	safe	3	0	NA	NA	NA	NA	NA
2018-07-19	30B	3	Exp2	-0.25	0.162702	4330030B3Exp2	Lemon	Rosemary	low	risky	5	train	0.1	0.55	1.5	Rosemary	risky	5	0	NA	NA	NA	NA	NA
2018-07-19	30B	3	Exp2	-0.25	0.162702	4330030B3Exp2	Lemon	Rosemary	low	risky	6	train	0.55	0.1	0.55	Lemon	safe	0	0	NA	NA	NA	NA	NA
2018-07-19	30B	3	Exp2	-0.25	0.162702	4330030B3Exp2	Lemon	Rosemary	low	risky	7	train	1.5	0.55	0.1	Rosemary	risky	0	0	NA	NA	NA	NA	NA
2018-07-19	30B	3	Exp2	-0.25	0.162702	4330030B3Exp2	Lemon	Rosemary	low	risky	8	train	0.55	1.5	0.55	Lemon	safe	2	0	NA	NA	NA	NA	NA
2018-07-19	30B	3	Exp2	-0.25	0.162702	4330030B3Exp2	Lemon	Rosemary	low	risky	9	test	NA	NA	NA	NA	NA	NA	NA	Right	Left	Left	0	0
2018-07-19	30B	3	Exp2	-0.25	0.162702	4330030B3Exp2	Lemon	Rosemary	low	risky	10	test	NA	NA	NA	NA	NA	NA	NA	Right	Left	Left	0	0
2018-07-19	30B	3	Exp2	-0.25	0.162702	4330030B3Exp2	Lemon	Rosemary	low	risky	11	test	NA	NA	NA	NA	NA	NA	NA	Right	Left	Left	0	0
2018-07-19	30B	3	Exp2	-0.25	0.162702	4330030B3Exp2	Lemon	Rosemary	low	risky	12	test	NA	NA	NA	NA	NA	NA	NA	Right	Right	Right	1	1
2018-07-19	30B	3	Exp2	-0.25	0.162702	4330030B3Exp2	Lemon	Rosemary	low	risky	13	test	NA	NA	NA	NA	NA	NA	NA	Right	Left	Left	0	0
2018-07-19	9	1	Exp2	-0.25	0.162702	4330091Exp2	Lemon	Rosemary	high	risky	1	train	1.5	NA	NA	Rosemary	risky	NA	0	NA	NA	NA	NA	NA
2018-07-19	9	1	Exp2	-0.25	0.162702	4330091Exp2	Lemon	Rosemary	high	risky	2	train	0.55	1.5	NA	Lemon	safe	0	0	NA	NA	NA	NA	NA
2018-07-19	9	1	Exp2	-0.25	0.162702	4330091Exp2	Lemon	Rosemary	high	risky	3	train	0.1	0.55	1.5	Rosemary	risky	0	0	NA	NA	NA	NA	NA
2018-07-19	9	1	Exp2	-0.25	0.162702	4330091Exp2	Lemon	Rosemary	high	risky	4	train	0.55	0.1	0.55	Lemon	safe	0	1	NA	NA	NA	NA	NA
2018-07-19	9	1	Exp2	-0.25	0.162702	4330091Exp2	Lemon	Rosemary	high	risky	5	train	1.5	0.55	0.1	Rosemary	risky	0	4	NA	NA	NA	NA	NA
2018-07-19	9	1	Exp2	-0.25	0.162702	4330091Exp2	Lemon	Rosemary	high	risky	6	train	0.55	1.5	0.55	Lemon	safe	0	0	NA	NA	NA	NA	NA
2018-07-19	9	1	Exp2	-0.25	0.162702	4330091Exp2	Lemon	Rosemary	high	risky	7	train	0.1	0.55	1.5	Rosemary	risky	1	0	NA	NA	NA	NA	NA
2018-07-19	9	1	Exp2	-0.25	0.162702	4330091Exp2	Lemon	Rosemary	high	risky	8	train	0.55	0.1	0.55	Lemon	safe	0	0	NA	NA	NA	NA	NA
2018-07-19	9	1	Exp2	-0.25	0.162702	4330091Exp2	Lemon	Rosemary	high	risky	9	test	NA	NA	NA	NA	NA	NA	NA	Left	Left	Left	1	1
2018-07-19	9	1	Exp2	-0.25	0.162702	4330091Exp2	Lemon	Rosemary	high	risky	10	test	NA	NA	NA	NA	NA	NA	NA	Left	Right	Right	0	0
2018-07-19	9	1	Exp2	-0.25	0.162702	4330091Exp2	Lemon	Rosemary	high	risky	11	test	NA	NA	NA	NA	NA	NA	NA	Left	Left	Left	1	1
2018-07-19	9	1	Exp2	-0.25	0.162702	4330091Exp2	Lemon	Rosemary	high	risky	12	test	NA	NA	NA	NA	NA	NA	NA	Left	Left	Left	1	1
2018-07-19	9	1	Exp2	-0.25	0.162702	4330091Exp2	Lemon	Rosemary	high	risky	13	test	NA	NA	NA	NA	NA	NA	NA	Left	Left	Left	1	1
2018-07-19	9	2	Exp2	-0.25	0.162702	4330092Exp2	Lemon	Rosemary	low	risky	1	train	0.1	NA	NA	Rosemary	risky	NA	0	NA	NA	NA	NA	NA
2018-07-19	9	2	Exp2	-0.25	0.162702	4330092Exp2	Lemon	Rosemary	low	risky	2	train	0.55	0.1	NA	Lemon	safe	0	0	NA	NA	NA	NA	NA
2018-07-19	9	2	Exp2	-0.25	0.162702	4330092Exp2	Lemon	Rosemary	low	risky	3	train	1.5	0.55	0.1	Rosemary	risky	0	9	NA	NA	NA	NA	NA
2018-07-19	9	2	Exp2	-0.25	0.162702	4330092Exp2	Lemon	Rosemary	low	risky	4	train	0.55	1.5	0.55	Lemon	safe	7	1	NA	NA	NA	NA	NA
2018-07-19	9	2	Exp2	-0.25	0.162702	4330092Exp2	Lemon	Rosemary	low	risky	5	train	0.1	0.55	1.5	Rosemary	risky	5	0	NA	NA	NA	NA	NA
2018-07-19	9	2	Exp2	-0.25	0.162702	4330092Exp2	Lemon	Rosemary	low	risky	6	train	0.55	0.1	0.55	Lemon	safe	4	9	NA	NA	NA	NA	NA
2018-07-19	9	2	Exp2	-0.25	0.162702	4330092Exp2	Lemon	Rosemary	low	risky	7	train	1.5	0.55	0.1	Rosemary	risky	7	7	NA	NA	NA	NA	NA
2018-07-19	9	2	Exp2	-0.25	0.162702	4330092Exp2	Lemon	Rosemary	low	risky	8	train	0.55	1.5	0.55	Lemon	safe	7	3	NA	NA	NA	NA	NA
2018-07-19	9	2	Exp2	-0.25	0.162702	4330092Exp2	Lemon	Rosemary	low	risky	9	test	NA	NA	NA	NA	NA	NA	NA	Right	Right	Right	1	1
2018-07-19	9	2	Exp2	-0.25	0.162702	4330092Exp2	Lemon	Rosemary	low	risky	10	test	NA	NA	NA	NA	NA	NA	NA	Right	Right	Right	1	1
2018-07-19	9	2	Exp2	-0.25	0.162702	4330092Exp2	Lemon	Rosemary	low	risky	11	test	NA	NA	NA	NA	NA	NA	NA	Right	Left	Left	0	0
2018-07-19	9	2	Exp2	-0.25	0.162702	4330092Exp2	Lemon	Rosemary	low	risky	12	test	NA	NA	NA	NA	NA	NA	NA	Right	Left	Left	0	0
2018-07-19	9	2	Exp2	-0.25	0.162702	4330092Exp2	Lemon	Rosemary	low	risky	13	test	NA	NA	NA	NA	NA	NA	NA	Right	Left	Left	0	0
2018-07-19	24B	1	Exp2	-0.25	0.162702	4330024B1Exp2	Lemon	Rosemary	high	safe	1	train	0.55	NA	NA	Lemon	safe	NA	0	NA	NA	NA	NA	NA
2018-07-19	24B	1	Exp2	-0.25	0.162702	4330024B1Exp2	Lemon	Rosemary	high	safe	2	train	1.5	0.55	NA	Rosemary	risky	0	5	NA	NA	NA	NA	NA
2018-07-19	24B	1	Exp2	-0.25	0.162702	4330024B1Exp2	Lemon	Rosemary	high	safe	3	train	0.55	1.5	0.55	Lemon	safe	6	0	NA	NA	NA	NA	NA
2018-07-19	24B	1	Exp2	-0.25	0.162702	4330024B1Exp2	Lemon	Rosemary	high	safe	4	train	0.1	0.55	1.5	Rosemary	risky	0	0	NA	NA	NA	NA	NA
2018-07-19	24B	1	Exp2	-0.25	0.162702	4330024B1Exp2	Lemon	Rosemary	high	safe	5	train	0.55	0.1	0.55	Lemon	safe	0	0	NA	NA	NA	NA	NA
2018-07-19	24B	1	Exp2	-0.25	0.162702	4330024B1Exp2	Lemon	Rosemary	high	safe	6	train	1.5	0.55	0.1	Rosemary	risky	0	1	NA	NA	NA	NA	NA
2018-07-19	24B	1	Exp2	-0.25	0.162702	4330024B1Exp2	Lemon	Rosemary	high	safe	7	train	0.55	1.5	0.55	Lemon	safe	1	1	NA	NA	NA	NA	NA
2018-07-19	24B	1	Exp2	-0.25	0.162702	4330024B1Exp2	Lemon	Rosemary	high	safe	8	train	0.1	0.55	1.5	Rosemary	risky	4	NA	NA	NA	NA	NA	NA
2018-07-19	24B	1	Exp2	-0.25	0.162702	4330024B1Exp2	Lemon	Rosemary	high	safe	9	test	NA	NA	NA	NA	NA	NA	NA	Left	Left	Left	1	1
2018-07-19	24B	1	Exp2	-0.25	0.162702	4330024B1Exp2	Lemon	Rosemary	high	safe	10	test	NA	NA	NA	NA	NA	NA	NA	Left	Left	Left	1	1
2018-07-19	24B	1	Exp2	-0.25	0.162702	4330024B1Exp2	Lemon	Rosemary	high	safe	11	test	NA	NA	NA	NA	NA	NA	NA	Left	Left	Left	1	1
2018-07-19	24B	1	Exp2	-0.25	0.162702	4330024B1Exp2	Lemon	Rosemary	high	safe	12	test	NA	NA	NA	NA	NA	NA	NA	Left	Left	Left	1	1
2018-07-19	24B	1	Exp2	-0.25	0.162702	4330024B1Exp2	Lemon	Rosemary	high	safe	13	test	NA	NA	NA	NA	NA	NA	NA	Left	Left	Left	1	1
2018-07-19	24B	2	Exp2	-0.25	0.162702	4330024B2Exp2	Lemon	Rosemary	low	safe	1	train	0.55	NA	NA	Lemon	safe	NA	0	NA	NA	NA	NA	NA
2018-07-19	24B	2	Exp2	-0.25	0.162702	4330024B2Exp2	Lemon	Rosemary	low	safe	2	train	0.1	0.55	NA	Rosemary	risky	0	0	NA	NA	NA	NA	NA
2018-07-19	24B	2	Exp2	-0.25	0.162702	4330024B2Exp2	Lemon	Rosemary	low	safe	3	train	0.55	0.1	0.55	Lemon	safe	0	1	NA	NA	NA	NA	NA
2018-07-19	24B	2	Exp2	-0.25	0.162702	4330024B2Exp2	Lemon	Rosemary	low	safe	4	train	1.5	0.55	0.1	Rosemary	risky	0	3	NA	NA	NA	NA	NA
2018-07-19	24B	2	Exp2	-0.25	0.162702	4330024B2Exp2	Lemon	Rosemary	low	safe	5	train	0.55	1.5	0.55	Lemon	safe	6	4	NA	NA	NA	NA	NA
2018-07-19	24B	2	Exp2	-0.25	0.162702	4330024B2Exp2	Lemon	Rosemary	low	safe	6	train	0.1	0.55	1.5	Rosemary	risky	2	0	NA	NA	NA	NA	NA
2018-07-19	24B	2	Exp2	-0.25	0.162702	4330024B2Exp2	Lemon	Rosemary	low	safe	7	train	0.55	0.1	0.55	Lemon	safe	0	2	NA	NA	NA	NA	NA
2018-07-19	24B	2	Exp2	-0.25	0.162702	4330024B2Exp2	Lemon	Rosemary	low	safe	8	train	1.5	0.55	0.1	Rosemary	risky	0	3	NA	NA	NA	NA	NA
2018-07-19	24B	2	Exp2	-0.25	0.162702	4330024B2Exp2	Lemon	Rosemary	low	safe	9	test	NA	NA	NA	NA	NA	NA	NA	Right	Right	Right	1	1
2018-07-19	24B	2	Exp2	-0.25	0.162702	4330024B2Exp2	Lemon	Rosemary	low	safe	10	test	NA	NA	NA	NA	NA	NA	NA	Right	Right	Right	1	1
2018-07-19	24B	2	Exp2	-0.25	0.162702	4330024B2Exp2	Lemon	Rosemary	low	safe	11	test	NA	NA	NA	NA	NA	NA	NA	Right	Right	Right	1	1
2018-07-19	24B	2	Exp2	-0.25	0.162702	4330024B2Exp2	Lemon	Rosemary	low	safe	12	test	NA	NA	NA	NA	NA	NA	NA	Right	Left	Left	0	0
2018-07-19	24B	2	Exp2	-0.25	0.162702	4330024B2Exp2	Lemon	Rosemary	low	safe	13	test	NA	NA	NA	NA	NA	NA	NA	Right	Right	Right	1	1
2018-07-20	9	3	Exp2	-0.25	0.162702	4330193Exp2	Lemon	Rosemary	low	risky	1	train	0.1	NA	NA	Rosemary	risky	NA	0	NA	NA	NA	NA	NA
2018-07-20	9	3	Exp2	-0.25	0.162702	4330193Exp2	Lemon	Rosemary	low	risky	2	train	0.55	0.1	NA	Lemon	safe	0	2	NA	NA	NA	NA	NA
2018-07-20	9	3	Exp2	-0.25	0.162702	4330193Exp2	Lemon	Rosemary	low	risky	3	train	1.5	0.55	0.1	Rosemary	risky	8	8	NA	NA	NA	NA	NA
2018-07-20	9	3	Exp2	-0.25	0.162702	4330193Exp2	Lemon	Rosemary	low	risky	4	train	0.55	1.5	0.55	Lemon	safe	5	1	NA	NA	NA	NA	NA
2018-07-20	9	3	Exp2	-0.25	0.162702	4330193Exp2	Lemon	Rosemary	low	risky	5	train	0.1	0.55	1.5	Rosemary	risky	7	0	NA	NA	NA	NA	NA
2018-07-20	9	3	Exp2	-0.25	0.162702	4330193Exp2	Lemon	Rosemary	low	risky	6	train	0.55	0.1	0.55	Lemon	safe	1	4	NA	NA	NA	NA	NA
2018-07-20	9	3	Exp2	-0.25	0.162702	4330193Exp2	Lemon	Rosemary	low	risky	7	train	1.5	0.55	0.1	Rosemary	risky	5	5	NA	NA	NA	NA	NA
2018-07-20	9	3	Exp2	-0.25	0.162702	4330193Exp2	Lemon	Rosemary	low	risky	8	train	0.55	1.5	0.55	Lemon	safe	3	NA	NA	NA	NA	NA	NA
2018-07-20	9	3	Exp2	-0.25	0.162702	4330193Exp2	Lemon	Rosemary	low	risky	9	test	NA	NA	NA	NA	NA	NA	NA	Left	Left	Left	1	1
2018-07-20	9	3	Exp2	-0.25	0.162702	4330193Exp2	Lemon	Rosemary	low	risky	10	test	NA	NA	NA	NA	NA	NA	NA	Left	Right	Right	0	0
2018-07-20	9	3	Exp2	-0.25	0.162702	4330193Exp2	Lemon	Rosemary	low	risky	11	test	NA	NA	NA	NA	NA	NA	NA	Left	Left	Left	1	1
2018-07-20	9	3	Exp2	-0.25	0.162702	4330193Exp2	Lemon	Rosemary	low	risky	12	test	NA	NA	NA	NA	NA	NA	NA	Left	Right	Right	0	0
2018-07-20	9	3	Exp2	-0.25	0.162702	4330193Exp2	Lemon	Rosemary	low	risky	13	test	NA	NA	NA	NA	NA	NA	NA	Left	Right	Right	0	0
2018-07-20	24B	3	Exp2	-0.25	0.162702	4330124B3Exp2	Lemon	Rosemary	low	safe	1	train	0.55	NA	NA	Lemon	safe	NA	0	NA	NA	NA	NA	NA
2018-07-20	24B	3	Exp2	-0.25	0.162702	4330124B3Exp2	Lemon	Rosemary	low	safe	2	train	0.1	0.55	NA	Rosemary	risky	0	0	NA	NA	NA	NA	NA
2018-07-20	24B	3	Exp2	-0.25	0.162702	4330124B3Exp2	Lemon	Rosemary	low	safe	3	train	0.55	0.1	0.55	Lemon	safe	0	3	NA	NA	NA	NA	NA
2018-07-20	24B	3	Exp2	-0.25	0.162702	4330124B3Exp2	Lemon	Rosemary	low	safe	4	train	1.5	0.55	0.1	Rosemary	risky	0	13	NA	NA	NA	NA	NA
2018-07-20	24B	3	Exp2	-0.25	0.162702	4330124B3Exp2	Lemon	Rosemary	low	safe	5	train	0.55	1.5	0.55	Lemon	safe	5	10	NA	NA	NA	NA	NA
2018-07-20	24B	3	Exp2	-0.25	0.162702	4330124B3Exp2	Lemon	Rosemary	low	safe	6	train	0.1	0.55	1.5	Rosemary	risky	8	0	NA	NA	NA	NA	NA
2018-07-20	24B	3	Exp2	-0.25	0.162702	4330124B3Exp2	Lemon	Rosemary	low	safe	7	train	0.55	0.1	0.55	Lemon	safe	0	5	NA	NA	NA	NA	NA
2018-07-20	24B	3	Exp2	-0.25	0.162702	4330124B3Exp2	Lemon	Rosemary	low	safe	8	train	1.5	0.55	0.1	Rosemary	risky	2	6	NA	NA	NA	NA	NA
2018-07-20	24B	3	Exp2	-0.25	0.162702	4330124B3Exp2	Lemon	Rosemary	low	safe	9	test	NA	NA	NA	NA	NA	NA	NA	Left	Left	Left	1	1
2018-07-20	24B	3	Exp2	-0.25	0.162702	4330124B3Exp2	Lemon	Rosemary	low	safe	10	test	NA	NA	NA	NA	NA	NA	NA	Left	Right	Right	0	0
2018-07-20	24B	3	Exp2	-0.25	0.162702	4330124B3Exp2	Lemon	Rosemary	low	safe	11	test	NA	NA	NA	NA	NA	NA	NA	Left	Left	Left	1	1
2018-07-20	24B	3	Exp2	-0.25	0.162702	4330124B3Exp2	Lemon	Rosemary	low	safe	12	test	NA	NA	NA	NA	NA	NA	NA	Left	Left	Left	1	1
2018-07-20	24B	3	Exp2	-0.25	0.162702	4330124B3Exp2	Lemon	Rosemary	low	safe	13	test	NA	NA	NA	NA	NA	NA	NA	Left	Right	Right	0	0
2018-07-23	6B	1	Exp2	-0.25	0.162702	433046B1Exp2	Lemon	Rosemary	low	safe	1	train	0.55	NA	NA	Lemon	safe	NA	0	NA	NA	NA	NA	NA
2018-07-23	6B	1	Exp2	-0.25	0.162702	433046B1Exp2	Lemon	Rosemary	low	safe	2	train	0.1	0.55	NA	Rosemary	risky	0	0	NA	NA	NA	NA	NA
2018-07-23	6B	1	Exp2	-0.25	0.162702	433046B1Exp2	Lemon	Rosemary	low	safe	3	train	0.55	0.1	0.55	Lemon	safe	0	9	NA	NA	NA	NA	NA
2018-07-23	6B	1	Exp2	-0.25	0.162702	433046B1Exp2	Lemon	Rosemary	low	safe	4	train	1.5	0.55	0.1	Rosemary	risky	0	7	NA	NA	NA	NA	NA
2018-07-23	6B	1	Exp2	-0.25	0.162702	433046B1Exp2	Lemon	Rosemary	low	safe	5	train	0.55	1.5	0.55	Lemon	safe	5	3	NA	NA	NA	NA	NA
2018-07-23	6B	1	Exp2	-0.25	0.162702	433046B1Exp2	Lemon	Rosemary	low	safe	6	train	0.1	0.55	1.5	Rosemary	risky	0	0	NA	NA	NA	NA	NA
2018-07-23	6B	1	Exp2	-0.25	0.162702	433046B1Exp2	Lemon	Rosemary	low	safe	7	train	0.55	0.1	0.55	Lemon	safe	0	0	NA	NA	NA	NA	NA
2018-07-23	6B	1	Exp2	-0.25	0.162702	433046B1Exp2	Lemon	Rosemary	low	safe	8	train	1.5	0.55	0.1	Rosemary	risky	0	1	NA	NA	NA	NA	NA
2018-07-23	6B	1	Exp2	-0.25	0.162702	433046B1Exp2	Lemon	Rosemary	low	safe	9	test	NA	NA	NA	NA	NA	NA	NA	Left	Left	Left	1	1
2018-07-23	6B	1	Exp2	-0.25	0.162702	433046B1Exp2	Lemon	Rosemary	low	safe	10	test	NA	NA	NA	NA	NA	NA	NA	Left	Right	Right	0	0
2018-07-23	6B	1	Exp2	-0.25	0.162702	433046B1Exp2	Lemon	Rosemary	low	safe	11	test	NA	NA	NA	NA	NA	NA	NA	Left	Right	Right	0	0
2018-07-23	6B	1	Exp2	-0.25	0.162702	433046B1Exp2	Lemon	Rosemary	low	safe	12	test	NA	NA	NA	NA	NA	NA	NA	Left	Left	Left	1	1
2018-07-23	6B	1	Exp2	-0.25	0.162702	433046B1Exp2	Lemon	Rosemary	low	safe	13	test	NA	NA	NA	NA	NA	NA	NA	Left	Left	Left	1	1
2018-07-23	6B	2	Exp2	-0.25	0.162702	433046B2Exp2	Rosemary	Lemon	high	safe	1	train	0.55	NA	NA	Rosemary	safe	NA	NA	NA	NA	NA	NA	NA
2018-07-23	6B	2	Exp2	-0.25	0.162702	433046B2Exp2	Rosemary	Lemon	high	safe	2	train	1.5	0.55	NA	Lemon	risky	0	11	NA	NA	NA	NA	NA
2018-07-23	6B	2	Exp2	-0.25	0.162702	433046B2Exp2	Rosemary	Lemon	high	safe	3	train	0.55	1.5	0.55	Rosemary	safe	4	0	NA	NA	NA	NA	NA
2018-07-23	6B	2	Exp2	-0.25	0.162702	433046B2Exp2	Rosemary	Lemon	high	safe	4	train	0.1	0.55	1.5	Lemon	risky	1	0	NA	NA	NA	NA	NA
2018-07-23	6B	2	Exp2	-0.25	0.162702	433046B2Exp2	Rosemary	Lemon	high	safe	5	train	0.55	0.1	0.55	Rosemary	safe	0	0	NA	NA	NA	NA	NA
2018-07-23	6B	2	Exp2	-0.25	0.162702	433046B2Exp2	Rosemary	Lemon	high	safe	6	train	1.5	0.55	0.1	Lemon	risky	0	5	NA	NA	NA	NA	NA
2018-07-23	6B	2	Exp2	-0.25	0.162702	433046B2Exp2	Rosemary	Lemon	high	safe	7	train	0.55	1.5	0.55	Rosemary	safe	6	1	NA	NA	NA	NA	NA
2018-07-23	6B	2	Exp2	-0.25	0.162702	433046B2Exp2	Rosemary	Lemon	high	safe	8	train	0.1	0.55	1.5	Lemon	risky	2	0	NA	NA	NA	NA	NA
2018-07-23	6B	2	Exp2	-0.25	0.162702	433046B2Exp2	Rosemary	Lemon	high	safe	9	test	NA	NA	NA	NA	NA	NA	NA	Right	Left	Left	0	0
2018-07-23	6B	2	Exp2	-0.25	0.162702	433046B2Exp2	Rosemary	Lemon	high	safe	10	test	NA	NA	NA	NA	NA	NA	NA	Right	Right	Right	1	1
2018-07-23	6B	2	Exp2	-0.25	0.162702	433046B2Exp2	Rosemary	Lemon	high	safe	11	test	NA	NA	NA	NA	NA	NA	NA	Right	Right	Right	1	1
2018-07-23	6B	2	Exp2	-0.25	0.162702	433046B2Exp2	Rosemary	Lemon	high	safe	12	test	NA	NA	NA	NA	NA	NA	NA	Right	Right	Right	1	1
2018-07-23	6B	2	Exp2	-0.25	0.162702	433046B2Exp2	Rosemary	Lemon	high	safe	13	test	NA	NA	NA	NA	NA	NA	NA	Right	Right	Right	1	1
2018-07-23	6B	3	Exp2	-0.25	0.162702	433046B3Exp2	Rosemary	Lemon	high	safe	1	train	0.55	NA	NA	Rosemary	safe	NA	0	NA	NA	NA	NA	NA
2018-07-23	6B	3	Exp2	-0.25	0.162702	433046B3Exp2	Rosemary	Lemon	high	safe	2	train	1.5	0.55	NA	Lemon	risky	0	0	NA	NA	NA	NA	NA
2018-07-23	6B	3	Exp2	-0.25	0.162702	433046B3Exp2	Rosemary	Lemon	high	safe	3	train	0.55	1.5	0.55	Rosemary	safe	0	0	NA	NA	NA	NA	NA
2018-07-23	6B	3	Exp2	-0.25	0.162702	433046B3Exp2	Rosemary	Lemon	high	safe	4	train	0.1	0.55	1.5	Lemon	risky	0	0	NA	NA	NA	NA	NA
2018-07-23	6B	3	Exp2	-0.25	0.162702	433046B3Exp2	Rosemary	Lemon	high	safe	5	train	0.55	0.1	0.55	Rosemary	safe	0	0	NA	NA	NA	NA	NA
2018-07-23	6B	3	Exp2	-0.25	0.162702	433046B3Exp2	Rosemary	Lemon	high	safe	6	train	1.5	0.55	0.1	Lemon	risky	0	0	NA	NA	NA	NA	NA
2018-07-23	6B	3	Exp2	-0.25	0.162702	433046B3Exp2	Rosemary	Lemon	high	safe	7	train	0.55	1.5	0.55	Rosemary	safe	0	0	NA	NA	NA	NA	NA
2018-07-23	6B	3	Exp2	-0.25	0.162702	433046B3Exp2	Rosemary	Lemon	high	safe	8	train	0.1	0.55	1.5	Lemon	risky	1	0	NA	NA	NA	NA	NA
2018-07-23	6B	3	Exp2	-0.25	0.162702	433046B3Exp2	Rosemary	Lemon	high	safe	9	test	NA	NA	NA	NA	NA	NA	NA	Left	Left	Left	1	1
2018-07-23	6B	3	Exp2	-0.25	0.162702	433046B3Exp2	Rosemary	Lemon	high	safe	10	test	NA	NA	NA	NA	NA	NA	NA	Left	Left	Left	1	1
2018-07-23	6B	3	Exp2	-0.25	0.162702	433046B3Exp2	Rosemary	Lemon	high	safe	11	test	NA	NA	NA	NA	NA	NA	NA	Left	Left	Left	1	1
2018-07-23	6B	3	Exp2	-0.25	0.162702	433046B3Exp2	Rosemary	Lemon	high	safe	12	test	NA	NA	NA	NA	NA	NA	NA	Left	Left	Left	1	1
2018-07-23	6B	3	Exp2	-0.25	0.162702	433046B3Exp2	Rosemary	Lemon	high	safe	13	test	NA	NA	NA	NA	NA	NA	NA	Left	Left	Left	1	1
2018-07-23	11	1	Exp2	-0.25	0.162702	43304111Exp2	Lemon	Rosemary	low	risky	1	train	0.1	NA	NA	Rosemary	risky	NA	0	NA	NA	NA	NA	NA
2018-07-23	11	1	Exp2	-0.25	0.162702	43304111Exp2	Lemon	Rosemary	low	risky	2	train	0.55	0.1	NA	Lemon	safe	0	11	NA	NA	NA	NA	NA
2018-07-23	11	1	Exp2	-0.25	0.162702	43304111Exp2	Lemon	Rosemary	low	risky	3	train	1.5	0.55	0.1	Rosemary	risky	0	13	NA	NA	NA	NA	NA
2018-07-23	11	1	Exp2	-0.25	0.162702	43304111Exp2	Lemon	Rosemary	low	risky	4	train	0.55	1.5	0.55	Lemon	safe	5	5	NA	NA	NA	NA	NA
2018-07-23	11	1	Exp2	-0.25	0.162702	43304111Exp2	Lemon	Rosemary	low	risky	5	train	0.1	0.55	1.5	Rosemary	risky	6	0	NA	NA	NA	NA	NA
2018-07-23	11	1	Exp2	-0.25	0.162702	43304111Exp2	Lemon	Rosemary	low	risky	6	train	0.55	0.1	0.55	Lemon	safe	0	9	NA	NA	NA	NA	NA
2018-07-23	11	1	Exp2	-0.25	0.162702	43304111Exp2	Lemon	Rosemary	low	risky	7	train	1.5	0.55	0.1	Rosemary	risky	0	13	NA	NA	NA	NA	NA
2018-07-23	11	1	Exp2	-0.25	0.162702	43304111Exp2	Lemon	Rosemary	low	risky	8	train	0.55	1.5	0.55	Lemon	safe	6	NA	NA	NA	NA	NA	NA
2018-07-23	11	1	Exp2	-0.25	0.162702	43304111Exp2	Lemon	Rosemary	low	risky	9	test	NA	NA	NA	NA	NA	NA	NA	Left	Left	Left	1	1
2018-07-23	11	1	Exp2	-0.25	0.162702	43304111Exp2	Lemon	Rosemary	low	risky	10	test	NA	NA	NA	NA	NA	NA	NA	Left	Left	Right	1	0
2018-07-23	11	1	Exp2	-0.25	0.162702	43304111Exp2	Lemon	Rosemary	low	risky	11	test	NA	NA	NA	NA	NA	NA	NA	Left	Left	Left	1	1
2018-07-23	11	1	Exp2	-0.25	0.162702	43304111Exp2	Lemon	Rosemary	low	risky	12	test	NA	NA	NA	NA	NA	NA	NA	Left	Right	Right	0	0
2018-07-23	11	1	Exp2	-0.25	0.162702	43304111Exp2	Lemon	Rosemary	low	risky	13	test	NA	NA	NA	NA	NA	NA	NA	Left	Right	Right	0	0
2018-07-23	11	2	Exp2	-0.25	0.162702	43304112Exp2	Rosemary	Lemon	high	risky	1	train	1.5	NA	NA	Lemon	risky	NA	4	NA	NA	NA	NA	NA
2018-07-23	11	2	Exp2	-0.25	0.162702	43304112Exp2	Rosemary	Lemon	high	risky	2	train	0.55	1.5	NA	Rosemary	safe	2	0	NA	NA	NA	NA	NA
2018-07-23	11	2	Exp2	-0.25	0.162702	43304112Exp2	Rosemary	Lemon	high	risky	3	train	0.1	0.55	1.5	Lemon	risky	4	0	NA	NA	NA	NA	NA
2018-07-23	11	2	Exp2	-0.25	0.162702	43304112Exp2	Rosemary	Lemon	high	risky	4	train	0.55	0.1	0.55	Rosemary	safe	0	0	NA	NA	NA	NA	NA
2018-07-23	11	2	Exp2	-0.25	0.162702	43304112Exp2	Rosemary	Lemon	high	risky	5	train	1.5	0.55	0.1	Lemon	risky	2	8	NA	NA	NA	NA	NA
2018-07-23	11	2	Exp2	-0.25	0.162702	43304112Exp2	Rosemary	Lemon	high	risky	6	train	0.55	1.5	0.55	Rosemary	safe	1	0	NA	NA	NA	NA	NA
2018-07-23	11	2	Exp2	-0.25	0.162702	43304112Exp2	Rosemary	Lemon	high	risky	7	train	0.1	0.55	1.5	Lemon	risky	12	0	NA	NA	NA	NA	NA
2018-07-23	11	2	Exp2	-0.25	0.162702	43304112Exp2	Rosemary	Lemon	high	risky	8	train	0.55	0.1	0.55	Rosemary	safe	0	1	NA	NA	NA	NA	NA
2018-07-23	11	2	Exp2	-0.25	0.162702	43304112Exp2	Rosemary	Lemon	high	risky	9	test	NA	NA	NA	NA	NA	NA	NA	Right	Left	Left	0	0
2018-07-23	11	2	Exp2	-0.25	0.162702	43304112Exp2	Rosemary	Lemon	high	risky	10	test	NA	NA	NA	NA	NA	NA	NA	Right	Right	Right	1	1
2018-07-23	11	2	Exp2	-0.25	0.162702	43304112Exp2	Rosemary	Lemon	high	risky	11	test	NA	NA	NA	NA	NA	NA	NA	Right	Right	Right	1	1
2018-07-23	11	2	Exp2	-0.25	0.162702	43304112Exp2	Rosemary	Lemon	high	risky	12	test	NA	NA	NA	NA	NA	NA	NA	Right	Left	Left	0	0
2018-07-23	11	2	Exp2	-0.25	0.162702	43304112Exp2	Rosemary	Lemon	high	risky	13	test	NA	NA	NA	NA	NA	NA	NA	Right	Right	Right	1	1
2018-07-23	11	3	Exp2	-0.25	0.162702	43304113Exp2	Rosemary	Lemon	high	risky	1	train	1.5	NA	NA	Lemon	risky	NA	6	NA	NA	NA	NA	NA
2018-07-23	11	3	Exp2	-0.25	0.162702	43304113Exp2	Rosemary	Lemon	high	risky	2	train	0.55	1.5	NA	Rosemary	safe	1	5	NA	NA	NA	NA	NA
2018-07-23	11	3	Exp2	-0.25	0.162702	43304113Exp2	Rosemary	Lemon	high	risky	3	train	0.1	0.55	1.5	Lemon	risky	8	5	NA	NA	NA	NA	NA
2018-07-23	11	3	Exp2	-0.25	0.162702	43304113Exp2	Rosemary	Lemon	high	risky	4	train	0.55	0.1	0.55	Rosemary	safe	4	6	NA	NA	NA	NA	NA
2018-07-23	11	3	Exp2	-0.25	0.162702	43304113Exp2	Rosemary	Lemon	high	risky	5	train	1.5	0.55	0.1	Lemon	risky	11	13	NA	NA	NA	NA	NA
2018-07-23	11	3	Exp2	-0.25	0.162702	43304113Exp2	Rosemary	Lemon	high	risky	6	train	0.55	1.5	0.55	Rosemary	safe	11	13	NA	NA	NA	NA	NA
2018-07-23	11	3	Exp2	-0.25	0.162702	43304113Exp2	Rosemary	Lemon	high	risky	7	train	0.1	0.55	1.5	Lemon	risky	17	3	NA	NA	NA	NA	NA
2018-07-23	11	3	Exp2	-0.25	0.162702	43304113Exp2	Rosemary	Lemon	high	risky	8	train	0.55	0.1	0.55	Rosemary	safe	5	6	NA	NA	NA	NA	NA
2018-07-23	11	3	Exp2	-0.25	0.162702	43304113Exp2	Rosemary	Lemon	high	risky	9	test	NA	NA	NA	NA	NA	NA	NA	Left	Right	Right	0	0
2018-07-23	11	3	Exp2	-0.25	0.162702	43304113Exp2	Rosemary	Lemon	high	risky	10	test	NA	NA	NA	NA	NA	NA	NA	Left	Left	Left	1	1
2018-07-23	11	3	Exp2	-0.25	0.162702	43304113Exp2	Rosemary	Lemon	high	risky	11	test	NA	NA	NA	NA	NA	NA	NA	Left	Left	Left	1	1
2018-07-23	11	3	Exp2	-0.25	0.162702	43304113Exp2	Rosemary	Lemon	high	risky	12	test	NA	NA	NA	NA	NA	NA	NA	Left	Left	Left	1	1
2018-07-23	11	3	Exp2	-0.25	0.162702	43304113Exp2	Rosemary	Lemon	high	risky	13	test	NA	NA	NA	NA	NA	NA	NA	Left	Right	Right	0	0
2018-07-24	12B	1	Exp2	-0.25	0.162702	4330512B1Exp2	Rosemary	Lemon	low	safe	1	train	0.55	NA	NA	Rosemary	safe	NA	0	NA	NA	NA	NA	NA
2018-07-24	12B	1	Exp2	-0.25	0.162702	4330512B1Exp2	Rosemary	Lemon	low	safe	2	train	0.1	0.55	NA	Lemon	risky	0	0	NA	NA	NA	NA	NA
2018-07-24	12B	1	Exp2	-0.25	0.162702	4330512B1Exp2	Rosemary	Lemon	low	safe	3	train	0.55	0.1	0.55	Rosemary	safe	5	0	NA	NA	NA	NA	NA
2018-07-24	12B	1	Exp2	-0.25	0.162702	4330512B1Exp2	Rosemary	Lemon	low	safe	4	train	1.5	0.55	0.1	Lemon	risky	0	1	NA	NA	NA	NA	NA
2018-07-24	12B	1	Exp2	-0.25	0.162702	4330512B1Exp2	Rosemary	Lemon	low	safe	5	train	0.55	1.5	0.55	Rosemary	safe	17	0	NA	NA	NA	NA	NA
2018-07-24	12B	1	Exp2	-0.25	0.162702	4330512B1Exp2	Rosemary	Lemon	low	safe	6	train	0.1	0.55	1.5	Lemon	risky	2	0	NA	NA	NA	NA	NA
2018-07-24	12B	1	Exp2	-0.25	0.162702	4330512B1Exp2	Rosemary	Lemon	low	safe	7	train	0.55	0.1	0.55	Rosemary	safe	0	0	NA	NA	NA	NA	NA
2018-07-24	12B	1	Exp2	-0.25	0.162702	4330512B1Exp2	Rosemary	Lemon	low	safe	8	train	1.5	0.55	0.1	Lemon	risky	0	0	NA	NA	NA	NA	NA
2018-07-24	12B	1	Exp2	-0.25	0.162702	4330512B1Exp2	Rosemary	Lemon	low	safe	9	test	NA	NA	NA	NA	NA	NA	NA	Right	Right	Right	1	1
2018-07-24	12B	1	Exp2	-0.25	0.162702	4330512B1Exp2	Rosemary	Lemon	low	safe	10	test	NA	NA	NA	NA	NA	NA	NA	Right	Right	Right	1	1
2018-07-24	12B	1	Exp2	-0.25	0.162702	4330512B1Exp2	Rosemary	Lemon	low	safe	11	test	NA	NA	NA	NA	NA	NA	NA	Right	Right	Right	1	1
2018-07-24	12B	1	Exp2	-0.25	0.162702	4330512B1Exp2	Rosemary	Lemon	low	safe	12	test	NA	NA	NA	NA	NA	NA	NA	Right	Left	Left	0	0
2018-07-24	12B	1	Exp2	-0.25	0.162702	4330512B1Exp2	Rosemary	Lemon	low	safe	13	test	NA	NA	NA	NA	NA	NA	NA	Right	Left	Left	0	0
2018-07-24	12B	2	Exp2	-0.25	0.162702	4330512B2Exp2	Rosemary	Lemon	low	safe	1	train	0.55	NA	NA	Rosemary	safe	NA	0	NA	NA	NA	NA	NA
2018-07-24	12B	2	Exp2	-0.25	0.162702	4330512B2Exp2	Rosemary	Lemon	low	safe	2	train	0.1	0.55	NA	Lemon	risky	0	0	NA	NA	NA	NA	NA
2018-07-24	12B	2	Exp2	-0.25	0.162702	4330512B2Exp2	Rosemary	Lemon	low	safe	3	train	0.55	0.1	0.55	Rosemary	safe	0	0	NA	NA	NA	NA	NA
2018-07-24	12B	2	Exp2	-0.25	0.162702	4330512B2Exp2	Rosemary	Lemon	low	safe	4	train	1.5	0.55	0.1	Lemon	risky	0	0	NA	NA	NA	NA	NA
2018-07-24	12B	2	Exp2	-0.25	0.162702	4330512B2Exp2	Rosemary	Lemon	low	safe	5	train	0.55	1.5	0.55	Rosemary	safe	2	0	NA	NA	NA	NA	NA
2018-07-24	12B	2	Exp2	-0.25	0.162702	4330512B2Exp2	Rosemary	Lemon	low	safe	6	train	0.1	0.55	1.5	Lemon	risky	0	0	NA	NA	NA	NA	NA
2018-07-24	12B	2	Exp2	-0.25	0.162702	4330512B2Exp2	Rosemary	Lemon	low	safe	7	train	0.55	0.1	0.55	Rosemary	safe	0	0	NA	NA	NA	NA	NA
2018-07-24	12B	2	Exp2	-0.25	0.162702	4330512B2Exp2	Rosemary	Lemon	low	safe	8	train	1.5	0.55	0.1	Lemon	risky	0	0	NA	NA	NA	NA	NA
2018-07-24	12B	2	Exp2	-0.25	0.162702	4330512B2Exp2	Rosemary	Lemon	low	safe	9	test	NA	NA	NA	NA	NA	NA	NA	Left	Left	Left	1	1
2018-07-24	12B	2	Exp2	-0.25	0.162702	4330512B2Exp2	Rosemary	Lemon	low	safe	10	test	NA	NA	NA	NA	NA	NA	NA	Left	Right	Right	0	0
2018-07-24	12B	2	Exp2	-0.25	0.162702	4330512B2Exp2	Rosemary	Lemon	low	safe	11	test	NA	NA	NA	NA	NA	NA	NA	Left	Left	Left	1	1
2018-07-24	12B	2	Exp2	-0.25	0.162702	4330512B2Exp2	Rosemary	Lemon	low	safe	12	test	NA	NA	NA	NA	NA	NA	NA	Left	Right	Right	0	0
2018-07-24	12B	2	Exp2	-0.25	0.162702	4330512B2Exp2	Rosemary	Lemon	low	safe	13	test	NA	NA	NA	NA	NA	NA	NA	Left	Right	Right	0	0
2018-07-24	12B	3	Exp2	-0.25	0.162702	4330512B3Exp2	Lemon	Rosemary	high	risky	1	train	1.5	NA	NA	Rosemary	risky	NA	0	NA	NA	NA	NA	NA
2018-07-24	12B	3	Exp2	-0.25	0.162702	4330512B3Exp2	Lemon	Rosemary	high	risky	2	train	0.55	1.5	NA	Lemon	safe	0	0	NA	NA	NA	NA	NA
2018-07-24	12B	3	Exp2	-0.25	0.162702	4330512B3Exp2	Lemon	Rosemary	high	risky	3	train	0.1	0.55	1.5	Rosemary	risky	0	0	NA	NA	NA	NA	NA
2018-07-24	12B	3	Exp2	-0.25	0.162702	4330512B3Exp2	Lemon	Rosemary	high	risky	4	train	0.55	0.1	0.55	Lemon	safe	0	0	NA	NA	NA	NA	NA
2018-07-24	12B	3	Exp2	-0.25	0.162702	4330512B3Exp2	Lemon	Rosemary	high	risky	5	train	1.5	0.55	0.1	Rosemary	risky	0	18	NA	NA	NA	NA	NA
2018-07-24	12B	3	Exp2	-0.25	0.162702	4330512B3Exp2	Lemon	Rosemary	high	risky	6	train	0.55	1.5	0.55	Lemon	safe	0	0	NA	NA	NA	NA	NA
2018-07-24	12B	3	Exp2	-0.25	0.162702	4330512B3Exp2	Lemon	Rosemary	high	risky	7	train	0.1	0.55	1.5	Rosemary	risky	0	0	NA	NA	NA	NA	NA
2018-07-24	12B	3	Exp2	-0.25	0.162702	4330512B3Exp2	Lemon	Rosemary	high	risky	8	train	0.55	0.1	0.55	Lemon	safe	0	0	NA	NA	NA	NA	NA
2018-07-24	12B	3	Exp2	-0.25	0.162702	4330512B3Exp2	Lemon	Rosemary	high	risky	9	test	NA	NA	NA	NA	NA	NA	NA	Right	Right	Right	1	1
2018-07-24	12B	3	Exp2	-0.25	0.162702	4330512B3Exp2	Lemon	Rosemary	high	risky	10	test	NA	NA	NA	NA	NA	NA	NA	Right	Left	Right	0	1
2018-07-24	12B	3	Exp2	-0.25	0.162702	4330512B3Exp2	Lemon	Rosemary	high	risky	11	test	NA	NA	NA	NA	NA	NA	NA	Right	Left	Left	0	0
2018-07-24	12B	3	Exp2	-0.25	0.162702	4330512B3Exp2	Lemon	Rosemary	high	risky	12	test	NA	NA	NA	NA	NA	NA	NA	Right	Left	Left	0	0
2018-07-24	12B	3	Exp2	-0.25	0.162702	4330512B3Exp2	Lemon	Rosemary	high	risky	13	test	NA	NA	NA	NA	NA	NA	NA	Right	Right	Right	1	1
2018-07-24	23	1	Exp2	-0.25	0.162702	43305231Exp2	Rosemary	Lemon	low	risky	1	train	0.1	NA	NA	Lemon	risky	NA	NA	NA	NA	NA	NA	NA
2018-07-24	23	1	Exp2	-0.25	0.162702	43305231Exp2	Rosemary	Lemon	low	risky	2	train	0.55	0.1	NA	Rosemary	safe	0	7	NA	NA	NA	NA	NA
2018-07-24	23	1	Exp2	-0.25	0.162702	43305231Exp2	Rosemary	Lemon	low	risky	3	train	1.5	0.55	0.1	Lemon	risky	13	8	NA	NA	NA	NA	NA
2018-07-24	23	1	Exp2	-0.25	0.162702	43305231Exp2	Rosemary	Lemon	low	risky	4	train	0.55	1.5	0.55	Rosemary	safe	6	0	NA	NA	NA	NA	NA
2018-07-24	23	1	Exp2	-0.25	0.162702	43305231Exp2	Rosemary	Lemon	low	risky	5	train	0.1	0.55	1.5	Lemon	risky	9	0	NA	NA	NA	NA	NA
2018-07-24	23	1	Exp2	-0.25	0.162702	43305231Exp2	Rosemary	Lemon	low	risky	6	train	0.55	0.1	0.55	Rosemary	safe	0	3	NA	NA	NA	NA	NA
2018-07-24	23	1	Exp2	-0.25	0.162702	43305231Exp2	Rosemary	Lemon	low	risky	7	train	1.5	0.55	0.1	Lemon	risky	5	6	NA	NA	NA	NA	NA
2018-07-24	23	1	Exp2	-0.25	0.162702	43305231Exp2	Rosemary	Lemon	low	risky	8	train	0.55	1.5	0.55	Rosemary	safe	10	0	NA	NA	NA	NA	NA
2018-07-24	23	1	Exp2	-0.25	0.162702	43305231Exp2	Rosemary	Lemon	low	risky	9	test	NA	NA	NA	NA	NA	NA	NA	Right	Right	Right	1	1
2018-07-24	23	1	Exp2	-0.25	0.162702	43305231Exp2	Rosemary	Lemon	low	risky	10	test	NA	NA	NA	NA	NA	NA	NA	Right	Right	Right	1	1
2018-07-24	23	1	Exp2	-0.25	0.162702	43305231Exp2	Rosemary	Lemon	low	risky	11	test	NA	NA	NA	NA	NA	NA	NA	Right	Left	Left	0	0
2018-07-24	23	1	Exp2	-0.25	0.162702	43305231Exp2	Rosemary	Lemon	low	risky	12	test	NA	NA	NA	NA	NA	NA	NA	Right	Left	Left	0	0
2018-07-24	23	1	Exp2	-0.25	0.162702	43305231Exp2	Rosemary	Lemon	low	risky	13	test	NA	NA	NA	NA	NA	NA	NA	Right	Right	Right	1	1
2018-07-24	23	2	Exp2	-0.25	0.162702	43305232Exp2	Rosemary	Lemon	low	risky	1	train	0.1	NA	NA	Lemon	risky	NA	1	NA	NA	NA	NA	NA
2018-07-24	23	2	Exp2	-0.25	0.162702	43305232Exp2	Rosemary	Lemon	low	risky	2	train	0.55	0.1	NA	Rosemary	safe	0	11	NA	NA	NA	NA	NA
2018-07-24	23	2	Exp2	-0.25	0.162702	43305232Exp2	Rosemary	Lemon	low	risky	3	train	1.5	0.55	0.1	Lemon	risky	6	11	NA	NA	NA	NA	NA
2018-07-24	23	2	Exp2	-0.25	0.162702	43305232Exp2	Rosemary	Lemon	low	risky	4	train	0.55	1.5	0.55	Rosemary	safe	8	2	NA	NA	NA	NA	NA
2018-07-24	23	2	Exp2	-0.25	0.162702	43305232Exp2	Rosemary	Lemon	low	risky	5	train	0.1	0.55	1.5	Lemon	risky	6	0	NA	NA	NA	NA	NA
2018-07-24	23	2	Exp2	-0.25	0.162702	43305232Exp2	Rosemary	Lemon	low	risky	6	train	0.55	0.1	0.55	Rosemary	safe	4	9	NA	NA	NA	NA	NA
2018-07-24	23	2	Exp2	-0.25	0.162702	43305232Exp2	Rosemary	Lemon	low	risky	7	train	1.5	0.55	0.1	Lemon	risky	8	7	NA	NA	NA	NA	NA
2018-07-24	23	2	Exp2	-0.25	0.162702	43305232Exp2	Rosemary	Lemon	low	risky	8	train	0.55	1.5	0.55	Rosemary	safe	12	1	NA	NA	NA	NA	NA
2018-07-24	23	2	Exp2	-0.25	0.162702	43305232Exp2	Rosemary	Lemon	low	risky	9	test	NA	NA	NA	NA	NA	NA	NA	Left	Right	Right	0	0
2018-07-24	23	2	Exp2	-0.25	0.162702	43305232Exp2	Rosemary	Lemon	low	risky	10	test	NA	NA	NA	NA	NA	NA	NA	Left	Right	Right	0	0
2018-07-24	23	2	Exp2	-0.25	0.162702	43305232Exp2	Rosemary	Lemon	low	risky	11	test	NA	NA	NA	NA	NA	NA	NA	Left	Left	Left	1	1
2018-07-24	23	2	Exp2	-0.25	0.162702	43305232Exp2	Rosemary	Lemon	low	risky	12	test	NA	NA	NA	NA	NA	NA	NA	Left	Left	Left	1	1
2018-07-24	23	2	Exp2	-0.25	0.162702	43305232Exp2	Rosemary	Lemon	low	risky	13	test	NA	NA	NA	NA	NA	NA	NA	Left	Left	Left	1	1
2018-07-24	23	3	Exp2	-0.25	0.162702	43305233Exp2	Lemon	Rosemary	high	safe	1	train	0.55	NA	NA	Lemon	safe	NA	NA	NA	NA	NA	NA	NA
2018-07-24	23	3	Exp2	-0.25	0.162702	43305233Exp2	Lemon	Rosemary	high	safe	2	train	1.5	0.55	NA	Rosemary	risky	0	15	NA	NA	NA	NA	NA
2018-07-24	23	3	Exp2	-0.25	0.162702	43305233Exp2	Lemon	Rosemary	high	safe	3	train	0.55	1.5	0.55	Lemon	safe	13	4	NA	NA	NA	NA	NA
2018-07-24	23	3	Exp2	-0.25	0.162702	43305233Exp2	Lemon	Rosemary	high	safe	4	train	0.1	0.55	1.5	Rosemary	risky	14	0	NA	NA	NA	NA	NA
2018-07-24	23	3	Exp2	-0.25	0.162702	43305233Exp2	Lemon	Rosemary	high	safe	5	train	0.55	0.1	0.55	Lemon	safe	0	5	NA	NA	NA	NA	NA
2018-07-24	23	3	Exp2	-0.25	0.162702	43305233Exp2	Lemon	Rosemary	high	safe	6	train	1.5	0.55	0.1	Rosemary	risky	0	9	NA	NA	NA	NA	NA
2018-07-24	23	3	Exp2	-0.25	0.162702	43305233Exp2	Lemon	Rosemary	high	safe	7	train	0.55	1.5	0.55	Lemon	safe	6	0	NA	NA	NA	NA	NA
2018-07-24	23	3	Exp2	-0.25	0.162702	43305233Exp2	Lemon	Rosemary	high	safe	8	train	0.1	0.55	1.5	Rosemary	risky	4	0	NA	NA	NA	NA	NA
2018-07-24	23	3	Exp2	-0.25	0.162702	43305233Exp2	Lemon	Rosemary	high	safe	9	test	NA	NA	NA	NA	NA	NA	NA	Right	Right	Right	1	1
2018-07-24	23	3	Exp2	-0.25	0.162702	43305233Exp2	Lemon	Rosemary	high	safe	10	test	NA	NA	NA	NA	NA	NA	NA	Right	Right	Right	1	1
2018-07-24	23	3	Exp2	-0.25	0.162702	43305233Exp2	Lemon	Rosemary	high	safe	11	test	NA	NA	NA	NA	NA	NA	NA	Right	Left	Left	0	0
2018-07-24	23	3	Exp2	-0.25	0.162702	43305233Exp2	Lemon	Rosemary	high	safe	12	test	NA	NA	NA	NA	NA	NA	NA	Right	Right	Right	1	1
2018-07-24	23	3	Exp2	-0.25	0.162702	43305233Exp2	Lemon	Rosemary	high	safe	13	test	NA	NA	NA	NA	NA	NA	NA	Right	Left	Left	0	0
2018-07-25	27	4	Exp2	-0.25	0.162702	43306274Exp2	Lemon	Rosemary	low	safe	1	train	0.55	NA	NA	Lemon	safe	NA	1	NA	NA	NA	NA	NA
2018-07-25	27	4	Exp2	-0.25	0.162702	43306274Exp2	Lemon	Rosemary	low	safe	2	train	0.1	0.55	NA	Rosemary	risky	0	0	NA	NA	NA	NA	NA
2018-07-25	27	4	Exp2	-0.25	0.162702	43306274Exp2	Lemon	Rosemary	low	safe	3	train	0.55	0.1	0.55	Lemon	safe	0	5	NA	NA	NA	NA	NA
2018-07-25	27	4	Exp2	-0.25	0.162702	43306274Exp2	Lemon	Rosemary	low	safe	4	train	1.5	0.55	0.1	Rosemary	risky	0	8	NA	NA	NA	NA	NA
2018-07-25	27	4	Exp2	-0.25	0.162702	43306274Exp2	Lemon	Rosemary	low	safe	5	train	0.55	1.5	0.55	Lemon	safe	6	0	NA	NA	NA	NA	NA
2018-07-25	27	4	Exp2	-0.25	0.162702	43306274Exp2	Lemon	Rosemary	low	safe	6	train	0.1	0.55	1.5	Rosemary	risky	5	0	NA	NA	NA	NA	NA
2018-07-25	27	4	Exp2	-0.25	0.162702	43306274Exp2	Lemon	Rosemary	low	safe	7	train	0.55	0.1	0.55	Lemon	safe	1	0	NA	NA	NA	NA	NA
2018-07-25	27	4	Exp2	-0.25	0.162702	43306274Exp2	Lemon	Rosemary	low	safe	8	train	1.5	0.55	0.1	Rosemary	risky	0	0	NA	NA	NA	NA	NA
2018-07-25	27	4	Exp2	-0.25	0.162702	43306274Exp2	Lemon	Rosemary	low	safe	9	test	NA	NA	NA	NA	NA	NA	NA	Left	Left	Left	1	1
2018-07-25	27	4	Exp2	-0.25	0.162702	43306274Exp2	Lemon	Rosemary	low	safe	10	test	NA	NA	NA	NA	NA	NA	NA	Left	Right	Right	0	0
2018-07-25	27	4	Exp2	-0.25	0.162702	43306274Exp2	Lemon	Rosemary	low	safe	11	test	NA	NA	NA	NA	NA	NA	NA	Left	Right	Right	0	0
2018-07-25	27	4	Exp2	-0.25	0.162702	43306274Exp2	Lemon	Rosemary	low	safe	12	test	NA	NA	NA	NA	NA	NA	NA	Left	Left	Left	1	1
2018-07-25	27	4	Exp2	-0.25	0.162702	43306274Exp2	Lemon	Rosemary	low	safe	13	test	NA	NA	NA	NA	NA	NA	NA	Left	Left	Left	1	1
2018-07-25	27	5	Exp2	-0.25	0.162702	43306275Exp2	Rosemary	Lemon	high	safe	1	train	0.55	NA	NA	Rosemary	safe	NA	0	NA	NA	NA	NA	NA
2018-07-25	27	5	Exp2	-0.25	0.162702	43306275Exp2	Rosemary	Lemon	high	safe	2	train	1.5	0.55	NA	Lemon	risky	0	5	NA	NA	NA	NA	NA
2018-07-25	27	5	Exp2	-0.25	0.162702	43306275Exp2	Rosemary	Lemon	high	safe	3	train	0.55	1.5	0.55	Rosemary	safe	0	0	NA	NA	NA	NA	NA
2018-07-25	27	5	Exp2	-0.25	0.162702	43306275Exp2	Rosemary	Lemon	high	safe	4	train	0.1	0.55	1.5	Lemon	risky	0	0	NA	NA	NA	NA	NA
2018-07-25	27	5	Exp2	-0.25	0.162702	43306275Exp2	Rosemary	Lemon	high	safe	5	train	0.55	0.1	0.55	Rosemary	safe	0	NA	NA	NA	NA	NA	NA
2018-07-25	27	5	Exp2	-0.25	0.162702	43306275Exp2	Rosemary	Lemon	high	safe	6	train	1.5	0.55	0.1	Lemon	risky	0	4	NA	NA	NA	NA	NA
2018-07-25	27	5	Exp2	-0.25	0.162702	43306275Exp2	Rosemary	Lemon	high	safe	7	train	0.55	1.5	0.55	Rosemary	safe	0	0	NA	NA	NA	NA	NA
2018-07-25	27	5	Exp2	-0.25	0.162702	43306275Exp2	Rosemary	Lemon	high	safe	8	train	0.1	0.55	1.5	Lemon	risky	0	0	NA	NA	NA	NA	NA
2018-07-25	27	5	Exp2	-0.25	0.162702	43306275Exp2	Rosemary	Lemon	high	safe	9	test	NA	NA	NA	NA	NA	NA	NA	Right	Right	Right	1	1
2018-07-25	27	5	Exp2	-0.25	0.162702	43306275Exp2	Rosemary	Lemon	high	safe	10	test	NA	NA	NA	NA	NA	NA	NA	Right	Right	Right	1	1
2018-07-25	27	5	Exp2	-0.25	0.162702	43306275Exp2	Rosemary	Lemon	high	safe	11	test	NA	NA	NA	NA	NA	NA	NA	Right	Right	Right	1	1
2018-07-25	27	5	Exp2	-0.25	0.162702	43306275Exp2	Rosemary	Lemon	high	safe	12	test	NA	NA	NA	NA	NA	NA	NA	Right	Right	Right	1	1
2018-07-25	27	5	Exp2	-0.25	0.162702	43306275Exp2	Rosemary	Lemon	high	safe	13	test	NA	NA	NA	NA	NA	NA	NA	Right	Left	Left	0	0
2018-07-25	27	6	Exp2	-0.25	0.162702	43306276Exp2	Rosemary	Lemon	high	safe	1	train	0.55	NA	NA	Rosemary	safe	NA	0	NA	NA	NA	NA	NA
2018-07-25	27	6	Exp2	-0.25	0.162702	43306276Exp2	Rosemary	Lemon	high	safe	2	train	1.5	0.55	NA	Lemon	risky	0	5	NA	NA	NA	NA	NA
2018-07-25	27	6	Exp2	-0.25	0.162702	43306276Exp2	Rosemary	Lemon	high	safe	3	train	0.55	1.5	0.55	Rosemary	safe	3	0	NA	NA	NA	NA	NA
2018-07-25	27	6	Exp2	-0.25	0.162702	43306276Exp2	Rosemary	Lemon	high	safe	4	train	0.1	0.55	1.5	Lemon	risky	0	0	NA	NA	NA	NA	NA
2018-07-25	27	6	Exp2	-0.25	0.162702	43306276Exp2	Rosemary	Lemon	high	safe	5	train	0.55	0.1	0.55	Rosemary	safe	0	0	NA	NA	NA	NA	NA
2018-07-25	27	6	Exp2	-0.25	0.162702	43306276Exp2	Rosemary	Lemon	high	safe	6	train	1.5	0.55	0.1	Lemon	risky	5	8	NA	NA	NA	NA	NA
2018-07-25	27	6	Exp2	-0.25	0.162702	43306276Exp2	Rosemary	Lemon	high	safe	7	train	0.55	1.5	0.55	Rosemary	safe	5	3	NA	NA	NA	NA	NA
2018-07-25	27	6	Exp2	-0.25	0.162702	43306276Exp2	Rosemary	Lemon	high	safe	8	train	0.1	0.55	1.5	Lemon	risky	4	0	NA	NA	NA	NA	NA
2018-07-25	27	6	Exp2	-0.25	0.162702	43306276Exp2	Rosemary	Lemon	high	safe	9	test	NA	NA	NA	NA	NA	NA	NA	Left	Right	Right	0	0
2018-07-25	27	6	Exp2	-0.25	0.162702	43306276Exp2	Rosemary	Lemon	high	safe	10	test	NA	NA	NA	NA	NA	NA	NA	Left	Left	Left	1	1
2018-07-25	27	6	Exp2	-0.25	0.162702	43306276Exp2	Rosemary	Lemon	high	safe	11	test	NA	NA	NA	NA	NA	NA	NA	Left	Left	Left	1	1
2018-07-25	27	6	Exp2	-0.25	0.162702	43306276Exp2	Rosemary	Lemon	high	safe	12	test	NA	NA	NA	NA	NA	NA	NA	Left	Left	Left	1	1
2018-07-25	27	6	Exp2	-0.25	0.162702	43306276Exp2	Rosemary	Lemon	high	safe	13	test	NA	NA	NA	NA	NA	NA	NA	Left	Left	Left	1	1
2018-07-25	30B	4	Exp2	-0.25	0.162702	4330630B4Exp2	Lemon	Rosemary	low	risky	1	train	0.1	NA	NA	Rosemary	risky	NA	0	NA	NA	NA	NA	NA
2018-07-25	30B	4	Exp2	-0.25	0.162702	4330630B4Exp2	Lemon	Rosemary	low	risky	2	train	0.55	0.1	NA	Lemon	safe	0	7	NA	NA	NA	NA	NA
2018-07-25	30B	4	Exp2	-0.25	0.162702	4330630B4Exp2	Lemon	Rosemary	low	risky	3	train	1.5	0.55	0.1	Rosemary	risky	NA	5	NA	NA	NA	NA	NA
2018-07-25	30B	4	Exp2	-0.25	0.162702	4330630B4Exp2	Lemon	Rosemary	low	risky	4	train	0.55	1.5	0.55	Lemon	safe	4	0	NA	NA	NA	NA	NA
2018-07-25	30B	4	Exp2	-0.25	0.162702	4330630B4Exp2	Lemon	Rosemary	low	risky	5	train	0.1	0.55	1.5	Rosemary	risky	8	0	NA	NA	NA	NA	NA
2018-07-25	30B	4	Exp2	-0.25	0.162702	4330630B4Exp2	Lemon	Rosemary	low	risky	6	train	0.55	0.1	0.55	Lemon	safe	5	4	NA	NA	NA	NA	NA
2018-07-25	30B	4	Exp2	-0.25	0.162702	4330630B4Exp2	Lemon	Rosemary	low	risky	7	train	1.5	0.55	0.1	Rosemary	risky	0	4	NA	NA	NA	NA	NA
2018-07-25	30B	4	Exp2	-0.25	0.162702	4330630B4Exp2	Lemon	Rosemary	low	risky	8	train	0.55	1.5	0.55	Lemon	safe	7	4	NA	NA	NA	NA	NA
2018-07-25	30B	4	Exp2	-0.25	0.162702	4330630B4Exp2	Lemon	Rosemary	low	risky	9	test	NA	NA	NA	NA	NA	NA	NA	Left	Left	Right	1	0
2018-07-25	30B	4	Exp2	-0.25	0.162702	4330630B4Exp2	Lemon	Rosemary	low	risky	10	test	NA	NA	NA	NA	NA	NA	NA	Left	Left	Left	1	1
2018-07-25	30B	4	Exp2	-0.25	0.162702	4330630B4Exp2	Lemon	Rosemary	low	risky	11	test	NA	NA	NA	NA	NA	NA	NA	Left	Left	Left	1	1
2018-07-25	30B	4	Exp2	-0.25	0.162702	4330630B4Exp2	Lemon	Rosemary	low	risky	12	test	NA	NA	NA	NA	NA	NA	NA	Left	Left	Left	1	1
2018-07-25	30B	4	Exp2	-0.25	0.162702	4330630B4Exp2	Lemon	Rosemary	low	risky	13	test	NA	NA	NA	NA	NA	NA	NA	Left	Right	Right	0	0
2018-07-25	30B	5	Exp2	-0.25	0.162702	4330630B5Exp2	Rosemary	Lemon	high	risky	1	train	1.5	NA	NA	Lemon	risky	NA	0	NA	NA	NA	NA	NA
2018-07-25	30B	5	Exp2	-0.25	0.162702	4330630B5Exp2	Rosemary	Lemon	high	risky	2	train	0.55	1.5	NA	Rosemary	safe	1	NA	NA	NA	NA	NA	NA
2018-07-25	30B	5	Exp2	-0.25	0.162702	4330630B5Exp2	Rosemary	Lemon	high	risky	3	train	0.1	0.55	1.5	Lemon	risky	0	0	NA	NA	NA	NA	NA
2018-07-25	30B	5	Exp2	-0.25	0.162702	4330630B5Exp2	Rosemary	Lemon	high	risky	4	train	0.55	0.1	0.55	Rosemary	safe	0	0	NA	NA	NA	NA	NA
2018-07-25	30B	5	Exp2	-0.25	0.162702	4330630B5Exp2	Rosemary	Lemon	high	risky	5	train	1.5	0.55	0.1	Lemon	risky	11	4	NA	NA	NA	NA	NA
2018-07-25	30B	5	Exp2	-0.25	0.162702	4330630B5Exp2	Rosemary	Lemon	high	risky	6	train	0.55	1.5	0.55	Rosemary	safe	12	0	NA	NA	NA	NA	NA
2018-07-25	30B	5	Exp2	-0.25	0.162702	4330630B5Exp2	Rosemary	Lemon	high	risky	7	train	0.1	0.55	1.5	Lemon	risky	3	0	NA	NA	NA	NA	NA
2018-07-25	30B	5	Exp2	-0.25	0.162702	4330630B5Exp2	Rosemary	Lemon	high	risky	8	train	0.55	0.1	0.55	Rosemary	safe	0	NA	NA	NA	NA	NA	NA
2018-07-25	30B	5	Exp2	-0.25	0.162702	4330630B5Exp2	Rosemary	Lemon	high	risky	9	test	NA	NA	NA	NA	NA	NA	NA	Right	Left	Left	0	0
2018-07-25	30B	5	Exp2	-0.25	0.162702	4330630B5Exp2	Rosemary	Lemon	high	risky	10	test	NA	NA	NA	NA	NA	NA	NA	Right	Left	Left	0	0
2018-07-25	30B	5	Exp2	-0.25	0.162702	4330630B5Exp2	Rosemary	Lemon	high	risky	11	test	NA	NA	NA	NA	NA	NA	NA	Right	Right	Right	1	1
2018-07-25	30B	5	Exp2	-0.25	0.162702	4330630B5Exp2	Rosemary	Lemon	high	risky	12	test	NA	NA	NA	NA	NA	NA	NA	Right	Right	Right	1	1
2018-07-25	30B	5	Exp2	-0.25	0.162702	4330630B5Exp2	Rosemary	Lemon	high	risky	13	test	NA	NA	NA	NA	NA	NA	NA	Right	Right	Right	1	1
2018-07-25	30B	6	Exp2	-0.25	0.162702	4330630B6Exp2	Rosemary	Lemon	high	risky	1	train	1.5	NA	NA	Lemon	risky	NA	2	NA	NA	NA	NA	NA
2018-07-25	30B	6	Exp2	-0.25	0.162702	4330630B6Exp2	Rosemary	Lemon	high	risky	2	train	0.55	1.5	NA	Rosemary	safe	0	0	NA	NA	NA	NA	NA
2018-07-25	30B	6	Exp2	-0.25	0.162702	4330630B6Exp2	Rosemary	Lemon	high	risky	3	train	0.1	0.55	1.5	Lemon	risky	5	0	NA	NA	NA	NA	NA
2018-07-25	30B	6	Exp2	-0.25	0.162702	4330630B6Exp2	Rosemary	Lemon	high	risky	4	train	0.55	0.1	0.55	Rosemary	safe	0	0	NA	NA	NA	NA	NA
2018-07-25	30B	6	Exp2	-0.25	0.162702	4330630B6Exp2	Rosemary	Lemon	high	risky	5	train	1.5	0.55	0.1	Lemon	risky	1	5	NA	NA	NA	NA	NA
2018-07-25	30B	6	Exp2	-0.25	0.162702	4330630B6Exp2	Rosemary	Lemon	high	risky	6	train	0.55	1.5	0.55	Rosemary	safe	7	1	NA	NA	NA	NA	NA
2018-07-25	30B	6	Exp2	-0.25	0.162702	4330630B6Exp2	Rosemary	Lemon	high	risky	7	train	0.1	0.55	1.5	Lemon	risky	1	0	NA	NA	NA	NA	NA
2018-07-25	30B	6	Exp2	-0.25	0.162702	4330630B6Exp2	Rosemary	Lemon	high	risky	8	train	0.55	0.1	0.55	Rosemary	safe	1	0	NA	NA	NA	NA	NA
2018-07-25	30B	6	Exp2	-0.25	0.162702	4330630B6Exp2	Rosemary	Lemon	high	risky	9	test	NA	NA	NA	NA	NA	NA	NA	Left	Left	Left	1	1
2018-07-25	30B	6	Exp2	-0.25	0.162702	4330630B6Exp2	Rosemary	Lemon	high	risky	10	test	NA	NA	NA	NA	NA	NA	NA	Left	Right	Right	0	0
2018-07-25	30B	6	Exp2	-0.25	0.162702	4330630B6Exp2	Rosemary	Lemon	high	risky	11	test	NA	NA	NA	NA	NA	NA	NA	Left	Left	Left	1	1
2018-07-25	30B	6	Exp2	-0.25	0.162702	4330630B6Exp2	Rosemary	Lemon	high	risky	12	test	NA	NA	NA	NA	NA	NA	NA	Left	Left	Left	1	1
2018-07-25	30B	6	Exp2	-0.25	0.162702	4330630B6Exp2	Rosemary	Lemon	high	risky	13	test	NA	NA	NA	NA	NA	NA	NA	Left	Right	Right	0	0
2018-07-25	27	7	Exp2	-0.25	0.162702	43306277Exp2	Rosemary	Lemon	low	risky	1	train	0.1	NA	NA	Lemon	risky	NA	NA	NA	NA	NA	NA	NA
2018-07-25	27	7	Exp2	-0.25	0.162702	43306277Exp2	Rosemary	Lemon	low	risky	2	train	0.55	0.1	NA	Rosemary	safe	0	3	NA	NA	NA	NA	NA
2018-07-25	27	7	Exp2	-0.25	0.162702	43306277Exp2	Rosemary	Lemon	low	risky	3	train	1.5	0.55	0.1	Lemon	risky	4	10	NA	NA	NA	NA	NA
2018-07-25	27	7	Exp2	-0.25	0.162702	43306277Exp2	Rosemary	Lemon	low	risky	4	train	0.55	1.5	0.55	Rosemary	safe	1	0	NA	NA	NA	NA	NA
2018-07-25	27	7	Exp2	-0.25	0.162702	43306277Exp2	Rosemary	Lemon	low	risky	5	train	0.1	0.55	1.5	Lemon	risky	0	0	NA	NA	NA	NA	NA
2018-07-25	27	7	Exp2	-0.25	0.162702	43306277Exp2	Rosemary	Lemon	low	risky	6	train	0.55	0.1	0.55	Rosemary	safe	0	0	NA	NA	NA	NA	NA
2018-07-25	27	7	Exp2	-0.25	0.162702	43306277Exp2	Rosemary	Lemon	low	risky	7	train	1.5	0.55	0.1	Lemon	risky	0	0	NA	NA	NA	NA	NA
2018-07-25	27	7	Exp2	-0.25	0.162702	43306277Exp2	Rosemary	Lemon	low	risky	8	train	0.55	1.5	0.55	Rosemary	safe	0	0	NA	NA	NA	NA	NA
2018-07-25	27	7	Exp2	-0.25	0.162702	43306277Exp2	Rosemary	Lemon	low	risky	9	test	NA	NA	NA	NA	NA	NA	NA	Right	Left	Left	0	0
2018-07-25	27	7	Exp2	-0.25	0.162702	43306277Exp2	Rosemary	Lemon	low	risky	10	test	NA	NA	NA	NA	NA	NA	NA	Right	Left	Left	0	0
2018-07-25	27	7	Exp2	-0.25	0.162702	43306277Exp2	Rosemary	Lemon	low	risky	11	test	NA	NA	NA	NA	NA	NA	NA	Right	Left	Left	0	0
2018-07-25	27	7	Exp2	-0.25	0.162702	43306277Exp2	Rosemary	Lemon	low	risky	12	test	NA	NA	NA	NA	NA	NA	NA	Right	Left	Left	0	0
2018-07-25	27	7	Exp2	-0.25	0.162702	43306277Exp2	Rosemary	Lemon	low	risky	13	test	NA	NA	NA	NA	NA	NA	NA	Right	Left	Left	0	0
2018-07-25	27	8	Exp2	-0.25	0.162702	43306278Exp2	Rosemary	Lemon	low	risky	1	train	0.1	NA	NA	Lemon	risky	NA	NA	NA	NA	NA	NA	NA
2018-07-25	27	8	Exp2	-0.25	0.162702	43306278Exp2	Rosemary	Lemon	low	risky	2	train	0.55	0.1	NA	Rosemary	safe	0	7	NA	NA	NA	NA	NA
2018-07-25	27	8	Exp2	-0.25	0.162702	43306278Exp2	Rosemary	Lemon	low	risky	3	train	1.5	0.55	0.1	Lemon	risky	1	16	NA	NA	NA	NA	NA
2018-07-25	27	8	Exp2	-0.25	0.162702	43306278Exp2	Rosemary	Lemon	low	risky	4	train	0.55	1.5	0.55	Rosemary	safe	6	3	NA	NA	NA	NA	NA
2018-07-25	27	8	Exp2	-0.25	0.162702	43306278Exp2	Rosemary	Lemon	low	risky	5	train	0.1	0.55	1.5	Lemon	risky	NA	0	NA	NA	NA	NA	NA
2018-07-25	27	8	Exp2	-0.25	0.162702	43306278Exp2	Rosemary	Lemon	low	risky	6	train	0.55	0.1	0.55	Rosemary	safe	NA	0	NA	NA	NA	NA	NA
2018-07-25	27	8	Exp2	-0.25	0.162702	43306278Exp2	Rosemary	Lemon	low	risky	7	train	1.5	0.55	0.1	Lemon	risky	3	6	NA	NA	NA	NA	NA
2018-07-25	27	8	Exp2	-0.25	0.162702	43306278Exp2	Rosemary	Lemon	low	risky	8	train	0.55	1.5	0.55	Rosemary	safe	1	0	NA	NA	NA	NA	NA
2018-07-25	27	8	Exp2	-0.25	0.162702	43306278Exp2	Rosemary	Lemon	low	risky	9	test	NA	NA	NA	NA	NA	NA	NA	Left	Left	Left	1	1
2018-07-25	27	8	Exp2	-0.25	0.162702	43306278Exp2	Rosemary	Lemon	low	risky	10	test	NA	NA	NA	NA	NA	NA	NA	Left	Right	Right	0	0
2018-07-25	27	8	Exp2	-0.25	0.162702	43306278Exp2	Rosemary	Lemon	low	risky	11	test	NA	NA	NA	NA	NA	NA	NA	Left	Left	Left	1	1
2018-07-25	27	8	Exp2	-0.25	0.162702	43306278Exp2	Rosemary	Lemon	low	risky	12	test	NA	NA	NA	NA	NA	NA	NA	Left	Left	Left	1	1
2018-07-25	27	8	Exp2	-0.25	0.162702	43306278Exp2	Rosemary	Lemon	low	risky	13	test	NA	NA	NA	NA	NA	NA	NA	Left	Left	Left	1	1
2018-07-26	30B	7	Exp2	-0.25	0.162702	4330730B7Exp2	Rosemary	Lemon	low	safe	1	train	0.55	NA	NA	Rosemary	safe	NA	0	NA	NA	NA	NA	NA
2018-07-26	30B	7	Exp2	-0.25	0.162702	4330730B7Exp2	Rosemary	Lemon	low	safe	2	train	0.1	0.55	NA	Lemon	risky	0	0	NA	NA	NA	NA	NA
2018-07-26	30B	7	Exp2	-0.25	0.162702	4330730B7Exp2	Rosemary	Lemon	low	safe	3	train	0.55	0.1	0.55	Rosemary	safe	0	0	NA	NA	NA	NA	NA
2018-07-26	30B	7	Exp2	-0.25	0.162702	4330730B7Exp2	Rosemary	Lemon	low	safe	4	train	1.5	0.55	0.1	Lemon	risky	0	0	NA	NA	NA	NA	NA
2018-07-26	30B	7	Exp2	-0.25	0.162702	4330730B7Exp2	Rosemary	Lemon	low	safe	5	train	0.55	1.5	0.55	Rosemary	safe	4	0	NA	NA	NA	NA	NA
2018-07-26	30B	7	Exp2	-0.25	0.162702	4330730B7Exp2	Rosemary	Lemon	low	safe	6	train	0.1	0.55	1.5	Lemon	risky	2	0	NA	NA	NA	NA	NA
2018-07-26	30B	7	Exp2	-0.25	0.162702	4330730B7Exp2	Rosemary	Lemon	low	safe	7	train	0.55	0.1	0.55	Rosemary	safe	0	0	NA	NA	NA	NA	NA
2018-07-26	30B	7	Exp2	-0.25	0.162702	4330730B7Exp2	Rosemary	Lemon	low	safe	8	train	1.5	0.55	0.1	Lemon	risky	NA	3	NA	NA	NA	NA	NA
2018-07-26	30B	7	Exp2	-0.25	0.162702	4330730B7Exp2	Rosemary	Lemon	low	safe	9	test	NA	NA	NA	NA	NA	NA	NA	Right	Right	Right	1	1
2018-07-26	30B	7	Exp2	-0.25	0.162702	4330730B7Exp2	Rosemary	Lemon	low	safe	10	test	NA	NA	NA	NA	NA	NA	NA	Right	Right	Right	1	1
2018-07-26	30B	7	Exp2	-0.25	0.162702	4330730B7Exp2	Rosemary	Lemon	low	safe	11	test	NA	NA	NA	NA	NA	NA	NA	Right	Left	Left	0	0
2018-07-26	30B	7	Exp2	-0.25	0.162702	4330730B7Exp2	Rosemary	Lemon	low	safe	12	test	NA	NA	NA	NA	NA	NA	NA	Right	Left	Left	0	0
2018-07-26	30B	7	Exp2	-0.25	0.162702	4330730B7Exp2	Rosemary	Lemon	low	safe	13	test	NA	NA	NA	NA	NA	NA	NA	Right	Left	Left	0	0
2018-07-26	30B	8	Exp2	-0.25	0.162702	4330730B8Exp2	Rosemary	Lemon	low	safe	1	train	0.55	NA	NA	Rosemary	safe	NA	0	NA	NA	NA	NA	NA
2018-07-26	30B	8	Exp2	-0.25	0.162702	4330730B8Exp2	Rosemary	Lemon	low	safe	2	train	0.1	0.55	NA	Lemon	risky	0	0	NA	NA	NA	NA	NA
2018-07-26	30B	8	Exp2	-0.25	0.162702	4330730B8Exp2	Rosemary	Lemon	low	safe	3	train	0.55	0.1	0.55	Rosemary	safe	0	0	NA	NA	NA	NA	NA
2018-07-26	30B	8	Exp2	-0.25	0.162702	4330730B8Exp2	Rosemary	Lemon	low	safe	4	train	1.5	0.55	0.1	Lemon	risky	2	3	NA	NA	NA	NA	NA
2018-07-26	30B	8	Exp2	-0.25	0.162702	4330730B8Exp2	Rosemary	Lemon	low	safe	5	train	0.55	1.5	0.55	Rosemary	safe	15	0	NA	NA	NA	NA	NA
2018-07-26	30B	8	Exp2	-0.25	0.162702	4330730B8Exp2	Rosemary	Lemon	low	safe	6	train	0.1	0.55	1.5	Lemon	risky	10	0	NA	NA	NA	NA	NA
2018-07-26	30B	8	Exp2	-0.25	0.162702	4330730B8Exp2	Rosemary	Lemon	low	safe	7	train	0.55	0.1	0.55	Rosemary	safe	6	0	NA	NA	NA	NA	NA
2018-07-26	30B	8	Exp2	-0.25	0.162702	4330730B8Exp2	Rosemary	Lemon	low	safe	8	train	1.5	0.55	0.1	Lemon	risky	3	6	NA	NA	NA	NA	NA
2018-07-26	30B	8	Exp2	-0.25	0.162702	4330730B8Exp2	Rosemary	Lemon	low	safe	9	test	NA	NA	NA	NA	NA	NA	NA	Left	Left	Left	1	1
2018-07-26	30B	8	Exp2	-0.25	0.162702	4330730B8Exp2	Rosemary	Lemon	low	safe	10	test	NA	NA	NA	NA	NA	NA	NA	Left	Left	Left	1	1
2018-07-26	30B	8	Exp2	-0.25	0.162702	4330730B8Exp2	Rosemary	Lemon	low	safe	11	test	NA	NA	NA	NA	NA	NA	NA	Left	Right	Right	0	0
2018-07-26	30B	8	Exp2	-0.25	0.162702	4330730B8Exp2	Rosemary	Lemon	low	safe	12	test	NA	NA	NA	NA	NA	NA	NA	Left	Right	Right	0	0
2018-07-26	30B	8	Exp2	-0.25	0.162702	4330730B8Exp2	Rosemary	Lemon	low	safe	13	test	NA	NA	NA	NA	NA	NA	NA	Left	Left	Left	1	1
2018-07-26	9	4	Exp2	-0.25	0.162702	4330794Exp2	Rosemary	Lemon	high	risky	1	train	1.5	NA	NA	Lemon	risky	NA	NA	NA	NA	NA	NA	NA
2018-07-26	9	4	Exp2	-0.25	0.162702	4330794Exp2	Rosemary	Lemon	high	risky	2	train	0.55	1.5	NA	Rosemary	safe	0	0	NA	NA	NA	NA	NA
2018-07-26	9	4	Exp2	-0.25	0.162702	4330794Exp2	Rosemary	Lemon	high	risky	3	train	0.1	0.55	1.5	Lemon	risky	3	0	NA	NA	NA	NA	NA
2018-07-26	9	4	Exp2	-0.25	0.162702	4330794Exp2	Rosemary	Lemon	high	risky	4	train	0.55	0.1	0.55	Rosemary	safe	0	5	NA	NA	NA	NA	NA
2018-07-26	9	4	Exp2	-0.25	0.162702	4330794Exp2	Rosemary	Lemon	high	risky	5	train	1.5	0.55	0.1	Lemon	risky	2	19	NA	NA	NA	NA	NA
2018-07-26	9	4	Exp2	-0.25	0.162702	4330794Exp2	Rosemary	Lemon	high	risky	6	train	0.55	1.5	0.55	Rosemary	safe	14	2	NA	NA	NA	NA	NA
2018-07-26	9	4	Exp2	-0.25	0.162702	4330794Exp2	Rosemary	Lemon	high	risky	7	train	0.1	0.55	1.5	Lemon	risky	8	0	NA	NA	NA	NA	NA
2018-07-26	9	4	Exp2	-0.25	0.162702	4330794Exp2	Rosemary	Lemon	high	risky	8	train	0.55	0.1	0.55	Rosemary	safe	5	7	NA	NA	NA	NA	NA
2018-07-26	9	4	Exp2	-0.25	0.162702	4330794Exp2	Rosemary	Lemon	high	risky	9	test	NA	NA	NA	NA	NA	NA	NA	Right	Right	Right	1	1
2018-07-26	9	4	Exp2	-0.25	0.162702	4330794Exp2	Rosemary	Lemon	high	risky	10	test	NA	NA	NA	NA	NA	NA	NA	Right	Left	Left	0	0
2018-07-26	9	4	Exp2	-0.25	0.162702	4330794Exp2	Rosemary	Lemon	high	risky	11	test	NA	NA	NA	NA	NA	NA	NA	Right	Right	Right	1	1
2018-07-26	9	4	Exp2	-0.25	0.162702	4330794Exp2	Rosemary	Lemon	high	risky	12	test	NA	NA	NA	NA	NA	NA	NA	Right	Right	Right	1	1
2018-07-26	9	4	Exp2	-0.25	0.162702	4330794Exp2	Rosemary	Lemon	high	risky	13	test	NA	NA	NA	NA	NA	NA	NA	Right	Left	Left	0	0
2018-07-26	9	5	Exp2	-0.25	0.162702	4330795Exp2	Rosemary	Lemon	high	risky	1	train	1.5	NA	NA	Lemon	risky	NA	0	NA	NA	NA	NA	NA
2018-07-26	9	5	Exp2	-0.25	0.162702	4330795Exp2	Rosemary	Lemon	high	risky	2	train	0.55	1.5	NA	Rosemary	safe	0	0	NA	NA	NA	NA	NA
2018-07-26	9	5	Exp2	-0.25	0.162702	4330795Exp2	Rosemary	Lemon	high	risky	3	train	0.1	0.55	1.5	Lemon	risky	0	0	NA	NA	NA	NA	NA
2018-07-26	9	5	Exp2	-0.25	0.162702	4330795Exp2	Rosemary	Lemon	high	risky	4	train	0.55	0.1	0.55	Rosemary	safe	0	0	NA	NA	NA	NA	NA
2018-07-26	9	5	Exp2	-0.25	0.162702	4330795Exp2	Rosemary	Lemon	high	risky	5	train	1.5	0.55	0.1	Lemon	risky	1	8	NA	NA	NA	NA	NA
2018-07-26	9	5	Exp2	-0.25	0.162702	4330795Exp2	Rosemary	Lemon	high	risky	6	train	0.55	1.5	0.55	Rosemary	safe	2	3	NA	NA	NA	NA	NA
2018-07-26	9	5	Exp2	-0.25	0.162702	4330795Exp2	Rosemary	Lemon	high	risky	7	train	0.1	0.55	1.5	Lemon	risky	7	0	NA	NA	NA	NA	NA
2018-07-26	9	5	Exp2	-0.25	0.162702	4330795Exp2	Rosemary	Lemon	high	risky	8	train	0.55	0.1	0.55	Rosemary	safe	1	0	NA	NA	NA	NA	NA
2018-07-26	9	5	Exp2	-0.25	0.162702	4330795Exp2	Rosemary	Lemon	high	risky	9	test	NA	NA	NA	NA	NA	NA	NA	Left	Left	Left	1	1
2018-07-26	9	5	Exp2	-0.25	0.162702	4330795Exp2	Rosemary	Lemon	high	risky	10	test	NA	NA	NA	NA	NA	NA	NA	Left	Left	Left	1	1
2018-07-26	9	5	Exp2	-0.25	0.162702	4330795Exp2	Rosemary	Lemon	high	risky	11	test	NA	NA	NA	NA	NA	NA	NA	Left	Left	Left	1	1
2018-07-26	9	5	Exp2	-0.25	0.162702	4330795Exp2	Rosemary	Lemon	high	risky	12	test	NA	NA	NA	NA	NA	NA	NA	Left	Left	Left	1	1
2018-07-26	9	5	Exp2	-0.25	0.162702	4330795Exp2	Rosemary	Lemon	high	risky	13	test	NA	NA	NA	NA	NA	NA	NA	Left	Left	Left	1	1
2018-07-26	24B	4	Exp2	-0.25	0.162702	4330724B4Exp2	Rosemary	Lemon	high	safe	1	train	0.55	NA	NA	Rosemary	safe	NA	0	NA	NA	NA	NA	NA
2018-07-26	24B	4	Exp2	-0.25	0.162702	4330724B4Exp2	Rosemary	Lemon	high	safe	2	train	1.5	0.55	NA	Lemon	risky	0	4	NA	NA	NA	NA	NA
2018-07-26	24B	4	Exp2	-0.25	0.162702	4330724B4Exp2	Rosemary	Lemon	high	safe	3	train	0.55	1.5	0.55	Rosemary	safe	0	0	NA	NA	NA	NA	NA
2018-07-26	24B	4	Exp2	-0.25	0.162702	4330724B4Exp2	Rosemary	Lemon	high	safe	4	train	0.1	0.55	1.5	Lemon	risky	0	0	NA	NA	NA	NA	NA
2018-07-26	24B	4	Exp2	-0.25	0.162702	4330724B4Exp2	Rosemary	Lemon	high	safe	5	train	0.55	0.1	0.55	Rosemary	safe	0	3	NA	NA	NA	NA	NA
2018-07-26	24B	4	Exp2	-0.25	0.162702	4330724B4Exp2	Rosemary	Lemon	high	safe	6	train	1.5	0.55	0.1	Lemon	risky	0	5	NA	NA	NA	NA	NA
2018-07-26	24B	4	Exp2	-0.25	0.162702	4330724B4Exp2	Rosemary	Lemon	high	safe	7	train	0.55	1.5	0.55	Rosemary	safe	0	0	NA	NA	NA	NA	NA
2018-07-26	24B	4	Exp2	-0.25	0.162702	4330724B4Exp2	Rosemary	Lemon	high	safe	8	train	0.1	0.55	1.5	Lemon	risky	0	0	NA	NA	NA	NA	NA
2018-07-26	24B	4	Exp2	-0.25	0.162702	4330724B4Exp2	Rosemary	Lemon	high	safe	9	test	NA	NA	NA	NA	NA	NA	NA	Right	Right	Right	1	1
2018-07-26	24B	4	Exp2	-0.25	0.162702	4330724B4Exp2	Rosemary	Lemon	high	safe	10	test	NA	NA	NA	NA	NA	NA	NA	Right	Right	Right	1	1
2018-07-26	24B	4	Exp2	-0.25	0.162702	4330724B4Exp2	Rosemary	Lemon	high	safe	11	test	NA	NA	NA	NA	NA	NA	NA	Right	Right	Right	1	1
2018-07-26	24B	4	Exp2	-0.25	0.162702	4330724B4Exp2	Rosemary	Lemon	high	safe	12	test	NA	NA	NA	NA	NA	NA	NA	Right	Left	Left	0	0
2018-07-26	24B	4	Exp2	-0.25	0.162702	4330724B4Exp2	Rosemary	Lemon	high	safe	13	test	NA	NA	NA	NA	NA	NA	NA	Right	Left	Left	0	0
2018-07-26	24B	5	Exp2	-0.25	0.162702	4330724B5Exp2	Rosemary	Lemon	high	safe	1	train	0.55	NA	NA	Rosemary	safe	NA	0	NA	NA	NA	NA	NA
2018-07-26	24B	5	Exp2	-0.25	0.162702	4330724B5Exp2	Rosemary	Lemon	high	safe	2	train	1.5	0.55	NA	Lemon	risky	0	10	NA	NA	NA	NA	NA
2018-07-26	24B	5	Exp2	-0.25	0.162702	4330724B5Exp2	Rosemary	Lemon	high	safe	3	train	0.55	1.5	0.55	Rosemary	safe	6	0	NA	NA	NA	NA	NA
2018-07-26	24B	5	Exp2	-0.25	0.162702	4330724B5Exp2	Rosemary	Lemon	high	safe	4	train	0.1	0.55	1.5	Lemon	risky	0	0	NA	NA	NA	NA	NA
2018-07-26	24B	5	Exp2	-0.25	0.162702	4330724B5Exp2	Rosemary	Lemon	high	safe	5	train	0.55	0.1	0.55	Rosemary	safe	0	0	NA	NA	NA	NA	NA
2018-07-26	24B	5	Exp2	-0.25	0.162702	4330724B5Exp2	Rosemary	Lemon	high	safe	6	train	1.5	0.55	0.1	Lemon	risky	0	12	NA	NA	NA	NA	NA
2018-07-26	24B	5	Exp2	-0.25	0.162702	4330724B5Exp2	Rosemary	Lemon	high	safe	7	train	0.55	1.5	0.55	Rosemary	safe	0	0	NA	NA	NA	NA	NA
2018-07-26	24B	5	Exp2	-0.25	0.162702	4330724B5Exp2	Rosemary	Lemon	high	safe	8	train	0.1	0.55	1.5	Lemon	risky	0	0	NA	NA	NA	NA	NA
2018-07-26	24B	5	Exp2	-0.25	0.162702	4330724B5Exp2	Rosemary	Lemon	high	safe	9	test	NA	NA	NA	NA	NA	NA	NA	Left	Left	Left	1	1
2018-07-26	24B	5	Exp2	-0.25	0.162702	4330724B5Exp2	Rosemary	Lemon	high	safe	10	test	NA	NA	NA	NA	NA	NA	NA	Left	Right	Right	0	0
2018-07-26	24B	5	Exp2	-0.25	0.162702	4330724B5Exp2	Rosemary	Lemon	high	safe	11	test	NA	NA	NA	NA	NA	NA	NA	Left	Left	Left	1	1
2018-07-26	24B	5	Exp2	-0.25	0.162702	4330724B5Exp2	Rosemary	Lemon	high	safe	12	test	NA	NA	NA	NA	NA	NA	NA	Left	Left	Left	1	1
2018-07-26	24B	5	Exp2	-0.25	0.162702	4330724B5Exp2	Rosemary	Lemon	high	safe	13	test	NA	NA	NA	NA	NA	NA	NA	Left	Right	Right	0	0
2018-07-27	9	6	Exp2	-0.25	0.162702	4330896Exp2	Rosemary	Lemon	low	risky	1	train	0.1	NA	NA	Lemon	risky	NA	0	NA	NA	NA	NA	NA
2018-07-27	9	6	Exp2	-0.25	0.162702	4330896Exp2	Rosemary	Lemon	low	risky	2	train	0.55	0.1	NA	Rosemary	safe	0	2	NA	NA	NA	NA	NA
2018-07-27	9	6	Exp2	-0.25	0.162702	4330896Exp2	Rosemary	Lemon	low	risky	3	train	1.5	0.55	0.1	Lemon	risky	2	8	NA	NA	NA	NA	NA
2018-07-27	9	6	Exp2	-0.25	0.162702	4330896Exp2	Rosemary	Lemon	low	risky	4	train	0.55	1.5	0.55	Rosemary	safe	4	0	NA	NA	NA	NA	NA
2018-07-27	9	6	Exp2	-0.25	0.162702	4330896Exp2	Rosemary	Lemon	low	risky	5	train	0.1	0.55	1.5	Lemon	risky	8	0	NA	NA	NA	NA	NA
2018-07-27	9	6	Exp2	-0.25	0.162702	4330896Exp2	Rosemary	Lemon	low	risky	6	train	0.55	0.1	0.55	Rosemary	safe	0	2	NA	NA	NA	NA	NA
2018-07-27	9	6	Exp2	-0.25	0.162702	4330896Exp2	Rosemary	Lemon	low	risky	7	train	1.5	0.55	0.1	Lemon	risky	3	16	NA	NA	NA	NA	NA
2018-07-27	9	6	Exp2	-0.25	0.162702	4330896Exp2	Rosemary	Lemon	low	risky	8	train	0.55	1.5	0.55	Rosemary	safe	7	4	NA	NA	NA	NA	NA
2018-07-27	9	6	Exp2	-0.25	0.162702	4330896Exp2	Rosemary	Lemon	low	risky	9	test	NA	NA	NA	NA	NA	NA	NA	Right	Right	Left	1	0
2018-07-27	9	6	Exp2	-0.25	0.162702	4330896Exp2	Rosemary	Lemon	low	risky	10	test	NA	NA	NA	NA	NA	NA	NA	Right	Left	Left	0	0
2018-07-27	9	6	Exp2	-0.25	0.162702	4330896Exp2	Rosemary	Lemon	low	risky	11	test	NA	NA	NA	NA	NA	NA	NA	Right	Right	Right	1	1
2018-07-27	9	6	Exp2	-0.25	0.162702	4330896Exp2	Rosemary	Lemon	low	risky	12	test	NA	NA	NA	NA	NA	NA	NA	Right	Right	Right	1	1
2018-07-27	9	6	Exp2	-0.25	0.162702	4330896Exp2	Rosemary	Lemon	low	risky	13	test	NA	NA	NA	NA	NA	NA	NA	Right	Left	Left	0	0
2018-07-27	24B	6	Exp2	-0.25	0.162702	4330824B6Exp2	Rosemary	Lemon	low	safe	1	train	0.55	NA	NA	Rosemary	safe	NA	0	NA	NA	NA	NA	NA
2018-07-27	24B	6	Exp2	-0.25	0.162702	4330824B6Exp2	Rosemary	Lemon	low	safe	2	train	0.1	0.55	NA	Lemon	risky	0	0	NA	NA	NA	NA	NA
2018-07-27	24B	6	Exp2	-0.25	0.162702	4330824B6Exp2	Rosemary	Lemon	low	safe	3	train	0.55	0.1	0.55	Rosemary	safe	0	0	NA	NA	NA	NA	NA
2018-07-27	24B	6	Exp2	-0.25	0.162702	4330824B6Exp2	Rosemary	Lemon	low	safe	4	train	1.5	0.55	0.1	Lemon	risky	0	0	NA	NA	NA	NA	NA
2018-07-27	24B	6	Exp2	-0.25	0.162702	4330824B6Exp2	Rosemary	Lemon	low	safe	5	train	0.55	1.5	0.55	Rosemary	safe	7	0	NA	NA	NA	NA	NA
2018-07-27	24B	6	Exp2	-0.25	0.162702	4330824B6Exp2	Rosemary	Lemon	low	safe	6	train	0.1	0.55	1.5	Lemon	risky	0	0	NA	NA	NA	NA	NA
2018-07-27	24B	6	Exp2	-0.25	0.162702	4330824B6Exp2	Rosemary	Lemon	low	safe	7	train	0.55	0.1	0.55	Rosemary	safe	0	0	NA	NA	NA	NA	NA
2018-07-27	24B	6	Exp2	-0.25	0.162702	4330824B6Exp2	Rosemary	Lemon	low	safe	8	train	1.5	0.55	0.1	Lemon	risky	0	1	NA	NA	NA	NA	NA
2018-07-27	24B	6	Exp2	-0.25	0.162702	4330824B6Exp2	Rosemary	Lemon	low	safe	9	test	NA	NA	NA	NA	NA	NA	NA	Right	Right	Right	1	1
2018-07-27	24B	6	Exp2	-0.25	0.162702	4330824B6Exp2	Rosemary	Lemon	low	safe	10	test	NA	NA	NA	NA	NA	NA	NA	Right	Right	Right	1	1
2018-07-27	24B	6	Exp2	-0.25	0.162702	4330824B6Exp2	Rosemary	Lemon	low	safe	11	test	NA	NA	NA	NA	NA	NA	NA	Right	Right	Right	1	1
2018-07-27	24B	6	Exp2	-0.25	0.162702	4330824B6Exp2	Rosemary	Lemon	low	safe	12	test	NA	NA	NA	NA	NA	NA	NA	Right	Right	Right	1	1
2018-07-27	24B	6	Exp2	-0.25	0.162702	4330824B6Exp2	Rosemary	Lemon	low	safe	13	test	NA	NA	NA	NA	NA	NA	NA	Right	Right	Right	1	1
2018-07-27	24B	7	Exp2	-0.25	0.162702	4330824B7Exp2	Lemon	Rosemary	high	risky	1	train	1.5	NA	NA	Rosemary	risky	NA	5	NA	NA	NA	NA	NA
2018-07-27	24B	7	Exp2	-0.25	0.162702	4330824B7Exp2	Lemon	Rosemary	high	risky	2	train	0.55	1.5	NA	Lemon	safe	0	0	NA	NA	NA	NA	NA
2018-07-27	24B	7	Exp2	-0.25	0.162702	4330824B7Exp2	Lemon	Rosemary	high	risky	3	train	0.1	0.55	1.5	Rosemary	risky	2	0	NA	NA	NA	NA	NA
2018-07-27	24B	7	Exp2	-0.25	0.162702	4330824B7Exp2	Lemon	Rosemary	high	risky	4	train	0.55	0.1	0.55	Lemon	safe	0	23	NA	NA	NA	NA	NA
2018-07-27	24B	7	Exp2	-0.25	0.162702	4330824B7Exp2	Lemon	Rosemary	high	risky	5	train	1.5	0.55	0.1	Rosemary	risky	6	23	NA	NA	NA	NA	NA
2018-07-27	24B	7	Exp2	-0.25	0.162702	4330824B7Exp2	Lemon	Rosemary	high	risky	6	train	0.55	1.5	0.55	Lemon	safe	13	14	NA	NA	NA	NA	NA
2018-07-27	24B	7	Exp2	-0.25	0.162702	4330824B7Exp2	Lemon	Rosemary	high	risky	7	train	0.1	0.55	1.5	Rosemary	risky	8	5	NA	NA	NA	NA	NA
2018-07-27	24B	7	Exp2	-0.25	0.162702	4330824B7Exp2	Lemon	Rosemary	high	risky	8	train	0.55	0.1	0.55	Lemon	safe	0	8	NA	NA	NA	NA	NA
2018-07-27	24B	7	Exp2	-0.25	0.162702	4330824B7Exp2	Lemon	Rosemary	high	risky	9	test	NA	NA	NA	NA	NA	NA	NA	Right	Right	Right	1	1
2018-07-27	24B	7	Exp2	-0.25	0.162702	4330824B7Exp2	Lemon	Rosemary	high	risky	10	test	NA	NA	NA	NA	NA	NA	NA	Right	Right	Right	1	1
2018-07-27	24B	7	Exp2	-0.25	0.162702	4330824B7Exp2	Lemon	Rosemary	high	risky	11	test	NA	NA	NA	NA	NA	NA	NA	Right	Right	Right	1	1
2018-07-27	24B	7	Exp2	-0.25	0.162702	4330824B7Exp2	Lemon	Rosemary	high	risky	12	test	NA	NA	NA	NA	NA	NA	NA	Right	Right	Left	1	0
2018-07-27	24B	7	Exp2	-0.25	0.162702	4330824B7Exp2	Lemon	Rosemary	high	risky	13	test	NA	NA	NA	NA	NA	NA	NA	Right	Right	Right	1	1
2018-07-27	24B	8	Exp2	-0.25	0.162702	4330824B8Exp2	Rosemary	Lemon	low	risky	1	train	0.1	NA	NA	Lemon	risky	NA	0	NA	NA	NA	NA	NA
2018-07-27	24B	8	Exp2	-0.25	0.162702	4330824B8Exp2	Rosemary	Lemon	low	risky	2	train	0.55	0.1	NA	Rosemary	safe	0	0	NA	NA	NA	NA	NA
2018-07-27	24B	8	Exp2	-0.25	0.162702	4330824B8Exp2	Rosemary	Lemon	low	risky	3	train	1.5	0.55	0.1	Lemon	risky	0	10	NA	NA	NA	NA	NA
2018-07-27	24B	8	Exp2	-0.25	0.162702	4330824B8Exp2	Rosemary	Lemon	low	risky	4	train	0.55	1.5	0.55	Rosemary	safe	8	2	NA	NA	NA	NA	NA
2018-07-27	24B	8	Exp2	-0.25	0.162702	4330824B8Exp2	Rosemary	Lemon	low	risky	5	train	0.1	0.55	1.5	Lemon	risky	1	0	NA	NA	NA	NA	NA
2018-07-27	24B	8	Exp2	-0.25	0.162702	4330824B8Exp2	Rosemary	Lemon	low	risky	6	train	0.55	0.1	0.55	Rosemary	safe	0	3	NA	NA	NA	NA	NA
2018-07-27	24B	8	Exp2	-0.25	0.162702	4330824B8Exp2	Rosemary	Lemon	low	risky	7	train	1.5	0.55	0.1	Lemon	risky	0	9	NA	NA	NA	NA	NA
2018-07-27	24B	8	Exp2	-0.25	0.162702	4330824B8Exp2	Rosemary	Lemon	low	risky	8	train	0.55	1.5	0.55	Rosemary	safe	5	2	NA	NA	NA	NA	NA
2018-07-27	24B	8	Exp2	-0.25	0.162702	4330824B8Exp2	Rosemary	Lemon	low	risky	9	test	NA	NA	NA	NA	NA	NA	NA	Left	Right	Right	0	0
2018-07-27	24B	8	Exp2	-0.25	0.162702	4330824B8Exp2	Rosemary	Lemon	low	risky	10	test	NA	NA	NA	NA	NA	NA	NA	Left	Left	Left	1	1
2018-07-27	24B	8	Exp2	-0.25	0.162702	4330824B8Exp2	Rosemary	Lemon	low	risky	11	test	NA	NA	NA	NA	NA	NA	NA	Left	Right	Right	0	0
2018-07-27	24B	8	Exp2	-0.25	0.162702	4330824B8Exp2	Rosemary	Lemon	low	risky	12	test	NA	NA	NA	NA	NA	NA	NA	Left	Right	Right	0	0
2018-07-27	24B	8	Exp2	-0.25	0.162702	4330824B8Exp2	Rosemary	Lemon	low	risky	13	test	NA	NA	NA	NA	NA	NA	NA	Left	Left	Left	1	1
2018-07-27	9	8	Exp2	-0.25	0.162702	4330898Exp2	Rosemary	Lemon	low	safe	1	train	0.55	NA	NA	Rosemary	safe	NA	0	NA	NA	NA	NA	NA
2018-07-27	9	8	Exp2	-0.25	0.162702	4330898Exp2	Rosemary	Lemon	low	safe	2	train	0.1	0.55	NA	Lemon	risky	0	0	NA	NA	NA	NA	NA
2018-07-27	9	8	Exp2	-0.25	0.162702	4330898Exp2	Rosemary	Lemon	low	safe	3	train	0.55	0.1	0.55	Rosemary	safe	0	6	NA	NA	NA	NA	NA
2018-07-27	9	8	Exp2	-0.25	0.162702	4330898Exp2	Rosemary	Lemon	low	safe	4	train	1.5	0.55	0.1	Lemon	risky	7	5	NA	NA	NA	NA	NA
2018-07-27	9	8	Exp2	-0.25	0.162702	4330898Exp2	Rosemary	Lemon	low	safe	5	train	0.55	1.5	0.55	Rosemary	safe	16	10	NA	NA	NA	NA	NA
2018-07-27	9	8	Exp2	-0.25	0.162702	4330898Exp2	Rosemary	Lemon	low	safe	6	train	0.1	0.55	1.5	Lemon	risky	16	0	NA	NA	NA	NA	NA
2018-07-27	9	8	Exp2	-0.25	0.162702	4330898Exp2	Rosemary	Lemon	low	safe	7	train	0.55	0.1	0.55	Rosemary	safe	5	5	NA	NA	NA	NA	NA
2018-07-27	9	8	Exp2	-0.25	0.162702	4330898Exp2	Rosemary	Lemon	low	safe	8	train	1.5	0.55	0.1	Lemon	risky	6	3	NA	NA	NA	NA	NA
2018-07-27	9	8	Exp2	-0.25	0.162702	4330898Exp2	Rosemary	Lemon	low	safe	9	test	NA	NA	NA	NA	NA	NA	NA	Left	Left	Left	1	1
2018-07-27	9	8	Exp2	-0.25	0.162702	4330898Exp2	Rosemary	Lemon	low	safe	10	test	NA	NA	NA	NA	NA	NA	NA	Left	Left	Left	1	1
2018-07-27	9	8	Exp2	-0.25	0.162702	4330898Exp2	Rosemary	Lemon	low	safe	11	test	NA	NA	NA	NA	NA	NA	NA	Left	Left	Left	1	1
2018-07-27	9	8	Exp2	-0.25	0.162702	4330898Exp2	Rosemary	Lemon	low	safe	12	test	NA	NA	NA	NA	NA	NA	NA	Left	Left	Left	1	1
2018-07-27	9	8	Exp2	-0.25	0.162702	4330898Exp2	Rosemary	Lemon	low	safe	13	test	NA	NA	NA	NA	NA	NA	NA	Left	Left	Left	1	1
2018-07-27	9	7B	Exp2	-0.25	0.162702	4330897BExp2	Lemon	Rosemary	high	safe	1	train	0.55	NA	NA	Lemon	safe	NA	0	NA	NA	NA	NA	NA
2018-07-27	9	7B	Exp2	-0.25	0.162702	4330897BExp2	Lemon	Rosemary	high	safe	2	train	1.5	0.55	NA	Rosemary	risky	0	1	NA	NA	NA	NA	NA
2018-07-27	9	7B	Exp2	-0.25	0.162702	4330897BExp2	Lemon	Rosemary	high	safe	3	train	0.55	1.5	0.55	Lemon	safe	8	2	NA	NA	NA	NA	NA
2018-07-27	9	7B	Exp2	-0.25	0.162702	4330897BExp2	Lemon	Rosemary	high	safe	4	train	0.1	0.55	1.5	Rosemary	risky	10	0	NA	NA	NA	NA	NA
2018-07-27	9	7B	Exp2	-0.25	0.162702	4330897BExp2	Lemon	Rosemary	high	safe	5	train	0.55	0.1	0.55	Lemon	safe	0	0	NA	NA	NA	NA	NA
2018-07-27	9	7B	Exp2	-0.25	0.162702	4330897BExp2	Lemon	Rosemary	high	safe	6	train	1.5	0.55	0.1	Rosemary	risky	0	0	NA	NA	NA	NA	NA
2018-07-27	9	7B	Exp2	-0.25	0.162702	4330897BExp2	Lemon	Rosemary	high	safe	7	train	0.55	1.5	0.55	Lemon	safe	10	3	NA	NA	NA	NA	NA
2018-07-27	9	7B	Exp2	-0.25	0.162702	4330897BExp2	Lemon	Rosemary	high	safe	8	train	0.1	0.55	1.5	Rosemary	risky	12	0	NA	NA	NA	NA	NA
2018-07-27	9	7B	Exp2	-0.25	0.162702	4330897BExp2	Lemon	Rosemary	high	safe	9	test	NA	NA	NA	NA	NA	NA	NA	Right	Right	Right	1	1
2018-07-27	9	7B	Exp2	-0.25	0.162702	4330897BExp2	Lemon	Rosemary	high	safe	10	test	NA	NA	NA	NA	NA	NA	NA	Right	Right	Right	1	1
2018-07-27	9	7B	Exp2	-0.25	0.162702	4330897BExp2	Lemon	Rosemary	high	safe	11	test	NA	NA	NA	NA	NA	NA	NA	Right	Right	Right	1	1
2018-07-27	9	7B	Exp2	-0.25	0.162702	4330897BExp2	Lemon	Rosemary	high	safe	12	test	NA	NA	NA	NA	NA	NA	NA	Right	Right	Right	1	1
2018-07-27	9	7B	Exp2	-0.25	0.162702	4330897BExp2	Lemon	Rosemary	high	safe	13	test	NA	NA	NA	NA	NA	NA	NA	Right	Right	Right	1	1
2018-07-30	6B	4B	Exp2	-0.25	0.162702	433116B4BExp2	Rosemary	Lemon	low	safe	1	train	0.55	NA	NA	Rosemary	safe	NA	0	NA	NA	NA	NA	NA
2018-07-30	6B	4B	Exp2	-0.25	0.162702	433116B4BExp2	Rosemary	Lemon	low	safe	2	train	0.1	0.55	NA	Lemon	risky	0	0	NA	NA	NA	NA	NA
2018-07-30	6B	4B	Exp2	-0.25	0.162702	433116B4BExp2	Rosemary	Lemon	low	safe	3	train	0.55	0.1	0.55	Rosemary	safe	0	8	NA	NA	NA	NA	NA
2018-07-30	6B	4B	Exp2	-0.25	0.162702	433116B4BExp2	Rosemary	Lemon	low	safe	4	train	1.5	0.55	0.1	Lemon	risky	0	6	NA	NA	NA	NA	NA
2018-07-30	6B	4B	Exp2	-0.25	0.162702	433116B4BExp2	Rosemary	Lemon	low	safe	5	train	0.55	1.5	0.55	Rosemary	safe	7	4	NA	NA	NA	NA	NA
2018-07-30	6B	4B	Exp2	-0.25	0.162702	433116B4BExp2	Rosemary	Lemon	low	safe	6	train	0.1	0.55	1.5	Lemon	risky	1	0	NA	NA	NA	NA	NA
2018-07-30	6B	4B	Exp2	-0.25	0.162702	433116B4BExp2	Rosemary	Lemon	low	safe	7	train	0.55	0.1	0.55	Rosemary	safe	0	0	NA	NA	NA	NA	NA
2018-07-30	6B	4B	Exp2	-0.25	0.162702	433116B4BExp2	Rosemary	Lemon	low	safe	8	train	1.5	0.55	0.1	Lemon	risky	0	3	NA	NA	NA	NA	NA
2018-07-30	6B	4B	Exp2	-0.25	0.162702	433116B4BExp2	Rosemary	Lemon	low	safe	9	test	NA	NA	NA	NA	NA	NA	NA	Right	Right	Right	1	1
2018-07-30	6B	4B	Exp2	-0.25	0.162702	433116B4BExp2	Rosemary	Lemon	low	safe	10	test	NA	NA	NA	NA	NA	NA	NA	Right	Right	Right	1	1
2018-07-30	6B	4B	Exp2	-0.25	0.162702	433116B4BExp2	Rosemary	Lemon	low	safe	11	test	NA	NA	NA	NA	NA	NA	NA	Right	Left	Left	0	0
2018-07-30	6B	4B	Exp2	-0.25	0.162702	433116B4BExp2	Rosemary	Lemon	low	safe	12	test	NA	NA	NA	NA	NA	NA	NA	Right	Right	Right	1	1
2018-07-30	6B	4B	Exp2	-0.25	0.162702	433116B4BExp2	Rosemary	Lemon	low	safe	13	test	NA	NA	NA	NA	NA	NA	NA	Right	Left	Left	0	0
2018-07-30	6B	5	Exp2	-0.25	0.162702	433116B5Exp2	Rosemary	Lemon	low	safe	1	train	0.55	NA	NA	Rosemary	safe	NA	0	NA	NA	NA	NA	NA
2018-07-30	6B	5	Exp2	-0.25	0.162702	433116B5Exp2	Rosemary	Lemon	low	safe	2	train	0.1	0.55	NA	Lemon	risky	0	0	NA	NA	NA	NA	NA
2018-07-30	6B	5	Exp2	-0.25	0.162702	433116B5Exp2	Rosemary	Lemon	low	safe	3	train	0.55	0.1	0.55	Rosemary	safe	0	3	NA	NA	NA	NA	NA
2018-07-30	6B	5	Exp2	-0.25	0.162702	433116B5Exp2	Rosemary	Lemon	low	safe	4	train	1.5	0.55	0.1	Lemon	risky	0	2	NA	NA	NA	NA	NA
2018-07-30	6B	5	Exp2	-0.25	0.162702	433116B5Exp2	Rosemary	Lemon	low	safe	5	train	0.55	1.5	0.55	Rosemary	safe	7	0	NA	NA	NA	NA	NA
2018-07-30	6B	5	Exp2	-0.25	0.162702	433116B5Exp2	Rosemary	Lemon	low	safe	6	train	0.1	0.55	1.5	Lemon	risky	2	0	NA	NA	NA	NA	NA
2018-07-30	6B	5	Exp2	-0.25	0.162702	433116B5Exp2	Rosemary	Lemon	low	safe	7	train	0.55	0.1	0.55	Rosemary	safe	0	0	NA	NA	NA	NA	NA
2018-07-30	6B	5	Exp2	-0.25	0.162702	433116B5Exp2	Rosemary	Lemon	low	safe	8	train	1.5	0.55	0.1	Lemon	risky	0	1	NA	NA	NA	NA	NA
2018-07-30	6B	5	Exp2	-0.25	0.162702	433116B5Exp2	Rosemary	Lemon	low	safe	9	test	NA	NA	NA	NA	NA	NA	NA	Left	Right	Right	0	0
2018-07-30	6B	5	Exp2	-0.25	0.162702	433116B5Exp2	Rosemary	Lemon	low	safe	10	test	NA	NA	NA	NA	NA	NA	NA	Left	Left	Left	1	1
2018-07-30	6B	5	Exp2	-0.25	0.162702	433116B5Exp2	Rosemary	Lemon	low	safe	11	test	NA	NA	NA	NA	NA	NA	NA	Left	Right	Right	0	0
2018-07-30	6B	5	Exp2	-0.25	0.162702	433116B5Exp2	Rosemary	Lemon	low	safe	12	test	NA	NA	NA	NA	NA	NA	NA	Left	Right	Right	0	0
2018-07-30	6B	5	Exp2	-0.25	0.162702	433116B5Exp2	Rosemary	Lemon	low	safe	13	test	NA	NA	NA	NA	NA	NA	NA	Left	Left	Left	1	1
2018-07-30	6B	6	Exp2	-0.25	0.162702	433116B6Exp2	Lemon	Rosemary	high	risky	1	train	1.5	NA	NA	Rosemary	risky	NA	NA	NA	NA	NA	NA	NA
2018-07-30	6B	6	Exp2	-0.25	0.162702	433116B6Exp2	Lemon	Rosemary	high	risky	2	train	0.55	1.5	NA	Lemon	safe	0	0	NA	NA	NA	NA	NA
2018-07-30	6B	6	Exp2	-0.25	0.162702	433116B6Exp2	Lemon	Rosemary	high	risky	3	train	0.1	0.55	1.5	Rosemary	risky	0	0	NA	NA	NA	NA	NA
2018-07-30	6B	6	Exp2	-0.25	0.162702	433116B6Exp2	Lemon	Rosemary	high	risky	4	train	0.55	0.1	0.55	Lemon	safe	0	8	NA	NA	NA	NA	NA
2018-07-30	6B	6	Exp2	-0.25	0.162702	433116B6Exp2	Lemon	Rosemary	high	risky	5	train	1.5	0.55	0.1	Rosemary	risky	0	7	NA	NA	NA	NA	NA
2018-07-30	6B	6	Exp2	-0.25	0.162702	433116B6Exp2	Lemon	Rosemary	high	risky	6	train	0.55	1.5	0.55	Lemon	safe	4	0	NA	NA	NA	NA	NA
2018-07-30	6B	6	Exp2	-0.25	0.162702	433116B6Exp2	Lemon	Rosemary	high	risky	7	train	0.1	0.55	1.5	Rosemary	risky	5	0	NA	NA	NA	NA	NA
2018-07-30	6B	6	Exp2	-0.25	0.162702	433116B6Exp2	Lemon	Rosemary	high	risky	8	train	0.55	0.1	0.55	Lemon	safe	0	0	NA	NA	NA	NA	NA
2018-07-30	6B	6	Exp2	-0.25	0.162702	433116B6Exp2	Lemon	Rosemary	high	risky	9	test	NA	NA	NA	NA	NA	NA	NA	Right	Right	Right	1	1
2018-07-30	6B	6	Exp2	-0.25	0.162702	433116B6Exp2	Lemon	Rosemary	high	risky	10	test	NA	NA	NA	NA	NA	NA	NA	Right	Left	Left	0	0
2018-07-30	6B	6	Exp2	-0.25	0.162702	433116B6Exp2	Lemon	Rosemary	high	risky	11	test	NA	NA	NA	NA	NA	NA	NA	Right	Right	Right	1	1
2018-07-30	6B	6	Exp2	-0.25	0.162702	433116B6Exp2	Lemon	Rosemary	high	risky	12	test	NA	NA	NA	NA	NA	NA	NA	Right	Right	Right	1	1
2018-07-30	6B	6	Exp2	-0.25	0.162702	433116B6Exp2	Lemon	Rosemary	high	risky	13	test	NA	NA	NA	NA	NA	NA	NA	Right	Right	Right	1	1
2018-07-30	11	4	Exp2	-0.25	0.162702	43311114Exp2	Rosemary	Lemon	low	risky	1	train	0.1	NA	NA	Lemon	risky	NA	0	NA	NA	NA	NA	NA
2018-07-30	11	4	Exp2	-0.25	0.162702	43311114Exp2	Rosemary	Lemon	low	risky	2	train	0.55	0.1	NA	Rosemary	safe	0	0	NA	NA	NA	NA	NA
2018-07-30	11	4	Exp2	-0.25	0.162702	43311114Exp2	Rosemary	Lemon	low	risky	3	train	1.5	0.55	0.1	Lemon	risky	5	9	NA	NA	NA	NA	NA
2018-07-30	11	4	Exp2	-0.25	0.162702	43311114Exp2	Rosemary	Lemon	low	risky	4	train	0.55	1.5	0.55	Rosemary	safe	NA	1	NA	NA	NA	NA	NA
2018-07-30	11	4	Exp2	-0.25	0.162702	43311114Exp2	Rosemary	Lemon	low	risky	5	train	0.1	0.55	1.5	Lemon	risky	1	0	NA	NA	NA	NA	NA
2018-07-30	11	4	Exp2	-0.25	0.162702	43311114Exp2	Rosemary	Lemon	low	risky	6	train	0.55	0.1	0.55	Rosemary	safe	0	2	NA	NA	NA	NA	NA
2018-07-30	11	4	Exp2	-0.25	0.162702	43311114Exp2	Rosemary	Lemon	low	risky	7	train	1.5	0.55	0.1	Lemon	risky	4	2	NA	NA	NA	NA	NA
2018-07-30	11	4	Exp2	-0.25	0.162702	43311114Exp2	Rosemary	Lemon	low	risky	8	train	0.55	1.5	0.55	Rosemary	safe	4	0	NA	NA	NA	NA	NA
2018-07-30	11	4	Exp2	-0.25	0.162702	43311114Exp2	Rosemary	Lemon	low	risky	9	test	NA	NA	NA	NA	NA	NA	NA	Right	Left	Left	0	0
2018-07-30	11	4	Exp2	-0.25	0.162702	43311114Exp2	Rosemary	Lemon	low	risky	10	test	NA	NA	NA	NA	NA	NA	NA	Right	Right	Right	1	1
2018-07-30	11	4	Exp2	-0.25	0.162702	43311114Exp2	Rosemary	Lemon	low	risky	11	test	NA	NA	NA	NA	NA	NA	NA	Right	Left	Left	0	0
2018-07-30	11	4	Exp2	-0.25	0.162702	43311114Exp2	Rosemary	Lemon	low	risky	12	test	NA	NA	NA	NA	NA	NA	NA	Right	Left	Left	0	0
2018-07-30	11	4	Exp2	-0.25	0.162702	43311114Exp2	Rosemary	Lemon	low	risky	13	test	NA	NA	NA	NA	NA	NA	NA	Right	Right	Right	1	1
2018-07-30	11	5	Exp2	-0.25	0.162702	43311115Exp2	Rosemary	Lemon	low	risky	1	train	0.1	NA	NA	Lemon	risky	NA	0	NA	NA	NA	NA	NA
2018-07-30	11	5	Exp2	-0.25	0.162702	43311115Exp2	Rosemary	Lemon	low	risky	2	train	0.55	0.1	NA	Rosemary	safe	0	2	NA	NA	NA	NA	NA
2018-07-30	11	5	Exp2	-0.25	0.162702	43311115Exp2	Rosemary	Lemon	low	risky	3	train	1.5	0.55	0.1	Lemon	risky	0	2	NA	NA	NA	NA	NA
2018-07-30	11	5	Exp2	-0.25	0.162702	43311115Exp2	Rosemary	Lemon	low	risky	4	train	0.55	1.5	0.55	Rosemary	safe	11	1	NA	NA	NA	NA	NA
2018-07-30	11	5	Exp2	-0.25	0.162702	43311115Exp2	Rosemary	Lemon	low	risky	5	train	0.1	0.55	1.5	Lemon	risky	7	0	NA	NA	NA	NA	NA
2018-07-30	11	5	Exp2	-0.25	0.162702	43311115Exp2	Rosemary	Lemon	low	risky	6	train	0.55	0.1	0.55	Rosemary	safe	0	0	NA	NA	NA	NA	NA
2018-07-30	11	5	Exp2	-0.25	0.162702	43311115Exp2	Rosemary	Lemon	low	risky	7	train	1.5	0.55	0.1	Lemon	risky	0	1	NA	NA	NA	NA	NA
2018-07-30	11	5	Exp2	-0.25	0.162702	43311115Exp2	Rosemary	Lemon	low	risky	8	train	0.55	1.5	0.55	Rosemary	safe	7	0	NA	NA	NA	NA	NA
2018-07-30	11	5	Exp2	-0.25	0.162702	43311115Exp2	Rosemary	Lemon	low	risky	9	test	NA	NA	NA	NA	NA	NA	NA	Left	Right	Right	0	0
2018-07-30	11	5	Exp2	-0.25	0.162702	43311115Exp2	Rosemary	Lemon	low	risky	10	test	NA	NA	NA	NA	NA	NA	NA	Left	Left	Left	1	1
2018-07-30	11	5	Exp2	-0.25	0.162702	43311115Exp2	Rosemary	Lemon	low	risky	11	test	NA	NA	NA	NA	NA	NA	NA	Left	Right	Right	0	0
2018-07-30	11	5	Exp2	-0.25	0.162702	43311115Exp2	Rosemary	Lemon	low	risky	12	test	NA	NA	NA	NA	NA	NA	NA	Left	Right	Right	0	0
2018-07-30	11	5	Exp2	-0.25	0.162702	43311115Exp2	Rosemary	Lemon	low	risky	13	test	NA	NA	NA	NA	NA	NA	NA	Left	Right	Right	0	0
2018-07-30	11	6	Exp2	-0.25	0.162702	43311116Exp2	Lemon	Rosemary	high	safe	1	train	0.55	NA	NA	Lemon	safe	NA	NA	NA	NA	NA	NA	NA
2018-07-30	11	6	Exp2	-0.25	0.162702	43311116Exp2	Lemon	Rosemary	high	safe	2	train	1.5	0.55	NA	Rosemary	risky	0	1	NA	NA	NA	NA	NA
2018-07-30	11	6	Exp2	-0.25	0.162702	43311116Exp2	Lemon	Rosemary	high	safe	3	train	0.55	1.5	0.55	Lemon	safe	9	6	NA	NA	NA	NA	NA
2018-07-30	11	6	Exp2	-0.25	0.162702	43311116Exp2	Lemon	Rosemary	high	safe	4	train	0.1	0.55	1.5	Rosemary	risky	6	4	NA	NA	NA	NA	NA
2018-07-30	11	6	Exp2	-0.25	0.162702	43311116Exp2	Lemon	Rosemary	high	safe	5	train	0.55	0.1	0.55	Lemon	safe	13	8	NA	NA	NA	NA	NA
2018-07-30	11	6	Exp2	-0.25	0.162702	43311116Exp2	Lemon	Rosemary	high	safe	6	train	1.5	0.55	0.1	Rosemary	risky	19	11	NA	NA	NA	NA	NA
2018-07-30	11	6	Exp2	-0.25	0.162702	43311116Exp2	Lemon	Rosemary	high	safe	7	train	0.55	1.5	0.55	Lemon	safe	20	11	NA	NA	NA	NA	NA
2018-07-30	11	6	Exp2	-0.25	0.162702	43311116Exp2	Lemon	Rosemary	high	safe	8	train	0.1	0.55	1.5	Rosemary	risky	18	6	NA	NA	NA	NA	NA
2018-07-30	11	6	Exp2	-0.25	0.162702	43311116Exp2	Lemon	Rosemary	high	safe	9	test	NA	NA	NA	NA	NA	NA	NA	Right	Left	Left	0	0
2018-07-30	11	6	Exp2	-0.25	0.162702	43311116Exp2	Lemon	Rosemary	high	safe	10	test	NA	NA	NA	NA	NA	NA	NA	Right	Left	Right	0	1
2018-07-30	11	6	Exp2	-0.25	0.162702	43311116Exp2	Lemon	Rosemary	high	safe	11	test	NA	NA	NA	NA	NA	NA	NA	Right	Left	Left	0	0
2018-07-30	11	6	Exp2	-0.25	0.162702	43311116Exp2	Lemon	Rosemary	high	safe	12	test	NA	NA	NA	NA	NA	NA	NA	Right	Right	Right	1	1
2018-07-30	11	6	Exp2	-0.25	0.162702	43311116Exp2	Lemon	Rosemary	high	safe	13	test	NA	NA	NA	NA	NA	NA	NA	Right	Right	Left	1	0
2018-07-30	6B	7	Exp2	-0.25	0.162702	433116B7Exp2	Lemon	Rosemary	high	risky	1	train	1.5	NA	NA	Rosemary	risky	NA	0	NA	NA	NA	NA	NA
2018-07-30	6B	7	Exp2	-0.25	0.162702	433116B7Exp2	Lemon	Rosemary	high	risky	2	train	0.55	1.5	NA	Lemon	safe	0	0	NA	NA	NA	NA	NA
2018-07-30	6B	7	Exp2	-0.25	0.162702	433116B7Exp2	Lemon	Rosemary	high	risky	3	train	0.1	0.55	1.5	Rosemary	risky	0	0	NA	NA	NA	NA	NA
2018-07-30	6B	7	Exp2	-0.25	0.162702	433116B7Exp2	Lemon	Rosemary	high	risky	4	train	0.55	0.1	0.55	Lemon	safe	0	1	NA	NA	NA	NA	NA
2018-07-30	6B	7	Exp2	-0.25	0.162702	433116B7Exp2	Lemon	Rosemary	high	risky	5	train	1.5	0.55	0.1	Rosemary	risky	0	3	NA	NA	NA	NA	NA
2018-07-30	6B	7	Exp2	-0.25	0.162702	433116B7Exp2	Lemon	Rosemary	high	risky	6	train	0.55	1.5	0.55	Lemon	safe	1	0	NA	NA	NA	NA	NA
2018-07-30	6B	7	Exp2	-0.25	0.162702	433116B7Exp2	Lemon	Rosemary	high	risky	7	train	0.1	0.55	1.5	Rosemary	risky	2	0	NA	NA	NA	NA	NA
2018-07-30	6B	7	Exp2	-0.25	0.162702	433116B7Exp2	Lemon	Rosemary	high	risky	8	train	0.55	0.1	0.55	Lemon	safe	0	0	NA	NA	NA	NA	NA
2018-07-30	6B	7	Exp2	-0.25	0.162702	433116B7Exp2	Lemon	Rosemary	high	risky	9	test	NA	NA	NA	NA	NA	NA	NA	Left	Left	Right	1	0
2018-07-30	6B	7	Exp2	-0.25	0.162702	433116B7Exp2	Lemon	Rosemary	high	risky	10	test	NA	NA	NA	NA	NA	NA	NA	Left	Left	Left	1	1
2018-07-30	6B	7	Exp2	-0.25	0.162702	433116B7Exp2	Lemon	Rosemary	high	risky	11	test	NA	NA	NA	NA	NA	NA	NA	Left	Right	Right	0	0
2018-07-30	6B	7	Exp2	-0.25	0.162702	433116B7Exp2	Lemon	Rosemary	high	risky	12	test	NA	NA	NA	NA	NA	NA	NA	Left	Left	Left	1	1
2018-07-30	6B	7	Exp2	-0.25	0.162702	433116B7Exp2	Lemon	Rosemary	high	risky	13	test	NA	NA	NA	NA	NA	NA	NA	Left	Left	Left	1	1
2018-07-30	6B	8	Exp2	-0.25	0.162702	433116B8Exp2	Lemon	Rosemary	low	risky	1	train	0.1	NA	NA	Rosemary	risky	NA	0	NA	NA	NA	NA	NA
2018-07-30	6B	8	Exp2	-0.25	0.162702	433116B8Exp2	Lemon	Rosemary	low	risky	2	train	0.55	0.1	NA	Lemon	safe	0	0	NA	NA	NA	NA	NA
2018-07-30	6B	8	Exp2	-0.25	0.162702	433116B8Exp2	Lemon	Rosemary	low	risky	3	train	1.5	0.55	0.1	Rosemary	risky	0	11	NA	NA	NA	NA	NA
2018-07-30	6B	8	Exp2	-0.25	0.162702	433116B8Exp2	Lemon	Rosemary	low	risky	4	train	0.55	1.5	0.55	Lemon	safe	10	6	NA	NA	NA	NA	NA
2018-07-30	6B	8	Exp2	-0.25	0.162702	433116B8Exp2	Lemon	Rosemary	low	risky	5	train	0.1	0.55	1.5	Rosemary	risky	7	0	NA	NA	NA	NA	NA
2018-07-30	6B	8	Exp2	-0.25	0.162702	433116B8Exp2	Lemon	Rosemary	low	risky	6	train	0.55	0.1	0.55	Lemon	safe	0	3	NA	NA	NA	NA	NA
2018-07-30	6B	8	Exp2	-0.25	0.162702	433116B8Exp2	Lemon	Rosemary	low	risky	7	train	1.5	0.55	0.1	Rosemary	risky	2	3	NA	NA	NA	NA	NA
2018-07-30	6B	8	Exp2	-0.25	0.162702	433116B8Exp2	Lemon	Rosemary	low	risky	8	train	0.55	1.5	0.55	Lemon	safe	4	0	NA	NA	NA	NA	NA
2018-07-30	6B	8	Exp2	-0.25	0.162702	433116B8Exp2	Lemon	Rosemary	low	risky	9	test	NA	NA	NA	NA	NA	NA	NA	Right	Right	Right	1	1
2018-07-30	6B	8	Exp2	-0.25	0.162702	433116B8Exp2	Lemon	Rosemary	low	risky	10	test	NA	NA	NA	NA	NA	NA	NA	Right	Left	Left	0	0
2018-07-30	6B	8	Exp2	-0.25	0.162702	433116B8Exp2	Lemon	Rosemary	low	risky	11	test	NA	NA	NA	NA	NA	NA	NA	Right	Right	Right	1	1
2018-07-30	6B	8	Exp2	-0.25	0.162702	433116B8Exp2	Lemon	Rosemary	low	risky	12	test	NA	NA	NA	NA	NA	NA	NA	Right	Right	Right	1	1
2018-07-30	6B	8	Exp2	-0.25	0.162702	433116B8Exp2	Lemon	Rosemary	low	risky	13	test	NA	NA	NA	NA	NA	NA	NA	Right	Left	Left	0	0
2018-07-31	11	7B	Exp2	-0.25	0.162702	43312117BExp2	Lemon	Rosemary	high	safe	1	train	0.55	NA	NA	Lemon	safe	NA	14	NA	NA	NA	NA	NA
2018-07-31	11	7B	Exp2	-0.25	0.162702	43312117BExp2	Lemon	Rosemary	high	safe	2	train	1.5	0.55	NA	Rosemary	risky	0	6	NA	NA	NA	NA	NA
2018-07-31	11	7B	Exp2	-0.25	0.162702	43312117BExp2	Lemon	Rosemary	high	safe	3	train	0.55	1.5	0.55	Lemon	safe	3	4	NA	NA	NA	NA	NA
2018-07-31	11	7B	Exp2	-0.25	0.162702	43312117BExp2	Lemon	Rosemary	high	safe	4	train	0.1	0.55	1.5	Rosemary	risky	3	0	NA	NA	NA	NA	NA
2018-07-31	11	7B	Exp2	-0.25	0.162702	43312117BExp2	Lemon	Rosemary	high	safe	5	train	0.55	0.1	0.55	Lemon	safe	2	9	NA	NA	NA	NA	NA
2018-07-31	11	7B	Exp2	-0.25	0.162702	43312117BExp2	Lemon	Rosemary	high	safe	6	train	1.5	0.55	0.1	Rosemary	risky	2	9	NA	NA	NA	NA	NA
2018-07-31	11	7B	Exp2	-0.25	0.162702	43312117BExp2	Lemon	Rosemary	high	safe	7	train	0.55	1.5	0.55	Lemon	safe	12	7	NA	NA	NA	NA	NA
2018-07-31	11	7B	Exp2	-0.25	0.162702	43312117BExp2	Lemon	Rosemary	high	safe	8	train	0.1	0.55	1.5	Rosemary	risky	3	0	NA	NA	NA	NA	NA
2018-07-31	11	7B	Exp2	-0.25	0.162702	43312117BExp2	Lemon	Rosemary	high	safe	9	test	NA	NA	NA	NA	NA	NA	NA	Left	Left	Left	1	1
2018-07-31	11	7B	Exp2	-0.25	0.162702	43312117BExp2	Lemon	Rosemary	high	safe	10	test	NA	NA	NA	NA	NA	NA	NA	Left	Left	Left	1	1
2018-07-31	11	7B	Exp2	-0.25	0.162702	43312117BExp2	Lemon	Rosemary	high	safe	11	test	NA	NA	NA	NA	NA	NA	NA	Left	Left	Left	1	1
2018-07-31	11	7B	Exp2	-0.25	0.162702	43312117BExp2	Lemon	Rosemary	high	safe	12	test	NA	NA	NA	NA	NA	NA	NA	Left	Left	Left	1	1
2018-07-31	11	7B	Exp2	-0.25	0.162702	43312117BExp2	Lemon	Rosemary	high	safe	13	test	NA	NA	NA	NA	NA	NA	NA	Left	Left	Left	1	1
2018-07-31	11	8	Exp2	-0.25	0.162702	43312118Exp2	Lemon	Rosemary	low	safe	1	train	0.55	NA	NA	Lemon	safe	NA	0	NA	NA	NA	NA	NA
2018-07-31	11	8	Exp2	-0.25	0.162702	43312118Exp2	Lemon	Rosemary	low	safe	2	train	0.1	0.55	NA	Rosemary	risky	0	0	NA	NA	NA	NA	NA
2018-07-31	11	8	Exp2	-0.25	0.162702	43312118Exp2	Lemon	Rosemary	low	safe	3	train	0.55	0.1	0.55	Lemon	safe	0	1	NA	NA	NA	NA	NA
2018-07-31	11	8	Exp2	-0.25	0.162702	43312118Exp2	Lemon	Rosemary	low	safe	4	train	1.5	0.55	0.1	Rosemary	risky	3	2	NA	NA	NA	NA	NA
2018-07-31	11	8	Exp2	-0.25	0.162702	43312118Exp2	Lemon	Rosemary	low	safe	5	train	0.55	1.5	0.55	Lemon	safe	9	5	NA	NA	NA	NA	NA
2018-07-31	11	8	Exp2	-0.25	0.162702	43312118Exp2	Lemon	Rosemary	low	safe	6	train	0.1	0.55	1.5	Rosemary	risky	8	0	NA	NA	NA	NA	NA
2018-07-31	11	8	Exp2	-0.25	0.162702	43312118Exp2	Lemon	Rosemary	low	safe	7	train	0.55	0.1	0.55	Lemon	safe	2	8	NA	NA	NA	NA	NA
2018-07-31	11	8	Exp2	-0.25	0.162702	43312118Exp2	Lemon	Rosemary	low	safe	8	train	1.5	0.55	0.1	Rosemary	risky	7	5	NA	NA	NA	NA	NA
2018-07-31	11	8	Exp2	-0.25	0.162702	43312118Exp2	Lemon	Rosemary	low	safe	9	test	NA	NA	NA	NA	NA	NA	NA	Right	Right	Right	1	1
2018-07-31	11	8	Exp2	-0.25	0.162702	43312118Exp2	Lemon	Rosemary	low	safe	10	test	NA	NA	NA	NA	NA	NA	NA	Right	Right	Right	1	1
2018-07-31	11	8	Exp2	-0.25	0.162702	43312118Exp2	Lemon	Rosemary	low	safe	11	test	NA	NA	NA	NA	NA	NA	NA	Right	Left	Left	0	0
2018-07-31	11	8	Exp2	-0.25	0.162702	43312118Exp2	Lemon	Rosemary	low	safe	12	test	NA	NA	NA	NA	NA	NA	NA	Right	Right	Left	1	0
2018-07-31	11	8	Exp2	-0.25	0.162702	43312118Exp2	Lemon	Rosemary	low	safe	13	test	NA	NA	NA	NA	NA	NA	NA	Right	Left	Left	0	0
2018-07-31	12B	4	Exp2	-0.25	0.162702	4331212B4Exp2	Lemon	Rosemary	high	risky	1	train	1.5	NA	NA	Rosemary	risky	NA	6	NA	NA	NA	NA	NA
2018-07-31	12B	4	Exp2	-0.25	0.162702	4331212B4Exp2	Lemon	Rosemary	high	risky	2	train	0.55	1.5	NA	Lemon	safe	0	0	NA	NA	NA	NA	NA
2018-07-31	12B	4	Exp2	-0.25	0.162702	4331212B4Exp2	Lemon	Rosemary	high	risky	3	train	0.1	0.55	1.5	Rosemary	risky	2	0	NA	NA	NA	NA	NA
2018-07-31	12B	4	Exp2	-0.25	0.162702	4331212B4Exp2	Lemon	Rosemary	high	risky	4	train	0.55	0.1	0.55	Lemon	safe	0	0	NA	NA	NA	NA	NA
2018-07-31	12B	4	Exp2	-0.25	0.162702	4331212B4Exp2	Lemon	Rosemary	high	risky	5	train	1.5	0.55	0.1	Rosemary	risky	2	4	NA	NA	NA	NA	NA
2018-07-31	12B	4	Exp2	-0.25	0.162702	4331212B4Exp2	Lemon	Rosemary	high	risky	6	train	0.55	1.5	0.55	Lemon	safe	8	3	NA	NA	NA	NA	NA
2018-07-31	12B	4	Exp2	-0.25	0.162702	4331212B4Exp2	Lemon	Rosemary	high	risky	7	train	0.1	0.55	1.5	Rosemary	risky	7	1	NA	NA	NA	NA	NA
2018-07-31	12B	4	Exp2	-0.25	0.162702	4331212B4Exp2	Lemon	Rosemary	high	risky	8	train	0.55	0.1	0.55	Lemon	safe	0	4	NA	NA	NA	NA	NA
2018-07-31	12B	4	Exp2	-0.25	0.162702	4331212B4Exp2	Lemon	Rosemary	high	risky	9	test	NA	NA	NA	NA	NA	NA	NA	Left	Right	Right	0	0
2018-07-31	12B	4	Exp2	-0.25	0.162702	4331212B4Exp2	Lemon	Rosemary	high	risky	10	test	NA	NA	NA	NA	NA	NA	NA	Left	Left	Left	1	1
2018-07-31	12B	4	Exp2	-0.25	0.162702	4331212B4Exp2	Lemon	Rosemary	high	risky	11	test	NA	NA	NA	NA	NA	NA	NA	Left	Left	Left	1	1
2018-07-31	12B	4	Exp2	-0.25	0.162702	4331212B4Exp2	Lemon	Rosemary	high	risky	12	test	NA	NA	NA	NA	NA	NA	NA	Left	Right	Left	0	1
2018-07-31	12B	4	Exp2	-0.25	0.162702	4331212B4Exp2	Lemon	Rosemary	high	risky	13	test	NA	NA	NA	NA	NA	NA	NA	Left	Left	Left	1	1
2018-07-31	12B	5	Exp2	-0.25	0.162702	4331212B5Exp2	Lemon	Rosemary	low	risky	1	train	0.1	NA	NA	Rosemary	risky	NA	0	NA	NA	NA	NA	NA
2018-07-31	12B	5	Exp2	-0.25	0.162702	4331212B5Exp2	Lemon	Rosemary	low	risky	2	train	0.55	0.1	NA	Lemon	safe	0	0	NA	NA	NA	NA	NA
2018-07-31	12B	5	Exp2	-0.25	0.162702	4331212B5Exp2	Lemon	Rosemary	low	risky	3	train	1.5	0.55	0.1	Rosemary	risky	10	5	NA	NA	NA	NA	NA
2018-07-31	12B	5	Exp2	-0.25	0.162702	4331212B5Exp2	Lemon	Rosemary	low	risky	4	train	0.55	1.5	0.55	Lemon	safe	11	3	NA	NA	NA	NA	NA
2018-07-31	12B	5	Exp2	-0.25	0.162702	4331212B5Exp2	Lemon	Rosemary	low	risky	5	train	0.1	0.55	1.5	Rosemary	risky	9	0	NA	NA	NA	NA	NA
2018-07-31	12B	5	Exp2	-0.25	0.162702	4331212B5Exp2	Lemon	Rosemary	low	risky	6	train	0.55	0.1	0.55	Lemon	safe	5	5	NA	NA	NA	NA	NA
2018-07-31	12B	5	Exp2	-0.25	0.162702	4331212B5Exp2	Lemon	Rosemary	low	risky	7	train	1.5	0.55	0.1	Rosemary	risky	4	4	NA	NA	NA	NA	NA
2018-07-31	12B	5	Exp2	-0.25	0.162702	4331212B5Exp2	Lemon	Rosemary	low	risky	8	train	0.55	1.5	0.55	Lemon	safe	14	8	NA	NA	NA	NA	NA
2018-07-31	12B	5	Exp2	-0.25	0.162702	4331212B5Exp2	Lemon	Rosemary	low	risky	9	test	NA	NA	NA	NA	NA	NA	NA	Right	Right	Left	1	0
2018-07-31	12B	5	Exp2	-0.25	0.162702	4331212B5Exp2	Lemon	Rosemary	low	risky	10	test	NA	NA	NA	NA	NA	NA	NA	Right	Right	Right	1	1
2018-07-31	12B	5	Exp2	-0.25	0.162702	4331212B5Exp2	Lemon	Rosemary	low	risky	11	test	NA	NA	NA	NA	NA	NA	NA	Right	Right	Right	1	1
2018-07-31	12B	5	Exp2	-0.25	0.162702	4331212B5Exp2	Lemon	Rosemary	low	risky	12	test	NA	NA	NA	NA	NA	NA	NA	Right	Left	Left	0	0
2018-07-31	12B	5	Exp2	-0.25	0.162702	4331212B5Exp2	Lemon	Rosemary	low	risky	13	test	NA	NA	NA	NA	NA	NA	NA	Right	Right	Right	1	1
2018-07-31	12B	6	Exp2	-0.25	0.162702	4331212B6Exp2	Lemon	Rosemary	low	risky	1	train	0.1	NA	NA	Rosemary	risky	NA	0	NA	NA	NA	NA	NA
2018-07-31	12B	6	Exp2	-0.25	0.162702	4331212B6Exp2	Lemon	Rosemary	low	risky	2	train	0.55	0.1	NA	Lemon	safe	0	1	NA	NA	NA	NA	NA
2018-07-31	12B	6	Exp2	-0.25	0.162702	4331212B6Exp2	Lemon	Rosemary	low	risky	3	train	1.5	0.55	0.1	Rosemary	risky	4	2	NA	NA	NA	NA	NA
2018-07-31	12B	6	Exp2	-0.25	0.162702	4331212B6Exp2	Lemon	Rosemary	low	risky	4	train	0.55	1.5	0.55	Lemon	safe	4	7	NA	NA	NA	NA	NA
2018-07-31	12B	6	Exp2	-0.25	0.162702	4331212B6Exp2	Lemon	Rosemary	low	risky	5	train	0.1	0.55	1.5	Rosemary	risky	0	0	NA	NA	NA	NA	NA
2018-07-31	12B	6	Exp2	-0.25	0.162702	4331212B6Exp2	Lemon	Rosemary	low	risky	6	train	0.55	0.1	0.55	Lemon	safe	0	2	NA	NA	NA	NA	NA
2018-07-31	12B	6	Exp2	-0.25	0.162702	4331212B6Exp2	Lemon	Rosemary	low	risky	7	train	1.5	0.55	0.1	Rosemary	risky	2	4	NA	NA	NA	NA	NA
2018-07-31	12B	6	Exp2	-0.25	0.162702	4331212B6Exp2	Lemon	Rosemary	low	risky	8	train	0.55	1.5	0.55	Lemon	safe	7	2	NA	NA	NA	NA	NA
2018-07-31	12B	6	Exp2	-0.25	0.162702	4331212B6Exp2	Lemon	Rosemary	low	risky	9	test	NA	NA	NA	NA	NA	NA	NA	Left	Left	Left	1	1
2018-07-31	12B	6	Exp2	-0.25	0.162702	4331212B6Exp2	Lemon	Rosemary	low	risky	10	test	NA	NA	NA	NA	NA	NA	NA	Left	Left	Left	1	1
2018-07-31	12B	6	Exp2	-0.25	0.162702	4331212B6Exp2	Lemon	Rosemary	low	risky	11	test	NA	NA	NA	NA	NA	NA	NA	Left	Left	Left	1	1
2018-07-31	12B	6	Exp2	-0.25	0.162702	4331212B6Exp2	Lemon	Rosemary	low	risky	12	test	NA	NA	NA	NA	NA	NA	NA	Left	Right	Right	0	0
2018-07-31	12B	6	Exp2	-0.25	0.162702	4331212B6Exp2	Lemon	Rosemary	low	risky	13	test	NA	NA	NA	NA	NA	NA	NA	Left	Left	Left	1	1
2018-07-31	23	4	Exp2	-0.25	0.162702	43312234Exp2	Lemon	Rosemary	high	safe	1	train	0.55	NA	NA	Lemon	safe	NA	NA	NA	NA	NA	NA	NA
2018-07-31	23	4	Exp2	-0.25	0.162702	43312234Exp2	Lemon	Rosemary	high	safe	2	train	1.5	0.55	NA	Rosemary	risky	2	14	NA	NA	NA	NA	NA
2018-07-31	23	4	Exp2	-0.25	0.162702	43312234Exp2	Lemon	Rosemary	high	safe	3	train	0.55	1.5	0.55	Lemon	safe	2	3	NA	NA	NA	NA	NA
2018-07-31	23	4	Exp2	-0.25	0.162702	43312234Exp2	Lemon	Rosemary	high	safe	4	train	0.1	0.55	1.5	Rosemary	risky	1	0	NA	NA	NA	NA	NA
2018-07-31	23	4	Exp2	-0.25	0.162702	43312234Exp2	Lemon	Rosemary	high	safe	5	train	0.55	0.1	0.55	Lemon	safe	4	10	NA	NA	NA	NA	NA
2018-07-31	23	4	Exp2	-0.25	0.162702	43312234Exp2	Lemon	Rosemary	high	safe	6	train	1.5	0.55	0.1	Rosemary	risky	6	7	NA	NA	NA	NA	NA
2018-07-31	23	4	Exp2	-0.25	0.162702	43312234Exp2	Lemon	Rosemary	high	safe	7	train	0.55	1.5	0.55	Lemon	safe	5	6	NA	NA	NA	NA	NA
2018-07-31	23	4	Exp2	-0.25	0.162702	43312234Exp2	Lemon	Rosemary	high	safe	8	train	0.1	0.55	1.5	Rosemary	risky	2	0	NA	NA	NA	NA	NA
2018-07-31	23	4	Exp2	-0.25	0.162702	43312234Exp2	Lemon	Rosemary	high	safe	9	test	NA	NA	NA	NA	NA	NA	NA	Left	Right	Right	0	0
2018-07-31	23	4	Exp2	-0.25	0.162702	43312234Exp2	Lemon	Rosemary	high	safe	10	test	NA	NA	NA	NA	NA	NA	NA	Left	Left	Left	1	1
2018-07-31	23	4	Exp2	-0.25	0.162702	43312234Exp2	Lemon	Rosemary	high	safe	11	test	NA	NA	NA	NA	NA	NA	NA	Left	Left	Left	1	1
2018-07-31	23	4	Exp2	-0.25	0.162702	43312234Exp2	Lemon	Rosemary	high	safe	12	test	NA	NA	NA	NA	NA	NA	NA	Left	Left	Left	1	1
2018-07-31	23	4	Exp2	-0.25	0.162702	43312234Exp2	Lemon	Rosemary	high	safe	13	test	NA	NA	NA	NA	NA	NA	NA	Left	Left	Left	1	1
2018-07-31	23	5	Exp2	-0.25	0.162702	43312235Exp2	Lemon	Rosemary	low	safe	1	train	0.55	NA	NA	Lemon	safe	NA	0	NA	NA	NA	NA	NA
2018-07-31	23	5	Exp2	-0.25	0.162702	43312235Exp2	Lemon	Rosemary	low	safe	2	train	0.1	0.55	NA	Rosemary	risky	0	0	NA	NA	NA	NA	NA
2018-07-31	23	5	Exp2	-0.25	0.162702	43312235Exp2	Lemon	Rosemary	low	safe	3	train	0.55	0.1	0.55	Lemon	safe	0	11	NA	NA	NA	NA	NA
2018-07-31	23	5	Exp2	-0.25	0.162702	43312235Exp2	Lemon	Rosemary	low	safe	4	train	1.5	0.55	0.1	Rosemary	risky	5	9	NA	NA	NA	NA	NA
2018-07-31	23	5	Exp2	-0.25	0.162702	43312235Exp2	Lemon	Rosemary	low	safe	5	train	0.55	1.5	0.55	Lemon	safe	7	6	NA	NA	NA	NA	NA
2018-07-31	23	5	Exp2	-0.25	0.162702	43312235Exp2	Lemon	Rosemary	low	safe	6	train	0.1	0.55	1.5	Rosemary	risky	7	0	NA	NA	NA	NA	NA
2018-07-31	23	5	Exp2	-0.25	0.162702	43312235Exp2	Lemon	Rosemary	low	safe	7	train	0.55	0.1	0.55	Lemon	safe	0	0	NA	NA	NA	NA	NA
2018-07-31	23	5	Exp2	-0.25	0.162702	43312235Exp2	Lemon	Rosemary	low	safe	8	train	1.5	0.55	0.1	Rosemary	risky	1	NA	NA	NA	NA	NA	NA
2018-07-31	23	5	Exp2	-0.25	0.162702	43312235Exp2	Lemon	Rosemary	low	safe	9	test	NA	NA	NA	NA	NA	NA	NA	Right	Right	Right	1	1
2018-07-31	23	5	Exp2	-0.25	0.162702	43312235Exp2	Lemon	Rosemary	low	safe	10	test	NA	NA	NA	NA	NA	NA	NA	Right	Right	Right	1	1
2018-07-31	23	5	Exp2	-0.25	0.162702	43312235Exp2	Lemon	Rosemary	low	safe	11	test	NA	NA	NA	NA	NA	NA	NA	Right	Right	Right	1	1
2018-07-31	23	5	Exp2	-0.25	0.162702	43312235Exp2	Lemon	Rosemary	low	safe	12	test	NA	NA	NA	NA	NA	NA	NA	Right	Left	Left	0	0
2018-07-31	23	5	Exp2	-0.25	0.162702	43312235Exp2	Lemon	Rosemary	low	safe	13	test	NA	NA	NA	NA	NA	NA	NA	Right	Right	Right	1	1
2018-07-31	23	6	Exp2	-0.25	0.162702	43312236Exp2	Lemon	Rosemary	low	safe	1	train	0.55	NA	NA	Lemon	safe	NA	4	NA	NA	NA	NA	NA
2018-07-31	23	6	Exp2	-0.25	0.162702	43312236Exp2	Lemon	Rosemary	low	safe	2	train	0.1	0.55	NA	Rosemary	risky	0	0	NA	NA	NA	NA	NA
2018-07-31	23	6	Exp2	-0.25	0.162702	43312236Exp2	Lemon	Rosemary	low	safe	3	train	0.55	0.1	0.55	Lemon	safe	0	13	NA	NA	NA	NA	NA
2018-07-31	23	6	Exp2	-0.25	0.162702	43312236Exp2	Lemon	Rosemary	low	safe	4	train	1.5	0.55	0.1	Rosemary	risky	5	10	NA	NA	NA	NA	NA
2018-07-31	23	6	Exp2	-0.25	0.162702	43312236Exp2	Lemon	Rosemary	low	safe	5	train	0.55	1.5	0.55	Lemon	safe	3	9	NA	NA	NA	NA	NA
2018-07-31	23	6	Exp2	-0.25	0.162702	43312236Exp2	Lemon	Rosemary	low	safe	6	train	0.1	0.55	1.5	Rosemary	risky	4	0	NA	NA	NA	NA	NA
2018-07-31	23	6	Exp2	-0.25	0.162702	43312236Exp2	Lemon	Rosemary	low	safe	7	train	0.55	0.1	0.55	Lemon	safe	2	4	NA	NA	NA	NA	NA
2018-07-31	23	6	Exp2	-0.25	0.162702	43312236Exp2	Lemon	Rosemary	low	safe	8	train	1.5	0.55	0.1	Rosemary	risky	0	2	NA	NA	NA	NA	NA
2018-07-31	23	6	Exp2	-0.25	0.162702	43312236Exp2	Lemon	Rosemary	low	safe	9	test	NA	NA	NA	NA	NA	NA	NA	Left	Left	Left	1	1
2018-07-31	23	6	Exp2	-0.25	0.162702	43312236Exp2	Lemon	Rosemary	low	safe	10	test	NA	NA	NA	NA	NA	NA	NA	Left	Left	Left	1	1
2018-07-31	23	6	Exp2	-0.25	0.162702	43312236Exp2	Lemon	Rosemary	low	safe	11	test	NA	NA	NA	NA	NA	NA	NA	Left	Left	Left	1	1
2018-07-31	23	6	Exp2	-0.25	0.162702	43312236Exp2	Lemon	Rosemary	low	safe	12	test	NA	NA	NA	NA	NA	NA	NA	Left	Left	Left	1	1
2018-07-31	23	6	Exp2	-0.25	0.162702	43312236Exp2	Lemon	Rosemary	low	safe	13	test	NA	NA	NA	NA	NA	NA	NA	Left	Left	Left	1	1
2018-08-01	23	7	Exp2	-0.25	0.162702	43313237Exp2	Rosemary	Lemon	high	risky	1	train	1.5	NA	NA	Lemon	risky	NA	7	NA	NA	NA	NA	NA
2018-08-01	23	7	Exp2	-0.25	0.162702	43313237Exp2	Rosemary	Lemon	high	risky	2	train	0.55	1.5	NA	Rosemary	safe	2	0	NA	NA	NA	NA	NA
2018-08-01	23	7	Exp2	-0.25	0.162702	43313237Exp2	Rosemary	Lemon	high	risky	3	train	0.1	0.55	1.5	Lemon	risky	7	0	NA	NA	NA	NA	NA
2018-08-01	23	7	Exp2	-0.25	0.162702	43313237Exp2	Rosemary	Lemon	high	risky	4	train	0.55	0.1	0.55	Rosemary	safe	0	4	NA	NA	NA	NA	NA
2018-08-01	23	7	Exp2	-0.25	0.162702	43313237Exp2	Rosemary	Lemon	high	risky	5	train	1.5	0.55	0.1	Lemon	risky	5	6	NA	NA	NA	NA	NA
2018-08-01	23	7	Exp2	-0.25	0.162702	43313237Exp2	Rosemary	Lemon	high	risky	6	train	0.55	1.5	0.55	Rosemary	safe	8	0	NA	NA	NA	NA	NA
2018-08-01	23	7	Exp2	-0.25	0.162702	43313237Exp2	Rosemary	Lemon	high	risky	7	train	0.1	0.55	1.5	Lemon	risky	9	0	NA	NA	NA	NA	NA
2018-08-01	23	7	Exp2	-0.25	0.162702	43313237Exp2	Rosemary	Lemon	high	risky	8	train	0.55	0.1	0.55	Rosemary	safe	1	0	NA	NA	NA	NA	NA
2018-08-01	23	7	Exp2	-0.25	0.162702	43313237Exp2	Rosemary	Lemon	high	risky	9	test	NA	NA	NA	NA	NA	NA	NA	Right	Right	Left	1	0
2018-08-01	23	7	Exp2	-0.25	0.162702	43313237Exp2	Rosemary	Lemon	high	risky	10	test	NA	NA	NA	NA	NA	NA	NA	Right	Right	Right	1	1
2018-08-01	23	7	Exp2	-0.25	0.162702	43313237Exp2	Rosemary	Lemon	high	risky	11	test	NA	NA	NA	NA	NA	NA	NA	Right	Left	Left	0	0
2018-08-01	23	7	Exp2	-0.25	0.162702	43313237Exp2	Rosemary	Lemon	high	risky	12	test	NA	NA	NA	NA	NA	NA	NA	Right	Left	Left	0	0
2018-08-01	23	7	Exp2	-0.25	0.162702	43313237Exp2	Rosemary	Lemon	high	risky	13	test	NA	NA	NA	NA	NA	NA	NA	Right	Left	Left	0	0
2018-08-01	23	8	Exp2	-0.25	0.162702	43313238Exp2	Rosemary	Lemon	high	risky	1	train	1.5	NA	NA	Lemon	risky	NA	6	NA	NA	NA	NA	NA
2018-08-01	23	8	Exp2	-0.25	0.162702	43313238Exp2	Rosemary	Lemon	high	risky	2	train	0.55	1.5	NA	Rosemary	safe	0	0	NA	NA	NA	NA	NA
2018-08-01	23	8	Exp2	-0.25	0.162702	43313238Exp2	Rosemary	Lemon	high	risky	3	train	0.1	0.55	1.5	Lemon	risky	1	0	NA	NA	NA	NA	NA
2018-08-01	23	8	Exp2	-0.25	0.162702	43313238Exp2	Rosemary	Lemon	high	risky	4	train	0.55	0.1	0.55	Rosemary	safe	0	2	NA	NA	NA	NA	NA
2018-08-01	23	8	Exp2	-0.25	0.162702	43313238Exp2	Rosemary	Lemon	high	risky	5	train	1.5	0.55	0.1	Lemon	risky	0	8	NA	NA	NA	NA	NA
2018-08-01	23	8	Exp2	-0.25	0.162702	43313238Exp2	Rosemary	Lemon	high	risky	6	train	0.55	1.5	0.55	Rosemary	safe	6	1	NA	NA	NA	NA	NA
2018-08-01	23	8	Exp2	-0.25	0.162702	43313238Exp2	Rosemary	Lemon	high	risky	7	train	0.1	0.55	1.5	Lemon	risky	5	0	NA	NA	NA	NA	NA
2018-08-01	23	8	Exp2	-0.25	0.162702	43313238Exp2	Rosemary	Lemon	high	risky	8	train	0.55	0.1	0.55	Rosemary	safe	0	1	NA	NA	NA	NA	NA
2018-08-01	23	8	Exp2	-0.25	0.162702	43313238Exp2	Rosemary	Lemon	high	risky	9	test	NA	NA	NA	NA	NA	NA	NA	Left	Left	Left	1	1
2018-08-01	23	8	Exp2	-0.25	0.162702	43313238Exp2	Rosemary	Lemon	high	risky	10	test	NA	NA	NA	NA	NA	NA	NA	Left	Left	Left	1	1
2018-08-01	23	8	Exp2	-0.25	0.162702	43313238Exp2	Rosemary	Lemon	high	risky	11	test	NA	NA	NA	NA	NA	NA	NA	Left	Left	Left	1	1
2018-08-01	23	8	Exp2	-0.25	0.162702	43313238Exp2	Rosemary	Lemon	high	risky	12	test	NA	NA	NA	NA	NA	NA	NA	Left	Left	Left	1	1
2018-08-01	23	8	Exp2	-0.25	0.162702	43313238Exp2	Rosemary	Lemon	high	risky	13	test	NA	NA	NA	NA	NA	NA	NA	Left	Left	Left	1	1
2018-08-01	12B	7	Exp2	-0.25	0.162702	4331312B7Exp2	Rosemary	Lemon	high	safe	1	train	0.55	NA	NA	Rosemary	safe	NA	0	NA	NA	NA	NA	NA
2018-08-01	12B	7	Exp2	-0.25	0.162702	4331312B7Exp2	Rosemary	Lemon	high	safe	2	train	1.5	0.55	NA	Lemon	risky	0	4	NA	NA	NA	NA	NA
2018-08-01	12B	7	Exp2	-0.25	0.162702	4331312B7Exp2	Rosemary	Lemon	high	safe	3	train	0.55	1.5	0.55	Rosemary	safe	16	0	NA	NA	NA	NA	NA
2018-08-01	12B	7	Exp2	-0.25	0.162702	4331312B7Exp2	Rosemary	Lemon	high	safe	4	train	0.1	0.55	1.5	Lemon	risky	14	0	NA	NA	NA	NA	NA
2018-08-01	12B	7	Exp2	-0.25	0.162702	4331312B7Exp2	Rosemary	Lemon	high	safe	5	train	0.55	0.1	0.55	Rosemary	safe	6	2	NA	NA	NA	NA	NA
2018-08-01	12B	7	Exp2	-0.25	0.162702	4331312B7Exp2	Rosemary	Lemon	high	safe	6	train	1.5	0.55	0.1	Lemon	risky	0	1	NA	NA	NA	NA	NA
2018-08-01	12B	7	Exp2	-0.25	0.162702	4331312B7Exp2	Rosemary	Lemon	high	safe	7	train	0.55	1.5	0.55	Rosemary	safe	6	2	NA	NA	NA	NA	NA
2018-08-01	12B	7	Exp2	-0.25	0.162702	4331312B7Exp2	Rosemary	Lemon	high	safe	8	train	0.1	0.55	1.5	Lemon	risky	5	0	NA	NA	NA	NA	NA
2018-08-01	12B	7	Exp2	-0.25	0.162702	4331312B7Exp2	Rosemary	Lemon	high	safe	9	test	NA	NA	NA	NA	NA	NA	NA	Right	Right	Right	1	1
2018-08-01	12B	7	Exp2	-0.25	0.162702	4331312B7Exp2	Rosemary	Lemon	high	safe	10	test	NA	NA	NA	NA	NA	NA	NA	Right	Right	Right	1	1
2018-08-01	12B	7	Exp2	-0.25	0.162702	4331312B7Exp2	Rosemary	Lemon	high	safe	11	test	NA	NA	NA	NA	NA	NA	NA	Right	Left	Left	0	0
2018-08-01	12B	7	Exp2	-0.25	0.162702	4331312B7Exp2	Rosemary	Lemon	high	safe	12	test	NA	NA	NA	NA	NA	NA	NA	Right	Right	Right	1	1
2018-08-01	12B	7	Exp2	-0.25	0.162702	4331312B7Exp2	Rosemary	Lemon	high	safe	13	test	NA	NA	NA	NA	NA	NA	NA	Right	Left	Left	0	0
2018-08-01	12B	8	Exp2	-0.25	0.162702	4331312B8Exp2	Rosemary	Lemon	high	safe	1	train	0.55	NA	NA	Rosemary	safe	NA	0	NA	NA	NA	NA	NA
2018-08-01	12B	8	Exp2	-0.25	0.162702	4331312B8Exp2	Rosemary	Lemon	high	safe	2	train	1.5	0.55	NA	Lemon	risky	0	7	NA	NA	NA	NA	NA
2018-08-01	12B	8	Exp2	-0.25	0.162702	4331312B8Exp2	Rosemary	Lemon	high	safe	3	train	0.55	1.5	0.55	Rosemary	safe	6	5	NA	NA	NA	NA	NA
2018-08-01	12B	8	Exp2	-0.25	0.162702	4331312B8Exp2	Rosemary	Lemon	high	safe	4	train	0.1	0.55	1.5	Lemon	risky	5	0	NA	NA	NA	NA	NA
2018-08-01	12B	8	Exp2	-0.25	0.162702	4331312B8Exp2	Rosemary	Lemon	high	safe	5	train	0.55	0.1	0.55	Rosemary	safe	0	0	NA	NA	NA	NA	NA
2018-08-01	12B	8	Exp2	-0.25	0.162702	4331312B8Exp2	Rosemary	Lemon	high	safe	6	train	1.5	0.55	0.1	Lemon	risky	0	2	NA	NA	NA	NA	NA
2018-08-01	12B	8	Exp2	-0.25	0.162702	4331312B8Exp2	Rosemary	Lemon	high	safe	7	train	0.55	1.5	0.55	Rosemary	safe	4	0	NA	NA	NA	NA	NA
2018-08-01	12B	8	Exp2	-0.25	0.162702	4331312B8Exp2	Rosemary	Lemon	high	safe	8	train	0.1	0.55	1.5	Lemon	risky	3	0	NA	NA	NA	NA	NA
2018-08-01	12B	8	Exp2	-0.25	0.162702	4331312B8Exp2	Rosemary	Lemon	high	safe	9	test	NA	NA	NA	NA	NA	NA	NA	Left	Left	Left	1	1
2018-08-01	12B	8	Exp2	-0.25	0.162702	4331312B8Exp2	Rosemary	Lemon	high	safe	10	test	NA	NA	NA	NA	NA	NA	NA	Left	Left	Left	1	1
2018-08-01	12B	8	Exp2	-0.25	0.162702	4331312B8Exp2	Rosemary	Lemon	high	safe	11	test	NA	NA	NA	NA	NA	NA	NA	Left	Left	Left	1	1
2018-08-01	12B	8	Exp2	-0.25	0.162702	4331312B8Exp2	Rosemary	Lemon	high	safe	12	test	NA	NA	NA	NA	NA	NA	NA	Left	Left	Left	1	1
2018-08-01	12B	8	Exp2	-0.25	0.162702	4331312B8Exp2	Rosemary	Lemon	high	safe	13	test	NA	NA	NA	NA	NA	NA	NA	Left	Right	Right	0	0

## Sheet: experiment 3
date	colony	antN	condition	AritDiff	GeomDiff	antID	safescent	riskscent	firstrisk	firstfeed	visit	type	mol	lastmol	lastfeedmol	scent	feed	phergo	pherbk	safeside	firstchoice	endchoice	firstchoicesafe	endchoicesafe
2018-08-23	27	1	Exp3	-0.2	0	43335271Exp3	Lemon	Rosemary	high	safe	1	train	0.3	NA	NA	Lemon	safe	NA	0	NA	NA	NA	NA	NA
2018-08-23	27	1	Exp3	-0.2	0	43335271Exp3	Lemon	Rosemary	high	safe	2	train	0.9	0.3	NA	Rosemary	risky	0	0	NA	NA	NA	NA	NA
2018-08-23	27	1	Exp3	-0.2	0	43335271Exp3	Lemon	Rosemary	high	safe	3	train	0.3	0.9	0.3	Lemon	safe	0	4	NA	NA	NA	NA	NA
2018-08-23	27	1	Exp3	-0.2	0	43335271Exp3	Lemon	Rosemary	high	safe	4	train	0.1	0.3	0.9	Rosemary	risky	0	0	NA	NA	NA	NA	NA
2018-08-23	27	1	Exp3	-0.2	0	43335271Exp3	Lemon	Rosemary	high	safe	5	train	0.3	0.1	0.3	Lemon	safe	0	0	NA	NA	NA	NA	NA
2018-08-23	27	1	Exp3	-0.2	0	43335271Exp3	Lemon	Rosemary	high	safe	6	train	0.9	0.3	0.1	Rosemary	risky	0	3	NA	NA	NA	NA	NA
2018-08-23	27	1	Exp3	-0.2	0	43335271Exp3	Lemon	Rosemary	high	safe	7	train	0.3	0.9	0.3	Lemon	safe	0	2	NA	NA	NA	NA	NA
2018-08-23	27	1	Exp3	-0.2	0	43335271Exp3	Lemon	Rosemary	high	safe	8	train	0.1	0.3	0.9	Rosemary	risky	0	0	NA	NA	NA	NA	NA
2018-08-23	27	1	Exp3	-0.2	0	43335271Exp3	Lemon	Rosemary	high	safe	9	test	NA	NA	NA	NA	NA	NA	NA	Right	Right	Right	1	1
2018-08-23	27	1	Exp3	-0.2	0	43335271Exp3	Lemon	Rosemary	high	safe	10	test	NA	NA	NA	NA	NA	NA	NA	Right	Right	Right	1	1
2018-08-23	27	1	Exp3	-0.2	0	43335271Exp3	Lemon	Rosemary	high	safe	11	test	NA	NA	NA	NA	NA	NA	NA	Right	Left	Left	0	0
2018-08-23	27	1	Exp3	-0.2	0	43335271Exp3	Lemon	Rosemary	high	safe	12	test	NA	NA	NA	NA	NA	NA	NA	Right	Right	Right	1	1
2018-08-23	27	1	Exp3	-0.2	0	43335271Exp3	Lemon	Rosemary	high	safe	13	test	NA	NA	NA	NA	NA	NA	NA	Right	Left	Left	0	0
2018-08-23	27	2	Exp3	-0.2	0	43335272Exp3	Lemon	Rosemary	high	safe	1	train	0.3	NA	NA	Lemon	safe	NA	0	NA	NA	NA	NA	NA
2018-08-23	27	2	Exp3	-0.2	0	43335272Exp3	Lemon	Rosemary	high	safe	2	train	0.9	0.3	NA	Rosemary	risky	0	6	NA	NA	NA	NA	NA
2018-08-23	27	2	Exp3	-0.2	0	43335272Exp3	Lemon	Rosemary	high	safe	3	train	0.3	0.9	0.3	Lemon	safe	0	10	NA	NA	NA	NA	NA
2018-08-23	27	2	Exp3	-0.2	0	43335272Exp3	Lemon	Rosemary	high	safe	4	train	0.1	0.3	0.9	Rosemary	risky	0	8	NA	NA	NA	NA	NA
2018-08-23	27	2	Exp3	-0.2	0	43335272Exp3	Lemon	Rosemary	high	safe	5	train	0.3	0.1	0.3	Lemon	safe	0	4	NA	NA	NA	NA	NA
2018-08-23	27	2	Exp3	-0.2	0	43335272Exp3	Lemon	Rosemary	high	safe	6	train	0.9	0.3	0.1	Rosemary	risky	0	6	NA	NA	NA	NA	NA
2018-08-23	27	2	Exp3	-0.2	0	43335272Exp3	Lemon	Rosemary	high	safe	7	train	0.3	0.9	0.3	Lemon	safe	0	7	NA	NA	NA	NA	NA
2018-08-23	27	2	Exp3	-0.2	0	43335272Exp3	Lemon	Rosemary	high	safe	8	train	0.1	0.3	0.9	Rosemary	risky	0	0	NA	NA	NA	NA	NA
2018-08-23	27	2	Exp3	-0.2	0	43335272Exp3	Lemon	Rosemary	high	safe	9	test	NA	NA	NA	NA	NA	NA	NA	Left	Left	Left	1	1
2018-08-23	27	2	Exp3	-0.2	0	43335272Exp3	Lemon	Rosemary	high	safe	10	test	NA	NA	NA	NA	NA	NA	NA	Left	Left	Left	1	1
2018-08-23	27	2	Exp3	-0.2	0	43335272Exp3	Lemon	Rosemary	high	safe	11	test	NA	NA	NA	NA	NA	NA	NA	Left	Right	Right	0	0
2018-08-23	27	2	Exp3	-0.2	0	43335272Exp3	Lemon	Rosemary	high	safe	12	test	NA	NA	NA	NA	NA	NA	NA	Left	Right	Right	0	0
2018-08-23	27	2	Exp3	-0.2	0	43335272Exp3	Lemon	Rosemary	high	safe	13	test	NA	NA	NA	NA	NA	NA	NA	Left	Right	Right	0	0
2018-08-23	27	3	Exp3	-0.2	0	43335273Exp3	Lemon	Rosemary	low	safe	1	train	0.3	NA	NA	Lemon	safe	NA	0	NA	NA	NA	NA	NA
2018-08-23	27	3	Exp3	-0.2	0	43335273Exp3	Lemon	Rosemary	low	safe	2	train	0.1	0.3	NA	Rosemary	risky	0	0	NA	NA	NA	NA	NA
2018-08-23	27	3	Exp3	-0.2	0	43335273Exp3	Lemon	Rosemary	low	safe	3	train	0.3	0.1	0.3	Lemon	safe	0	6	NA	NA	NA	NA	NA
2018-08-23	27	3	Exp3	-0.2	0	43335273Exp3	Lemon	Rosemary	low	safe	4	train	0.9	0.3	0.1	Rosemary	risky	0	12	NA	NA	NA	NA	NA
2018-08-23	27	3	Exp3	-0.2	0	43335273Exp3	Lemon	Rosemary	low	safe	5	train	0.3	0.9	0.3	Lemon	safe	0	1	NA	NA	NA	NA	NA
2018-08-23	27	3	Exp3	-0.2	0	43335273Exp3	Lemon	Rosemary	low	safe	6	train	0.1	0.3	0.9	Rosemary	risky	0	0	NA	NA	NA	NA	NA
2018-08-23	27	3	Exp3	-0.2	0	43335273Exp3	Lemon	Rosemary	low	safe	7	train	0.3	0.1	0.3	Lemon	safe	0	0	NA	NA	NA	NA	NA
2018-08-23	27	3	Exp3	-0.2	0	43335273Exp3	Lemon	Rosemary	low	safe	8	train	0.9	0.3	0.1	Rosemary	risky	0	5	NA	NA	NA	NA	NA
2018-08-23	27	3	Exp3	-0.2	0	43335273Exp3	Lemon	Rosemary	low	safe	9	test	NA	NA	NA	NA	NA	NA	NA	Left	Right	Right	0	0
2018-08-23	27	3	Exp3	-0.2	0	43335273Exp3	Lemon	Rosemary	low	safe	10	test	NA	NA	NA	NA	NA	NA	NA	Left	Left	Left	1	1
2018-08-23	27	3	Exp3	-0.2	0	43335273Exp3	Lemon	Rosemary	low	safe	11	test	NA	NA	NA	NA	NA	NA	NA	Left	Left	Left	1	1
2018-08-23	27	3	Exp3	-0.2	0	43335273Exp3	Lemon	Rosemary	low	safe	12	test	NA	NA	NA	NA	NA	NA	NA	Left	Right	Right	0	0
2018-08-23	27	3	Exp3	-0.2	0	43335273Exp3	Lemon	Rosemary	low	safe	13	test	NA	NA	NA	NA	NA	NA	NA	Left	Right	Right	0	0
2018-08-23	30B	1B	Exp3	-0.2	0	4333530B1BExp3	Lemon	Rosemary	high	risky	1	train	0.9	NA	NA	Rosemary	risky	NA	0	NA	NA	NA	NA	NA
2018-08-23	30B	1B	Exp3	-0.2	0	4333530B1BExp3	Lemon	Rosemary	high	risky	2	train	0.3	0.9	NA	Lemon	safe	0	0	NA	NA	NA	NA	NA
2018-08-23	30B	1B	Exp3	-0.2	0	4333530B1BExp3	Lemon	Rosemary	high	risky	3	train	0.1	0.3	0.9	Rosemary	risky	0	0	NA	NA	NA	NA	NA
2018-08-23	30B	1B	Exp3	-0.2	0	4333530B1BExp3	Lemon	Rosemary	high	risky	4	train	0.3	0.1	0.3	Lemon	safe	0	0	NA	NA	NA	NA	NA
2018-08-23	30B	1B	Exp3	-0.2	0	4333530B1BExp3	Lemon	Rosemary	high	risky	5	train	0.9	0.3	0.1	Rosemary	risky	0	2	NA	NA	NA	NA	NA
2018-08-23	30B	1B	Exp3	-0.2	0	4333530B1BExp3	Lemon	Rosemary	high	risky	6	train	0.3	0.9	0.3	Lemon	safe	0	0	NA	NA	NA	NA	NA
2018-08-23	30B	1B	Exp3	-0.2	0	4333530B1BExp3	Lemon	Rosemary	high	risky	7	train	0.1	0.3	0.9	Rosemary	risky	0	0	NA	NA	NA	NA	NA
2018-08-23	30B	1B	Exp3	-0.2	0	4333530B1BExp3	Lemon	Rosemary	high	risky	8	train	0.3	0.1	0.3	Lemon	safe	0	0	NA	NA	NA	NA	NA
2018-08-23	30B	1B	Exp3	-0.2	0	4333530B1BExp3	Lemon	Rosemary	high	risky	9	test	NA	NA	NA	NA	NA	NA	NA	Right	Right	Right	1	1
2018-08-23	30B	1B	Exp3	-0.2	0	4333530B1BExp3	Lemon	Rosemary	high	risky	10	test	NA	NA	NA	NA	NA	NA	NA	Right	Right	Right	1	1
2018-08-23	30B	1B	Exp3	-0.2	0	4333530B1BExp3	Lemon	Rosemary	high	risky	11	test	NA	NA	NA	NA	NA	NA	NA	Right	Right	Right	1	1
2018-08-23	30B	1B	Exp3	-0.2	0	4333530B1BExp3	Lemon	Rosemary	high	risky	12	test	NA	NA	NA	NA	NA	NA	NA	Right	Right	Right	1	1
2018-08-23	30B	1B	Exp3	-0.2	0	4333530B1BExp3	Lemon	Rosemary	high	risky	13	test	NA	NA	NA	NA	NA	NA	NA	Right	Right	Right	1	1
2018-08-24	9	1	Exp3	-0.2	0	4333691Exp3	Lemon	Rosemary	high	risky	1	train	0.9	NA	NA	Rosemary	risky	NA	1	NA	NA	NA	NA	NA
2018-08-24	9	1	Exp3	-0.2	0	4333691Exp3	Lemon	Rosemary	high	risky	2	train	0.3	0.9	NA	Lemon	safe	0	0	NA	NA	NA	NA	NA
2018-08-24	9	1	Exp3	-0.2	0	4333691Exp3	Lemon	Rosemary	high	risky	3	train	0.1	0.3	0.9	Rosemary	risky	0	0	NA	NA	NA	NA	NA
2018-08-24	9	1	Exp3	-0.2	0	4333691Exp3	Lemon	Rosemary	high	risky	4	train	0.3	0.1	0.3	Lemon	safe	0	0	NA	NA	NA	NA	NA
2018-08-24	9	1	Exp3	-0.2	0	4333691Exp3	Lemon	Rosemary	high	risky	5	train	0.9	0.3	0.1	Rosemary	risky	0	2	NA	NA	NA	NA	NA
2018-08-24	9	1	Exp3	-0.2	0	4333691Exp3	Lemon	Rosemary	high	risky	6	train	0.3	0.9	0.3	Lemon	safe	0	0	NA	NA	NA	NA	NA
2018-08-24	9	1	Exp3	-0.2	0	4333691Exp3	Lemon	Rosemary	high	risky	7	train	0.1	0.3	0.9	Rosemary	risky	0	0	NA	NA	NA	NA	NA
2018-08-24	9	1	Exp3	-0.2	0	4333691Exp3	Lemon	Rosemary	high	risky	8	train	0.3	0.1	0.3	Lemon	safe	0	0	NA	NA	NA	NA	NA
2018-08-24	9	1	Exp3	-0.2	0	4333691Exp3	Lemon	Rosemary	high	risky	9	test	NA	NA	NA	NA	NA	NA	NA	Left	Right	Right	0	0
2018-08-24	9	1	Exp3	-0.2	0	4333691Exp3	Lemon	Rosemary	high	risky	10	test	NA	NA	NA	NA	NA	NA	NA	Left	Right	Right	0	0
2018-08-24	9	1	Exp3	-0.2	0	4333691Exp3	Lemon	Rosemary	high	risky	11	test	NA	NA	NA	NA	NA	NA	NA	Left	Right	Right	0	0
2018-08-24	9	1	Exp3	-0.2	0	4333691Exp3	Lemon	Rosemary	high	risky	12	test	NA	NA	NA	NA	NA	NA	NA	Left	Right	Right	0	0
2018-08-24	9	1	Exp3	-0.2	0	4333691Exp3	Lemon	Rosemary	high	risky	13	test	NA	NA	NA	NA	NA	NA	NA	Left	Left	Left	1	1
2018-08-24	9	2	Exp3	-0.2	0	4333692Exp3	Lemon	Rosemary	low	risky	1	train	0.1	NA	NA	Rosemary	risky	NA	0	NA	NA	NA	NA	NA
2018-08-24	9	2	Exp3	-0.2	0	4333692Exp3	Lemon	Rosemary	low	risky	2	train	0.3	0.1	NA	Lemon	safe	0	0	NA	NA	NA	NA	NA
2018-08-24	9	2	Exp3	-0.2	0	4333692Exp3	Lemon	Rosemary	low	risky	3	train	0.9	0.3	0.1	Rosemary	risky	0	1	NA	NA	NA	NA	NA
2018-08-24	9	2	Exp3	-0.2	0	4333692Exp3	Lemon	Rosemary	low	risky	4	train	0.3	0.9	0.3	Lemon	safe	0	0	NA	NA	NA	NA	NA
2018-08-24	9	2	Exp3	-0.2	0	4333692Exp3	Lemon	Rosemary	low	risky	5	train	0.1	0.3	0.9	Rosemary	risky	0	0	NA	NA	NA	NA	NA
2018-08-24	9	2	Exp3	-0.2	0	4333692Exp3	Lemon	Rosemary	low	risky	6	train	0.3	0.1	0.3	Lemon	safe	0	0	NA	NA	NA	NA	NA
2018-08-24	9	2	Exp3	-0.2	0	4333692Exp3	Lemon	Rosemary	low	risky	7	train	0.9	0.3	0.1	Rosemary	risky	0	0	NA	NA	NA	NA	NA
2018-08-24	9	2	Exp3	-0.2	0	4333692Exp3	Lemon	Rosemary	low	risky	8	train	0.3	0.9	0.3	Lemon	safe	0	0	NA	NA	NA	NA	NA
2018-08-24	9	2	Exp3	-0.2	0	4333692Exp3	Lemon	Rosemary	low	risky	9	test	NA	NA	NA	NA	NA	NA	NA	Right	Left	Left	0	0
2018-08-24	9	2	Exp3	-0.2	0	4333692Exp3	Lemon	Rosemary	low	risky	10	test	NA	NA	NA	NA	NA	NA	NA	Right	Right	Right	1	1
2018-08-24	9	2	Exp3	-0.2	0	4333692Exp3	Lemon	Rosemary	low	risky	11	test	NA	NA	NA	NA	NA	NA	NA	Right	Left	Left	0	0
2018-08-24	9	2	Exp3	-0.2	0	4333692Exp3	Lemon	Rosemary	low	risky	12	test	NA	NA	NA	NA	NA	NA	NA	Right	Left	Left	0	0
2018-08-24	9	2	Exp3	-0.2	0	4333692Exp3	Lemon	Rosemary	low	risky	13	test	NA	NA	NA	NA	NA	NA	NA	Right	Left	Left	0	0
2018-08-24	9	3	Exp3	-0.2	0	4333693Exp3	Lemon	Rosemary	low	risky	1	train	0.1	NA	NA	Rosemary	risky	NA	0	NA	NA	NA	NA	NA
2018-08-24	9	3	Exp3	-0.2	0	4333693Exp3	Lemon	Rosemary	low	risky	2	train	0.3	0.1	NA	Lemon	safe	0	2	NA	NA	NA	NA	NA
2018-08-24	9	3	Exp3	-0.2	0	4333693Exp3	Lemon	Rosemary	low	risky	3	train	0.9	0.3	0.1	Rosemary	risky	0	16	NA	NA	NA	NA	NA
2018-08-24	9	3	Exp3	-0.2	0	4333693Exp3	Lemon	Rosemary	low	risky	4	train	0.3	0.9	0.3	Lemon	safe	8	6	NA	NA	NA	NA	NA
2018-08-24	9	3	Exp3	-0.2	0	4333693Exp3	Lemon	Rosemary	low	risky	5	train	0.1	0.3	0.9	Rosemary	risky	3	0	NA	NA	NA	NA	NA
2018-08-24	9	3	Exp3	-0.2	0	4333693Exp3	Lemon	Rosemary	low	risky	6	train	0.3	0.1	0.3	Lemon	safe	0	7	NA	NA	NA	NA	NA
2018-08-24	9	3	Exp3	-0.2	0	4333693Exp3	Lemon	Rosemary	low	risky	7	train	0.9	0.3	0.1	Rosemary	risky	1	14	NA	NA	NA	NA	NA
2018-08-24	9	3	Exp3	-0.2	0	4333693Exp3	Lemon	Rosemary	low	risky	8	train	0.3	0.9	0.3	Lemon	safe	5	1	NA	NA	NA	NA	NA
2018-08-24	9	3	Exp3	-0.2	0	4333693Exp3	Lemon	Rosemary	low	risky	9	test	NA	NA	NA	NA	NA	NA	NA	Left	Right	Left	0	1
2018-08-24	9	3	Exp3	-0.2	0	4333693Exp3	Lemon	Rosemary	low	risky	10	test	NA	NA	NA	NA	NA	NA	NA	Left	Left	Left	1	1
2018-08-24	9	3	Exp3	-0.2	0	4333693Exp3	Lemon	Rosemary	low	risky	11	test	NA	NA	NA	NA	NA	NA	NA	Left	Left	Left	1	1
2018-08-24	9	3	Exp3	-0.2	0	4333693Exp3	Lemon	Rosemary	low	risky	12	test	NA	NA	NA	NA	NA	NA	NA	Left	Left	Left	1	1
2018-08-24	9	3	Exp3	-0.2	0	4333693Exp3	Lemon	Rosemary	low	risky	13	test	NA	NA	NA	NA	NA	NA	NA	Left	Right	Right	0	0
2018-08-24	22	1	Exp3	-0.2	0	43336221Exp3	Lemon	Rosemary	high	safe	1	train	0.3	NA	NA	Lemon	safe	NA	0	NA	NA	NA	NA	NA
2018-08-24	22	1	Exp3	-0.2	0	43336221Exp3	Lemon	Rosemary	high	safe	2	train	0.9	0.3	NA	Rosemary	risky	0	0	NA	NA	NA	NA	NA
2018-08-24	22	1	Exp3	-0.2	0	43336221Exp3	Lemon	Rosemary	high	safe	3	train	0.3	0.9	0.3	Lemon	safe	0	0	NA	NA	NA	NA	NA
2018-08-24	22	1	Exp3	-0.2	0	43336221Exp3	Lemon	Rosemary	high	safe	4	train	0.1	0.3	0.9	Rosemary	risky	0	0	NA	NA	NA	NA	NA
2018-08-24	22	1	Exp3	-0.2	0	43336221Exp3	Lemon	Rosemary	high	safe	5	train	0.3	0.1	0.3	Lemon	safe	0	0	NA	NA	NA	NA	NA
2018-08-24	22	1	Exp3	-0.2	0	43336221Exp3	Lemon	Rosemary	high	safe	6	train	0.9	0.3	0.1	Rosemary	risky	0	0	NA	NA	NA	NA	NA
2018-08-24	22	1	Exp3	-0.2	0	43336221Exp3	Lemon	Rosemary	high	safe	7	train	0.3	0.9	0.3	Lemon	safe	0	0	NA	NA	NA	NA	NA
2018-08-24	22	1	Exp3	-0.2	0	43336221Exp3	Lemon	Rosemary	high	safe	8	train	0.1	0.3	0.9	Rosemary	risky	0	0	NA	NA	NA	NA	NA
2018-08-24	22	1	Exp3	-0.2	0	43336221Exp3	Lemon	Rosemary	high	safe	9	test	NA	NA	NA	NA	NA	NA	NA	Left	Left	Left	1	1
2018-08-24	22	1	Exp3	-0.2	0	43336221Exp3	Lemon	Rosemary	high	safe	10	test	NA	NA	NA	NA	NA	NA	NA	Left	Left	Left	1	1
2018-08-24	22	1	Exp3	-0.2	0	43336221Exp3	Lemon	Rosemary	high	safe	11	test	NA	NA	NA	NA	NA	NA	NA	Left	Right	Right	0	0
2018-08-24	22	1	Exp3	-0.2	0	43336221Exp3	Lemon	Rosemary	high	safe	12	test	NA	NA	NA	NA	NA	NA	NA	Left	Left	Left	1	1
2018-08-24	22	1	Exp3	-0.2	0	43336221Exp3	Lemon	Rosemary	high	safe	13	test	NA	NA	NA	NA	NA	NA	NA	Left	Right	Right	0	0
2018-08-24	22	2	Exp3	-0.2	0	43336222Exp3	Lemon	Rosemary	low	safe	1	train	0.3	NA	NA	Lemon	safe	NA	3	NA	NA	NA	NA	NA
2018-08-24	22	2	Exp3	-0.2	0	43336222Exp3	Lemon	Rosemary	low	safe	2	train	0.1	0.3	NA	Rosemary	risky	0	0	NA	NA	NA	NA	NA
2018-08-24	22	2	Exp3	-0.2	0	43336222Exp3	Lemon	Rosemary	low	safe	3	train	0.3	0.1	0.3	Lemon	safe	1	3	NA	NA	NA	NA	NA
2018-08-24	22	2	Exp3	-0.2	0	43336222Exp3	Lemon	Rosemary	low	safe	4	train	0.9	0.3	0.1	Rosemary	risky	0	5	NA	NA	NA	NA	NA
2018-08-24	22	2	Exp3	-0.2	0	43336222Exp3	Lemon	Rosemary	low	safe	5	train	0.3	0.9	0.3	Lemon	safe	NA	0	NA	NA	NA	NA	NA
2018-08-24	22	2	Exp3	-0.2	0	43336222Exp3	Lemon	Rosemary	low	safe	6	train	0.1	0.3	0.9	Rosemary	risky	0	0	NA	NA	NA	NA	NA
2018-08-24	22	2	Exp3	-0.2	0	43336222Exp3	Lemon	Rosemary	low	safe	7	train	0.3	0.1	0.3	Lemon	safe	0	0	NA	NA	NA	NA	NA
2018-08-24	22	2	Exp3	-0.2	0	43336222Exp3	Lemon	Rosemary	low	safe	8	train	0.9	0.3	0.1	Rosemary	risky	0	0	NA	NA	NA	NA	NA
2018-08-24	22	2	Exp3	-0.2	0	43336222Exp3	Lemon	Rosemary	low	safe	9	test	NA	NA	NA	NA	NA	NA	NA	Right	Right	Right	1	1
2018-08-24	22	2	Exp3	-0.2	0	43336222Exp3	Lemon	Rosemary	low	safe	10	test	NA	NA	NA	NA	NA	NA	NA	Right	Left	Left	0	0
2018-08-24	22	2	Exp3	-0.2	0	43336222Exp3	Lemon	Rosemary	low	safe	11	test	NA	NA	NA	NA	NA	NA	NA	Right	Left	Left	0	0
2018-08-24	22	2	Exp3	-0.2	0	43336222Exp3	Lemon	Rosemary	low	safe	12	test	NA	NA	NA	NA	NA	NA	NA	Right	Right	Right	1	1
2018-08-24	22	2	Exp3	-0.2	0	43336222Exp3	Lemon	Rosemary	low	safe	13	test	NA	NA	NA	NA	NA	NA	NA	Right	Left	Left	0	0
2018-08-24	24B	1	Exp3	-0.2	0	4333624B1Exp3	Lemon	Rosemary	high	risky	1	train	0.9	NA	NA	Rosemary	risky	NA	0	NA	NA	NA	NA	NA
2018-08-24	24B	1	Exp3	-0.2	0	4333624B1Exp3	Lemon	Rosemary	high	risky	2	train	0.3	0.9	NA	Lemon	safe	0	0	NA	NA	NA	NA	NA
2018-08-24	24B	1	Exp3	-0.2	0	4333624B1Exp3	Lemon	Rosemary	high	risky	3	train	0.1	0.3	0.9	Rosemary	risky	0	0	NA	NA	NA	NA	NA
2018-08-24	24B	1	Exp3	-0.2	0	4333624B1Exp3	Lemon	Rosemary	high	risky	4	train	0.3	0.1	0.3	Lemon	safe	0	0	NA	NA	NA	NA	NA
2018-08-24	24B	1	Exp3	-0.2	0	4333624B1Exp3	Lemon	Rosemary	high	risky	5	train	0.9	0.3	0.1	Rosemary	risky	0	0	NA	NA	NA	NA	NA
2018-08-24	24B	1	Exp3	-0.2	0	4333624B1Exp3	Lemon	Rosemary	high	risky	6	train	0.3	0.9	0.3	Lemon	safe	0	NA	NA	NA	NA	NA	NA
2018-08-24	24B	1	Exp3	-0.2	0	4333624B1Exp3	Lemon	Rosemary	high	risky	7	train	0.1	0.3	0.9	Rosemary	risky	0	0	NA	NA	NA	NA	NA
2018-08-24	24B	1	Exp3	-0.2	0	4333624B1Exp3	Lemon	Rosemary	high	risky	8	train	0.3	0.1	0.3	Lemon	safe	0	0	NA	NA	NA	NA	NA
2018-08-24	24B	1	Exp3	-0.2	0	4333624B1Exp3	Lemon	Rosemary	high	risky	9	test	NA	NA	NA	NA	NA	NA	NA	Right	Left	Left	0	0
2018-08-24	24B	1	Exp3	-0.2	0	4333624B1Exp3	Lemon	Rosemary	high	risky	10	test	NA	NA	NA	NA	NA	NA	NA	Right	Left	Left	0	0
2018-08-24	24B	1	Exp3	-0.2	0	4333624B1Exp3	Lemon	Rosemary	high	risky	11	test	NA	NA	NA	NA	NA	NA	NA	Right	Left	Left	0	0
2018-08-24	24B	1	Exp3	-0.2	0	4333624B1Exp3	Lemon	Rosemary	high	risky	12	test	NA	NA	NA	NA	NA	NA	NA	Right	Left	Left	0	0
2018-08-24	24B	1	Exp3	-0.2	0	4333624B1Exp3	Lemon	Rosemary	high	risky	13	test	NA	NA	NA	NA	NA	NA	NA	Right	Left	Left	0	0
2018-08-24	22	3	Exp3	-0.2	0	43336223Exp3	Rosemary	Lemon	low	risky	1	train	0.1	NA	NA	Lemon	risky	NA	0	NA	NA	NA	NA	NA
2018-08-24	22	3	Exp3	-0.2	0	43336223Exp3	Rosemary	Lemon	low	risky	2	train	0.3	0.1	NA	Rosemary	safe	0	0	NA	NA	NA	NA	NA
2018-08-24	22	3	Exp3	-0.2	0	43336223Exp3	Rosemary	Lemon	low	risky	3	train	0.9	0.3	0.1	Lemon	risky	0	0	NA	NA	NA	NA	NA
2018-08-24	22	3	Exp3	-0.2	0	43336223Exp3	Rosemary	Lemon	low	risky	4	train	0.3	0.9	0.3	Rosemary	safe	0	0	NA	NA	NA	NA	NA
2018-08-24	22	3	Exp3	-0.2	0	43336223Exp3	Rosemary	Lemon	low	risky	5	train	0.1	0.3	0.9	Lemon	risky	0	0	NA	NA	NA	NA	NA
2018-08-24	22	3	Exp3	-0.2	0	43336223Exp3	Rosemary	Lemon	low	risky	6	train	0.3	0.1	0.3	Rosemary	safe	0	0	NA	NA	NA	NA	NA
2018-08-24	22	3	Exp3	-0.2	0	43336223Exp3	Rosemary	Lemon	low	risky	7	train	0.9	0.3	0.1	Lemon	risky	1	2	NA	NA	NA	NA	NA
2018-08-24	22	3	Exp3	-0.2	0	43336223Exp3	Rosemary	Lemon	low	risky	8	train	0.3	0.9	0.3	Rosemary	safe	0	0	NA	NA	NA	NA	NA
2018-08-24	22	3	Exp3	-0.2	0	43336223Exp3	Rosemary	Lemon	low	risky	9	test	NA	NA	NA	NA	NA	NA	NA	Left	Right	Right	0	0
2018-08-24	22	3	Exp3	-0.2	0	43336223Exp3	Rosemary	Lemon	low	risky	10	test	NA	NA	NA	NA	NA	NA	NA	Left	Right	Right	0	0
2018-08-24	22	3	Exp3	-0.2	0	43336223Exp3	Rosemary	Lemon	low	risky	11	test	NA	NA	NA	NA	NA	NA	NA	Left	Left	Left	1	1
2018-08-24	22	3	Exp3	-0.2	0	43336223Exp3	Rosemary	Lemon	low	risky	12	test	NA	NA	NA	NA	NA	NA	NA	Left	Left	Left	1	1
2018-08-24	22	3	Exp3	-0.2	0	43336223Exp3	Rosemary	Lemon	low	risky	13	test	NA	NA	NA	NA	NA	NA	NA	Left	Left	Left	1	1
2018-08-27	6B	1B	Exp3	-0.2	0	433396B1BExp3	Lemon	Rosemary	low	safe	1	train	0.3	NA	NA	Lemon	safe	NA	0	NA	NA	NA	NA	NA
2018-08-27	6B	1B	Exp3	-0.2	0	433396B1BExp3	Lemon	Rosemary	low	safe	2	train	0.1	0.3	NA	Rosemary	risky	0	0	NA	NA	NA	NA	NA
2018-08-27	6B	1B	Exp3	-0.2	0	433396B1BExp3	Lemon	Rosemary	low	safe	3	train	0.3	0.1	0.3	Lemon	safe	0	0	NA	NA	NA	NA	NA
2018-08-27	6B	1B	Exp3	-0.2	0	433396B1BExp3	Lemon	Rosemary	low	safe	4	train	0.9	0.3	0.1	Rosemary	risky	0	0	NA	NA	NA	NA	NA
2018-08-27	6B	1B	Exp3	-0.2	0	433396B1BExp3	Lemon	Rosemary	low	safe	5	train	0.3	0.9	0.3	Lemon	safe	0	0	NA	NA	NA	NA	NA
2018-08-27	6B	1B	Exp3	-0.2	0	433396B1BExp3	Lemon	Rosemary	low	safe	6	train	0.1	0.3	0.9	Rosemary	risky	0	0	NA	NA	NA	NA	NA
2018-08-27	6B	1B	Exp3	-0.2	0	433396B1BExp3	Lemon	Rosemary	low	safe	7	train	0.3	0.1	0.3	Lemon	safe	0	0	NA	NA	NA	NA	NA
2018-08-27	6B	1B	Exp3	-0.2	0	433396B1BExp3	Lemon	Rosemary	low	safe	8	train	0.9	0.3	0.1	Rosemary	risky	0	0	NA	NA	NA	NA	NA
2018-08-27	6B	1B	Exp3	-0.2	0	433396B1BExp3	Lemon	Rosemary	low	safe	9	test	NA	NA	NA	NA	NA	NA	NA	Left	Left	Left	1	1
2018-08-27	6B	1B	Exp3	-0.2	0	433396B1BExp3	Lemon	Rosemary	low	safe	10	test	NA	NA	NA	NA	NA	NA	NA	Left	Left	Left	1	1
2018-08-27	6B	1B	Exp3	-0.2	0	433396B1BExp3	Lemon	Rosemary	low	safe	11	test	NA	NA	NA	NA	NA	NA	NA	Left	Left	Left	1	1
2018-08-27	6B	1B	Exp3	-0.2	0	433396B1BExp3	Lemon	Rosemary	low	safe	12	test	NA	NA	NA	NA	NA	NA	NA	Left	Left	Left	1	1
2018-08-27	6B	1B	Exp3	-0.2	0	433396B1BExp3	Lemon	Rosemary	low	safe	13	test	NA	NA	NA	NA	NA	NA	NA	Left	Left	Left	1	1
2018-08-27	6B	2	Exp3	-0.2	0	433396B2Exp3	Rosemary	Lemon	high	safe	1	train	0.3	NA	NA	Rosemary	safe	NA	3	NA	NA	NA	NA	NA
2018-08-27	6B	2	Exp3	-0.2	0	433396B2Exp3	Rosemary	Lemon	high	safe	2	train	0.9	0.3	NA	Lemon	risky	0	2	NA	NA	NA	NA	NA
2018-08-27	6B	2	Exp3	-0.2	0	433396B2Exp3	Rosemary	Lemon	high	safe	3	train	0.3	0.9	0.3	Rosemary	safe	0	0	NA	NA	NA	NA	NA
2018-08-27	6B	2	Exp3	-0.2	0	433396B2Exp3	Rosemary	Lemon	high	safe	4	train	0.1	0.3	0.9	Lemon	risky	0	0	NA	NA	NA	NA	NA
2018-08-27	6B	2	Exp3	-0.2	0	433396B2Exp3	Rosemary	Lemon	high	safe	5	train	0.3	0.1	0.3	Rosemary	safe	0	0	NA	NA	NA	NA	NA
2018-08-27	6B	2	Exp3	-0.2	0	433396B2Exp3	Rosemary	Lemon	high	safe	6	train	0.9	0.3	0.1	Lemon	risky	0	0	NA	NA	NA	NA	NA
2018-08-27	6B	2	Exp3	-0.2	0	433396B2Exp3	Rosemary	Lemon	high	safe	7	train	0.3	0.9	0.3	Rosemary	safe	0	0	NA	NA	NA	NA	NA
2018-08-27	6B	2	Exp3	-0.2	0	433396B2Exp3	Rosemary	Lemon	high	safe	8	train	0.1	0.3	0.9	Lemon	risky	0	0	NA	NA	NA	NA	NA
2018-08-27	6B	2	Exp3	-0.2	0	433396B2Exp3	Rosemary	Lemon	high	safe	9	test	NA	NA	NA	NA	NA	NA	NA	Right	Left	Left	0	0
2018-08-27	6B	2	Exp3	-0.2	0	433396B2Exp3	Rosemary	Lemon	high	safe	10	test	NA	NA	NA	NA	NA	NA	NA	Right	Left	Left	0	0
2018-08-27	6B	2	Exp3	-0.2	0	433396B2Exp3	Rosemary	Lemon	high	safe	11	test	NA	NA	NA	NA	NA	NA	NA	Right	Left	Left	0	0
2018-08-27	6B	2	Exp3	-0.2	0	433396B2Exp3	Rosemary	Lemon	high	safe	12	test	NA	NA	NA	NA	NA	NA	NA	Right	Right	Right	1	1
2018-08-27	6B	2	Exp3	-0.2	0	433396B2Exp3	Rosemary	Lemon	high	safe	13	test	NA	NA	NA	NA	NA	NA	NA	Right	Left	Left	0	0
2018-08-27	15B	1	Exp3	-0.2	0	4333915B1Exp3	Lemon	Rosemary	low	risky	1	train	0.1	NA	NA	Rosemary	risky	NA	0	NA	NA	NA	NA	NA
2018-08-27	15B	1	Exp3	-0.2	0	4333915B1Exp3	Lemon	Rosemary	low	risky	2	train	0.3	0.1	NA	Lemon	safe	0	3	NA	NA	NA	NA	NA
2018-08-27	15B	1	Exp3	-0.2	0	4333915B1Exp3	Lemon	Rosemary	low	risky	3	train	0.9	0.3	0.1	Rosemary	risky	0	8	NA	NA	NA	NA	NA
2018-08-27	15B	1	Exp3	-0.2	0	4333915B1Exp3	Lemon	Rosemary	low	risky	4	train	0.3	0.9	0.3	Lemon	safe	0	0	NA	NA	NA	NA	NA
2018-08-27	15B	1	Exp3	-0.2	0	4333915B1Exp3	Lemon	Rosemary	low	risky	5	train	0.1	0.3	0.9	Rosemary	risky	0	0	NA	NA	NA	NA	NA
2018-08-27	15B	1	Exp3	-0.2	0	4333915B1Exp3	Lemon	Rosemary	low	risky	6	train	0.3	0.1	0.3	Lemon	safe	0	3	NA	NA	NA	NA	NA
2018-08-27	15B	1	Exp3	-0.2	0	4333915B1Exp3	Lemon	Rosemary	low	risky	7	train	0.9	0.3	0.1	Rosemary	risky	0	4	NA	NA	NA	NA	NA
2018-08-27	15B	1	Exp3	-0.2	0	4333915B1Exp3	Lemon	Rosemary	low	risky	8	train	0.3	0.9	0.3	Lemon	safe	0	3	NA	NA	NA	NA	NA
2018-08-27	15B	1	Exp3	-0.2	0	4333915B1Exp3	Lemon	Rosemary	low	risky	9	test	NA	NA	NA	NA	NA	NA	NA	Left	Left	Left	1	1
2018-08-27	15B	1	Exp3	-0.2	0	4333915B1Exp3	Lemon	Rosemary	low	risky	10	test	NA	NA	NA	NA	NA	NA	NA	Left	Left	Left	1	1
2018-08-27	15B	1	Exp3	-0.2	0	4333915B1Exp3	Lemon	Rosemary	low	risky	11	test	NA	NA	NA	NA	NA	NA	NA	Left	Right	Right	0	0
2018-08-27	15B	1	Exp3	-0.2	0	4333915B1Exp3	Lemon	Rosemary	low	risky	12	test	NA	NA	NA	NA	NA	NA	NA	Left	Right	Right	0	0
2018-08-27	15B	1	Exp3	-0.2	0	4333915B1Exp3	Lemon	Rosemary	low	risky	13	test	NA	NA	NA	NA	NA	NA	NA	Left	Left	Left	1	1
2018-08-27	15B	2	Exp3	-0.2	0	4333915B2Exp3	Rosemary	Lemon	high	risky	1	train	0.9	NA	NA	Lemon	risky	NA	11	NA	NA	NA	NA	NA
2018-08-27	15B	2	Exp3	-0.2	0	4333915B2Exp3	Rosemary	Lemon	high	risky	2	train	0.3	0.9	NA	Rosemary	safe	0	1	NA	NA	NA	NA	NA
2018-08-27	15B	2	Exp3	-0.2	0	4333915B2Exp3	Rosemary	Lemon	high	risky	3	train	0.1	0.3	0.9	Lemon	risky	0	0	NA	NA	NA	NA	NA
2018-08-27	15B	2	Exp3	-0.2	0	4333915B2Exp3	Rosemary	Lemon	high	risky	4	train	0.3	0.1	0.3	Rosemary	safe	0	0	NA	NA	NA	NA	NA
2018-08-27	15B	2	Exp3	-0.2	0	4333915B2Exp3	Rosemary	Lemon	high	risky	5	train	0.9	0.3	0.1	Lemon	risky	0	5	NA	NA	NA	NA	NA
2018-08-27	15B	2	Exp3	-0.2	0	4333915B2Exp3	Rosemary	Lemon	high	risky	6	train	0.3	0.9	0.3	Rosemary	safe	0	0	NA	NA	NA	NA	NA
2018-08-27	15B	2	Exp3	-0.2	0	4333915B2Exp3	Rosemary	Lemon	high	risky	7	train	0.1	0.3	0.9	Lemon	risky	0	2	NA	NA	NA	NA	NA
2018-08-27	15B	2	Exp3	-0.2	0	4333915B2Exp3	Rosemary	Lemon	high	risky	8	train	0.3	0.1	0.3	Rosemary	safe	0	6	NA	NA	NA	NA	NA
2018-08-27	15B	2	Exp3	-0.2	0	4333915B2Exp3	Rosemary	Lemon	high	risky	9	test	NA	NA	NA	NA	NA	NA	NA	Right	Right	Right	1	1
2018-08-27	15B	2	Exp3	-0.2	0	4333915B2Exp3	Rosemary	Lemon	high	risky	10	test	NA	NA	NA	NA	NA	NA	NA	Right	Right	Right	1	1
2018-08-27	15B	2	Exp3	-0.2	0	4333915B2Exp3	Rosemary	Lemon	high	risky	11	test	NA	NA	NA	NA	NA	NA	NA	Right	Left	Left	0	0
2018-08-27	15B	2	Exp3	-0.2	0	4333915B2Exp3	Rosemary	Lemon	high	risky	12	test	NA	NA	NA	NA	NA	NA	NA	Right	Right	Right	1	1
2018-08-27	15B	2	Exp3	-0.2	0	4333915B2Exp3	Rosemary	Lemon	high	risky	13	test	NA	NA	NA	NA	NA	NA	NA	Right	Left	Left	0	0
2018-08-27	11	1	Exp3	-0.2	0	43339111Exp3	Lemon	Rosemary	high	safe	1	train	0.3	NA	NA	Lemon	safe	NA	0	NA	NA	NA	NA	NA
2018-08-27	11	1	Exp3	-0.2	0	43339111Exp3	Lemon	Rosemary	high	safe	2	train	0.9	0.3	NA	Rosemary	risky	0	0	NA	NA	NA	NA	NA
2018-08-27	11	1	Exp3	-0.2	0	43339111Exp3	Lemon	Rosemary	high	safe	3	train	0.3	0.9	0.3	Lemon	safe	0	0	NA	NA	NA	NA	NA
2018-08-27	11	1	Exp3	-0.2	0	43339111Exp3	Lemon	Rosemary	high	safe	4	train	0.1	0.3	0.9	Rosemary	risky	0	0	NA	NA	NA	NA	NA
2018-08-27	11	1	Exp3	-0.2	0	43339111Exp3	Lemon	Rosemary	high	safe	5	train	0.3	0.1	0.3	Lemon	safe	0	0	NA	NA	NA	NA	NA
2018-08-27	11	1	Exp3	-0.2	0	43339111Exp3	Lemon	Rosemary	high	safe	6	train	0.9	0.3	0.1	Rosemary	risky	0	5	NA	NA	NA	NA	NA
2018-08-27	11	1	Exp3	-0.2	0	43339111Exp3	Lemon	Rosemary	high	safe	7	train	0.3	0.9	0.3	Lemon	safe	0	0	NA	NA	NA	NA	NA
2018-08-27	11	1	Exp3	-0.2	0	43339111Exp3	Lemon	Rosemary	high	safe	8	train	0.1	0.3	0.9	Rosemary	risky	0	0	NA	NA	NA	NA	NA
2018-08-27	11	1	Exp3	-0.2	0	43339111Exp3	Lemon	Rosemary	high	safe	9	test	NA	NA	NA	NA	NA	NA	NA	Left	Right	Right	0	0
2018-08-27	11	1	Exp3	-0.2	0	43339111Exp3	Lemon	Rosemary	high	safe	10	test	NA	NA	NA	NA	NA	NA	NA	Left	Left	Left	1	1
2018-08-27	11	1	Exp3	-0.2	0	43339111Exp3	Lemon	Rosemary	high	safe	11	test	NA	NA	NA	NA	NA	NA	NA	Left	Left	Left	1	1
2018-08-27	11	1	Exp3	-0.2	0	43339111Exp3	Lemon	Rosemary	high	safe	12	test	NA	NA	NA	NA	NA	NA	NA	Left	Right	Right	0	0
2018-08-27	11	1	Exp3	-0.2	0	43339111Exp3	Lemon	Rosemary	high	safe	13	test	NA	NA	NA	NA	NA	NA	NA	Left	Left	Left	1	1
2018-08-27	11	2	Exp3	-0.2	0	43339112Exp3	Lemon	Rosemary	low	safe	1	train	0.3	NA	NA	Lemon	safe	NA	0	NA	NA	NA	NA	NA
2018-08-27	11	2	Exp3	-0.2	0	43339112Exp3	Lemon	Rosemary	low	safe	2	train	0.1	0.3	NA	Rosemary	risky	0	0	NA	NA	NA	NA	NA
2018-08-27	11	2	Exp3	-0.2	0	43339112Exp3	Lemon	Rosemary	low	safe	3	train	0.3	0.1	0.3	Lemon	safe	0	0	NA	NA	NA	NA	NA
2018-08-27	11	2	Exp3	-0.2	0	43339112Exp3	Lemon	Rosemary	low	safe	4	train	0.9	0.3	0.1	Rosemary	risky	0	4	NA	NA	NA	NA	NA
2018-08-27	11	2	Exp3	-0.2	0	43339112Exp3	Lemon	Rosemary	low	safe	5	train	0.3	0.9	0.3	Lemon	safe	5	0	NA	NA	NA	NA	NA
2018-08-27	11	2	Exp3	-0.2	0	43339112Exp3	Lemon	Rosemary	low	safe	6	train	0.1	0.3	0.9	Rosemary	risky	0	0	NA	NA	NA	NA	NA
2018-08-27	11	2	Exp3	-0.2	0	43339112Exp3	Lemon	Rosemary	low	safe	7	train	0.3	0.1	0.3	Lemon	safe	0	0	NA	NA	NA	NA	NA
2018-08-27	11	2	Exp3	-0.2	0	43339112Exp3	Lemon	Rosemary	low	safe	8	train	0.9	0.3	0.1	Rosemary	risky	0	1	NA	NA	NA	NA	NA
2018-08-27	11	2	Exp3	-0.2	0	43339112Exp3	Lemon	Rosemary	low	safe	9	test	NA	NA	NA	NA	NA	NA	NA	Right	Right	Right	1	1
2018-08-27	11	2	Exp3	-0.2	0	43339112Exp3	Lemon	Rosemary	low	safe	10	test	NA	NA	NA	NA	NA	NA	NA	Right	Left	Left	0	0
2018-08-27	11	2	Exp3	-0.2	0	43339112Exp3	Lemon	Rosemary	low	safe	11	test	NA	NA	NA	NA	NA	NA	NA	Right	Right	Right	1	1
2018-08-27	11	2	Exp3	-0.2	0	43339112Exp3	Lemon	Rosemary	low	safe	12	test	NA	NA	NA	NA	NA	NA	NA	Right	Left	Left	0	0
2018-08-27	11	2	Exp3	-0.2	0	43339112Exp3	Lemon	Rosemary	low	safe	13	test	NA	NA	NA	NA	NA	NA	NA	Right	Left	Left	0	0
2018-08-27	11	3B	Exp3	-0.2	0	43339113BExp3	Rosemary	Lemon	low	risky	1	train	0.1	NA	NA	Lemon	risky	NA	0	NA	NA	NA	NA	NA
2018-08-27	11	3B	Exp3	-0.2	0	43339113BExp3	Rosemary	Lemon	low	risky	2	train	0.3	0.1	NA	Rosemary	safe	0	0	NA	NA	NA	NA	NA
2018-08-27	11	3B	Exp3	-0.2	0	43339113BExp3	Rosemary	Lemon	low	risky	3	train	0.9	0.3	0.1	Lemon	risky	0	0	NA	NA	NA	NA	NA
2018-08-27	11	3B	Exp3	-0.2	0	43339113BExp3	Rosemary	Lemon	low	risky	4	train	0.3	0.9	0.3	Rosemary	safe	0	0	NA	NA	NA	NA	NA
2018-08-27	11	3B	Exp3	-0.2	0	43339113BExp3	Rosemary	Lemon	low	risky	5	train	0.1	0.3	0.9	Lemon	risky	0	0	NA	NA	NA	NA	NA
2018-08-27	11	3B	Exp3	-0.2	0	43339113BExp3	Rosemary	Lemon	low	risky	6	train	0.3	0.1	0.3	Rosemary	safe	0	0	NA	NA	NA	NA	NA
2018-08-27	11	3B	Exp3	-0.2	0	43339113BExp3	Rosemary	Lemon	low	risky	7	train	0.9	0.3	0.1	Lemon	risky	0	0	NA	NA	NA	NA	NA
2018-08-27	11	3B	Exp3	-0.2	0	43339113BExp3	Rosemary	Lemon	low	risky	8	train	0.3	0.9	0.3	Rosemary	safe	0	0	NA	NA	NA	NA	NA
2018-08-27	11	3B	Exp3	-0.2	0	43339113BExp3	Rosemary	Lemon	low	risky	9	test	NA	NA	NA	NA	NA	NA	NA	Right	Left	Left	0	0
2018-08-27	11	3B	Exp3	-0.2	0	43339113BExp3	Rosemary	Lemon	low	risky	10	test	NA	NA	NA	NA	NA	NA	NA	Right	Left	Left	0	0
2018-08-27	11	3B	Exp3	-0.2	0	43339113BExp3	Rosemary	Lemon	low	risky	11	test	NA	NA	NA	NA	NA	NA	NA	Right	Right	Right	1	1
2018-08-27	11	3B	Exp3	-0.2	0	43339113BExp3	Rosemary	Lemon	low	risky	12	test	NA	NA	NA	NA	NA	NA	NA	Right	Left	Left	0	0
2018-08-27	11	3B	Exp3	-0.2	0	43339113BExp3	Rosemary	Lemon	low	risky	13	test	NA	NA	NA	NA	NA	NA	NA	Right	Right	Right	1	1
2018-08-27	11	4B	Exp3	-0.2	0	43339114BExp3	Rosemary	Lemon	low	risky	1	train	0.1	NA	NA	Lemon	risky	NA	NA	NA	NA	NA	NA	NA
2018-08-27	11	4B	Exp3	-0.2	0	43339114BExp3	Rosemary	Lemon	low	risky	2	train	0.3	0.1	NA	Rosemary	safe	NA	5	NA	NA	NA	NA	NA
2018-08-27	11	4B	Exp3	-0.2	0	43339114BExp3	Rosemary	Lemon	low	risky	3	train	0.9	0.3	0.1	Lemon	risky	0	13	NA	NA	NA	NA	NA
2018-08-27	11	4B	Exp3	-0.2	0	43339114BExp3	Rosemary	Lemon	low	risky	4	train	0.3	0.9	0.3	Rosemary	safe	6	4	NA	NA	NA	NA	NA
2018-08-27	11	4B	Exp3	-0.2	0	43339114BExp3	Rosemary	Lemon	low	risky	5	train	0.1	0.3	0.9	Lemon	risky	3	0	NA	NA	NA	NA	NA
2018-08-27	11	4B	Exp3	-0.2	0	43339114BExp3	Rosemary	Lemon	low	risky	6	train	0.3	0.1	0.3	Rosemary	safe	0	0	NA	NA	NA	NA	NA
2018-08-27	11	4B	Exp3	-0.2	0	43339114BExp3	Rosemary	Lemon	low	risky	7	train	0.9	0.3	0.1	Lemon	risky	0	0	NA	NA	NA	NA	NA
2018-08-27	11	4B	Exp3	-0.2	0	43339114BExp3	Rosemary	Lemon	low	risky	8	train	0.3	0.9	0.3	Rosemary	safe	0	0	NA	NA	NA	NA	NA
2018-08-27	11	4B	Exp3	-0.2	0	43339114BExp3	Rosemary	Lemon	low	risky	9	test	NA	NA	NA	NA	NA	NA	NA	Left	Left	Left	1	1
2018-08-27	11	4B	Exp3	-0.2	0	43339114BExp3	Rosemary	Lemon	low	risky	10	test	NA	NA	NA	NA	NA	NA	NA	Left	Left	Left	1	1
2018-08-27	11	4B	Exp3	-0.2	0	43339114BExp3	Rosemary	Lemon	low	risky	11	test	NA	NA	NA	NA	NA	NA	NA	Left	Right	Right	0	0
2018-08-27	11	4B	Exp3	-0.2	0	43339114BExp3	Rosemary	Lemon	low	risky	12	test	NA	NA	NA	NA	NA	NA	NA	Left	Left	Left	1	1
2018-08-27	11	4B	Exp3	-0.2	0	43339114BExp3	Rosemary	Lemon	low	risky	13	test	NA	NA	NA	NA	NA	NA	NA	Left	Right	Right	0	0
2018-08-27	6B	3	Exp3	-0.2	0	433396B3Exp3	Lemon	Rosemary	high	risky	1	train	0.9	NA	NA	Rosemary	risky	NA	0	NA	NA	NA	NA	NA
2018-08-27	6B	3	Exp3	-0.2	0	433396B3Exp3	Lemon	Rosemary	high	risky	2	train	0.3	0.9	NA	Lemon	safe	0	0	NA	NA	NA	NA	NA
2018-08-27	6B	3	Exp3	-0.2	0	433396B3Exp3	Lemon	Rosemary	high	risky	3	train	0.1	0.3	0.9	Rosemary	risky	0	0	NA	NA	NA	NA	NA
2018-08-27	6B	3	Exp3	-0.2	0	433396B3Exp3	Lemon	Rosemary	high	risky	4	train	0.3	0.1	0.3	Lemon	safe	0	0	NA	NA	NA	NA	NA
2018-08-27	6B	3	Exp3	-0.2	0	433396B3Exp3	Lemon	Rosemary	high	risky	5	train	0.9	0.3	0.1	Rosemary	risky	0	0	NA	NA	NA	NA	NA
2018-08-27	6B	3	Exp3	-0.2	0	433396B3Exp3	Lemon	Rosemary	high	risky	6	train	0.3	0.9	0.3	Lemon	safe	0	0	NA	NA	NA	NA	NA
2018-08-27	6B	3	Exp3	-0.2	0	433396B3Exp3	Lemon	Rosemary	high	risky	7	train	0.1	0.3	0.9	Rosemary	risky	0	0	NA	NA	NA	NA	NA
2018-08-27	6B	3	Exp3	-0.2	0	433396B3Exp3	Lemon	Rosemary	high	risky	8	train	0.3	0.1	0.3	Lemon	safe	0	0	NA	NA	NA	NA	NA
2018-08-27	6B	3	Exp3	-0.2	0	433396B3Exp3	Lemon	Rosemary	high	risky	9	test	NA	NA	NA	NA	NA	NA	NA	Left	Right	Right	0	0
2018-08-27	6B	3	Exp3	-0.2	0	433396B3Exp3	Lemon	Rosemary	high	risky	10	test	NA	NA	NA	NA	NA	NA	NA	Left	Right	Right	0	0
2018-08-27	6B	3	Exp3	-0.2	0	433396B3Exp3	Lemon	Rosemary	high	risky	11	test	NA	NA	NA	NA	NA	NA	NA	Left	Left	Left	1	1
2018-08-27	6B	3	Exp3	-0.2	0	433396B3Exp3	Lemon	Rosemary	high	risky	12	test	NA	NA	NA	NA	NA	NA	NA	Left	Left	Left	1	1
2018-08-27	6B	3	Exp3	-0.2	0	433396B3Exp3	Lemon	Rosemary	high	risky	13	test	NA	NA	NA	NA	NA	NA	NA	Left	Left	Left	1	1
2018-08-28	12B	1	Exp3	-0.2	0	4334012B1Exp3	Rosemary	Lemon	low	safe	1	train	0.3	NA	NA	Rosemary	safe	NA	0	NA	NA	NA	NA	NA
2018-08-28	12B	1	Exp3	-0.2	0	4334012B1Exp3	Rosemary	Lemon	low	safe	2	train	0.1	0.3	NA	Lemon	risky	0	0	NA	NA	NA	NA	NA
2018-08-28	12B	1	Exp3	-0.2	0	4334012B1Exp3	Rosemary	Lemon	low	safe	3	train	0.3	0.1	0.3	Rosemary	safe	0	0	NA	NA	NA	NA	NA
2018-08-28	12B	1	Exp3	-0.2	0	4334012B1Exp3	Rosemary	Lemon	low	safe	4	train	0.9	0.3	0.1	Lemon	risky	0	5	NA	NA	NA	NA	NA
2018-08-28	12B	1	Exp3	-0.2	0	4334012B1Exp3	Rosemary	Lemon	low	safe	5	train	0.3	0.9	0.3	Rosemary	safe	0	0	NA	NA	NA	NA	NA
2018-08-28	12B	1	Exp3	-0.2	0	4334012B1Exp3	Rosemary	Lemon	low	safe	6	train	0.1	0.3	0.9	Lemon	risky	0	0	NA	NA	NA	NA	NA
2018-08-28	12B	1	Exp3	-0.2	0	4334012B1Exp3	Rosemary	Lemon	low	safe	7	train	0.3	0.1	0.3	Rosemary	safe	0	0	NA	NA	NA	NA	NA
2018-08-28	12B	1	Exp3	-0.2	0	4334012B1Exp3	Rosemary	Lemon	low	safe	8	train	0.9	0.3	0.1	Lemon	risky	0	0	NA	NA	NA	NA	NA
2018-08-28	12B	1	Exp3	-0.2	0	4334012B1Exp3	Rosemary	Lemon	low	safe	9	test	NA	NA	NA	NA	NA	NA	NA	Right	Left	Left	0	0
2018-08-28	12B	1	Exp3	-0.2	0	4334012B1Exp3	Rosemary	Lemon	low	safe	10	test	NA	NA	NA	NA	NA	NA	NA	Right	Left	Left	0	0
2018-08-28	12B	1	Exp3	-0.2	0	4334012B1Exp3	Rosemary	Lemon	low	safe	11	test	NA	NA	NA	NA	NA	NA	NA	Right	Left	Left	0	0
2018-08-28	12B	1	Exp3	-0.2	0	4334012B1Exp3	Rosemary	Lemon	low	safe	12	test	NA	NA	NA	NA	NA	NA	NA	Right	Left	Left	0	0
2018-08-28	12B	1	Exp3	-0.2	0	4334012B1Exp3	Rosemary	Lemon	low	safe	13	test	NA	NA	NA	NA	NA	NA	NA	Right	Left	Left	0	0
2018-08-28	12B	2	Exp3	-0.2	0	4334012B2Exp3	Rosemary	Lemon	low	safe	1	train	0.3	NA	NA	Rosemary	safe	NA	0	NA	NA	NA	NA	NA
2018-08-28	12B	2	Exp3	-0.2	0	4334012B2Exp3	Rosemary	Lemon	low	safe	2	train	0.1	0.3	NA	Lemon	risky	0	0	NA	NA	NA	NA	NA
2018-08-28	12B	2	Exp3	-0.2	0	4334012B2Exp3	Rosemary	Lemon	low	safe	3	train	0.3	0.1	0.3	Rosemary	safe	0	0	NA	NA	NA	NA	NA
2018-08-28	12B	2	Exp3	-0.2	0	4334012B2Exp3	Rosemary	Lemon	low	safe	4	train	0.9	0.3	0.1	Lemon	risky	0	0	NA	NA	NA	NA	NA
2018-08-28	12B	2	Exp3	-0.2	0	4334012B2Exp3	Rosemary	Lemon	low	safe	5	train	0.3	0.9	0.3	Rosemary	safe	0	0	NA	NA	NA	NA	NA
2018-08-28	12B	2	Exp3	-0.2	0	4334012B2Exp3	Rosemary	Lemon	low	safe	6	train	0.1	0.3	0.9	Lemon	risky	0	0	NA	NA	NA	NA	NA
2018-08-28	12B	2	Exp3	-0.2	0	4334012B2Exp3	Rosemary	Lemon	low	safe	7	train	0.3	0.1	0.3	Rosemary	safe	0	0	NA	NA	NA	NA	NA
2018-08-28	12B	2	Exp3	-0.2	0	4334012B2Exp3	Rosemary	Lemon	low	safe	8	train	0.9	0.3	0.1	Lemon	risky	0	0	NA	NA	NA	NA	NA
2018-08-28	12B	2	Exp3	-0.2	0	4334012B2Exp3	Rosemary	Lemon	low	safe	9	test	NA	NA	NA	NA	NA	NA	NA	Left	Left	Right	1	0
2018-08-28	12B	2	Exp3	-0.2	0	4334012B2Exp3	Rosemary	Lemon	low	safe	10	test	NA	NA	NA	NA	NA	NA	NA	Left	Left	Left	1	1
2018-08-28	12B	2	Exp3	-0.2	0	4334012B2Exp3	Rosemary	Lemon	low	safe	11	test	NA	NA	NA	NA	NA	NA	NA	Left	Left	Right	1	0
2018-08-28	12B	2	Exp3	-0.2	0	4334012B2Exp3	Rosemary	Lemon	low	safe	12	test	NA	NA	NA	NA	NA	NA	NA	Left	Right	Right	0	0
2018-08-28	12B	2	Exp3	-0.2	0	4334012B2Exp3	Rosemary	Lemon	low	safe	13	test	NA	NA	NA	NA	NA	NA	NA	Left	Left	Left	1	1
2018-08-28	12B	3	Exp3	-0.2	0	4334012B3Exp3	Lemon	Rosemary	high	risky	1	train	0.9	NA	NA	Rosemary	risky	NA	0	NA	NA	NA	NA	NA
2018-08-28	12B	3	Exp3	-0.2	0	4334012B3Exp3	Lemon	Rosemary	high	risky	2	train	0.3	0.9	NA	Lemon	safe	0	0	NA	NA	NA	NA	NA
2018-08-28	12B	3	Exp3	-0.2	0	4334012B3Exp3	Lemon	Rosemary	high	risky	3	train	0.1	0.3	0.9	Rosemary	risky	0	0	NA	NA	NA	NA	NA
2018-08-28	12B	3	Exp3	-0.2	0	4334012B3Exp3	Lemon	Rosemary	high	risky	4	train	0.3	0.1	0.3	Lemon	safe	0	0	NA	NA	NA	NA	NA
2018-08-28	12B	3	Exp3	-0.2	0	4334012B3Exp3	Lemon	Rosemary	high	risky	5	train	0.9	0.3	0.1	Rosemary	risky	0	0	NA	NA	NA	NA	NA
2018-08-28	12B	3	Exp3	-0.2	0	4334012B3Exp3	Lemon	Rosemary	high	risky	6	train	0.3	0.9	0.3	Lemon	safe	0	0	NA	NA	NA	NA	NA
2018-08-28	12B	3	Exp3	-0.2	0	4334012B3Exp3	Lemon	Rosemary	high	risky	7	train	0.1	0.3	0.9	Rosemary	risky	0	0	NA	NA	NA	NA	NA
2018-08-28	12B	3	Exp3	-0.2	0	4334012B3Exp3	Lemon	Rosemary	high	risky	8	train	0.3	0.1	0.3	Lemon	safe	0	3	NA	NA	NA	NA	NA
2018-08-28	12B	3	Exp3	-0.2	0	4334012B3Exp3	Lemon	Rosemary	high	risky	9	test	NA	NA	NA	NA	NA	NA	NA	Right	Left	Left	0	0
2018-08-28	12B	3	Exp3	-0.2	0	4334012B3Exp3	Lemon	Rosemary	high	risky	10	test	NA	NA	NA	NA	NA	NA	NA	Right	Left	Left	0	0
2018-08-28	12B	3	Exp3	-0.2	0	4334012B3Exp3	Lemon	Rosemary	high	risky	11	test	NA	NA	NA	NA	NA	NA	NA	Right	Left	Left	0	0
2018-08-28	12B	3	Exp3	-0.2	0	4334012B3Exp3	Lemon	Rosemary	high	risky	12	test	NA	NA	NA	NA	NA	NA	NA	Right	Left	Left	0	0
2018-08-28	12B	3	Exp3	-0.2	0	4334012B3Exp3	Lemon	Rosemary	high	risky	13	test	NA	NA	NA	NA	NA	NA	NA	Right	Right	Right	1	1
2018-08-28	29B	4	Exp3	-0.2	0	4334029B4Exp3	Rosemary	Lemon	low	risky	1	train	0.1	NA	NA	Lemon	risky	NA	0	NA	NA	NA	NA	NA
2018-08-28	29B	4	Exp3	-0.2	0	4334029B4Exp3	Rosemary	Lemon	low	risky	2	train	0.3	0.1	NA	Rosemary	safe	0	0	NA	NA	NA	NA	NA
2018-08-28	29B	4	Exp3	-0.2	0	4334029B4Exp3	Rosemary	Lemon	low	risky	3	train	0.9	0.3	0.1	Lemon	risky	0	12	NA	NA	NA	NA	NA
2018-08-28	29B	4	Exp3	-0.2	0	4334029B4Exp3	Rosemary	Lemon	low	risky	4	train	0.3	0.9	0.3	Rosemary	safe	0	0	NA	NA	NA	NA	NA
2018-08-28	29B	4	Exp3	-0.2	0	4334029B4Exp3	Rosemary	Lemon	low	risky	5	train	0.1	0.3	0.9	Lemon	risky	0	0	NA	NA	NA	NA	NA
2018-08-28	29B	4	Exp3	-0.2	0	4334029B4Exp3	Rosemary	Lemon	low	risky	6	train	0.3	0.1	0.3	Rosemary	safe	0	0	NA	NA	NA	NA	NA
2018-08-28	29B	4	Exp3	-0.2	0	4334029B4Exp3	Rosemary	Lemon	low	risky	7	train	0.9	0.3	0.1	Lemon	risky	0	9	NA	NA	NA	NA	NA
2018-08-28	29B	4	Exp3	-0.2	0	4334029B4Exp3	Rosemary	Lemon	low	risky	8	train	0.3	0.9	0.3	Rosemary	safe	0	0	NA	NA	NA	NA	NA
2018-08-28	29B	4	Exp3	-0.2	0	4334029B4Exp3	Rosemary	Lemon	low	risky	9	test	NA	NA	NA	NA	NA	NA	NA	Right	Left	Left	0	0
2018-08-28	29B	4	Exp3	-0.2	0	4334029B4Exp3	Rosemary	Lemon	low	risky	10	test	NA	NA	NA	NA	NA	NA	NA	Right	Right	Right	1	1
2018-08-28	29B	4	Exp3	-0.2	0	4334029B4Exp3	Rosemary	Lemon	low	risky	11	test	NA	NA	NA	NA	NA	NA	NA	Right	Right	Right	1	1
2018-08-28	29B	4	Exp3	-0.2	0	4334029B4Exp3	Rosemary	Lemon	low	risky	12	test	NA	NA	NA	NA	NA	NA	NA	Right	Left	Left	0	0
2018-08-28	29B	4	Exp3	-0.2	0	4334029B4Exp3	Rosemary	Lemon	low	risky	13	test	NA	NA	NA	NA	NA	NA	NA	Right	Left	Left	0	0
2018-08-28	29B	5	Exp3	-0.2	0	4334029B5Exp3	Rosemary	Lemon	low	risky	1	train	0.1	NA	NA	Lemon	risky	NA	0	NA	NA	NA	NA	NA
2018-08-28	29B	5	Exp3	-0.2	0	4334029B5Exp3	Rosemary	Lemon	low	risky	2	train	0.3	0.1	NA	Rosemary	safe	0	0	NA	NA	NA	NA	NA
2018-08-28	29B	5	Exp3	-0.2	0	4334029B5Exp3	Rosemary	Lemon	low	risky	3	train	0.9	0.3	0.1	Lemon	risky	0	5	NA	NA	NA	NA	NA
2018-08-28	29B	5	Exp3	-0.2	0	4334029B5Exp3	Rosemary	Lemon	low	risky	4	train	0.3	0.9	0.3	Rosemary	safe	0	0	NA	NA	NA	NA	NA
2018-08-28	29B	5	Exp3	-0.2	0	4334029B5Exp3	Rosemary	Lemon	low	risky	5	train	0.1	0.3	0.9	Lemon	risky	0	0	NA	NA	NA	NA	NA
2018-08-28	29B	5	Exp3	-0.2	0	4334029B5Exp3	Rosemary	Lemon	low	risky	6	train	0.3	0.1	0.3	Rosemary	safe	0	0	NA	NA	NA	NA	NA
2018-08-28	29B	5	Exp3	-0.2	0	4334029B5Exp3	Rosemary	Lemon	low	risky	7	train	0.9	0.3	0.1	Lemon	risky	0	2	NA	NA	NA	NA	NA
2018-08-28	29B	5	Exp3	-0.2	0	4334029B5Exp3	Rosemary	Lemon	low	risky	8	train	0.3	0.9	0.3	Rosemary	safe	0	0	NA	NA	NA	NA	NA
2018-08-28	29B	5	Exp3	-0.2	0	4334029B5Exp3	Rosemary	Lemon	low	risky	9	test	NA	NA	NA	NA	NA	NA	NA	Left	Left	Left	1	1
2018-08-28	29B	5	Exp3	-0.2	0	4334029B5Exp3	Rosemary	Lemon	low	risky	10	test	NA	NA	NA	NA	NA	NA	NA	Left	Left	Left	1	1
2018-08-28	29B	5	Exp3	-0.2	0	4334029B5Exp3	Rosemary	Lemon	low	risky	11	test	NA	NA	NA	NA	NA	NA	NA	Left	Left	Left	1	1
2018-08-28	29B	5	Exp3	-0.2	0	4334029B5Exp3	Rosemary	Lemon	low	risky	12	test	NA	NA	NA	NA	NA	NA	NA	Left	Left	Left	1	1
2018-08-28	29B	5	Exp3	-0.2	0	4334029B5Exp3	Rosemary	Lemon	low	risky	13	test	NA	NA	NA	NA	NA	NA	NA	Left	Right	Right	0	0
2018-08-28	29B	6	Exp3	-0.2	0	4334029B6Exp3	Lemon	Rosemary	high	safe	1	train	0.3	NA	NA	Lemon	safe	NA	1	NA	NA	NA	NA	NA
2018-08-28	29B	6	Exp3	-0.2	0	4334029B6Exp3	Lemon	Rosemary	high	safe	2	train	0.9	0.3	NA	Rosemary	risky	0	5	NA	NA	NA	NA	NA
2018-08-28	29B	6	Exp3	-0.2	0	4334029B6Exp3	Lemon	Rosemary	high	safe	3	train	0.3	0.9	0.3	Lemon	safe	0	0	NA	NA	NA	NA	NA
2018-08-28	29B	6	Exp3	-0.2	0	4334029B6Exp3	Lemon	Rosemary	high	safe	4	train	0.1	0.3	0.9	Rosemary	risky	0	0	NA	NA	NA	NA	NA
2018-08-28	29B	6	Exp3	-0.2	0	4334029B6Exp3	Lemon	Rosemary	high	safe	5	train	0.3	0.1	0.3	Lemon	safe	0	0	NA	NA	NA	NA	NA
2018-08-28	29B	6	Exp3	-0.2	0	4334029B6Exp3	Lemon	Rosemary	high	safe	6	train	0.9	0.3	0.1	Rosemary	risky	0	1	NA	NA	NA	NA	NA
2018-08-28	29B	6	Exp3	-0.2	0	4334029B6Exp3	Lemon	Rosemary	high	safe	7	train	0.3	0.9	0.3	Lemon	safe	0	0	NA	NA	NA	NA	NA
2018-08-28	29B	6	Exp3	-0.2	0	4334029B6Exp3	Lemon	Rosemary	high	safe	8	train	0.1	0.3	0.9	Rosemary	risky	0	0	NA	NA	NA	NA	NA
2018-08-28	29B	6	Exp3	-0.2	0	4334029B6Exp3	Lemon	Rosemary	high	safe	9	test	NA	NA	NA	NA	NA	NA	NA	Right	Right	Left	1	0
2018-08-28	29B	6	Exp3	-0.2	0	4334029B6Exp3	Lemon	Rosemary	high	safe	10	test	NA	NA	NA	NA	NA	NA	NA	Right	Left	Left	0	0
2018-08-28	29B	6	Exp3	-0.2	0	4334029B6Exp3	Lemon	Rosemary	high	safe	11	test	NA	NA	NA	NA	NA	NA	NA	Right	Left	Left	0	0
2018-08-28	29B	6	Exp3	-0.2	0	4334029B6Exp3	Lemon	Rosemary	high	safe	12	test	NA	NA	NA	NA	NA	NA	NA	Right	Right	Right	1	1
2018-08-28	29B	6	Exp3	-0.2	0	4334029B6Exp3	Lemon	Rosemary	high	safe	13	test	NA	NA	NA	NA	NA	NA	NA	Right	Left	Left	0	0
2018-08-28	29B	1	Exp3	-0.2	0	4334029B1Exp3	Lemon	Rosemary	high	safe	1	train	0.3	NA	NA	Lemon	safe	NA	NA	NA	NA	NA	NA	NA
2018-08-28	29B	1	Exp3	-0.2	0	4334029B1Exp3	Lemon	Rosemary	high	safe	2	train	0.9	0.3	NA	Rosemary	risky	0	4	NA	NA	NA	NA	NA
2018-08-28	29B	1	Exp3	-0.2	0	4334029B1Exp3	Lemon	Rosemary	high	safe	3	train	0.3	0.9	0.3	Lemon	safe	1	0	NA	NA	NA	NA	NA
2018-08-28	29B	1	Exp3	-0.2	0	4334029B1Exp3	Lemon	Rosemary	high	safe	4	train	0.1	0.3	0.9	Rosemary	risky	0	0	NA	NA	NA	NA	NA
2018-08-28	29B	1	Exp3	-0.2	0	4334029B1Exp3	Lemon	Rosemary	high	safe	5	train	0.3	0.1	0.3	Lemon	safe	0	0	NA	NA	NA	NA	NA
2018-08-28	29B	1	Exp3	-0.2	0	4334029B1Exp3	Lemon	Rosemary	high	safe	6	train	0.9	0.3	0.1	Rosemary	risky	0	5	NA	NA	NA	NA	NA
2018-08-28	29B	1	Exp3	-0.2	0	4334029B1Exp3	Lemon	Rosemary	high	safe	7	train	0.3	0.9	0.3	Lemon	safe	0	0	NA	NA	NA	NA	NA
2018-08-28	29B	1	Exp3	-0.2	0	4334029B1Exp3	Lemon	Rosemary	high	safe	8	train	0.1	0.3	0.9	Rosemary	risky	0	0	NA	NA	NA	NA	NA
2018-08-28	29B	1	Exp3	-0.2	0	4334029B1Exp3	Lemon	Rosemary	high	safe	9	test	NA	NA	NA	NA	NA	NA	NA	Left	Left	Left	1	1
2018-08-28	29B	1	Exp3	-0.2	0	4334029B1Exp3	Lemon	Rosemary	high	safe	10	test	NA	NA	NA	NA	NA	NA	NA	Left	Left	Left	1	1
2018-08-28	29B	1	Exp3	-0.2	0	4334029B1Exp3	Lemon	Rosemary	high	safe	11	test	NA	NA	NA	NA	NA	NA	NA	Left	Left	Left	1	1
2018-08-28	29B	1	Exp3	-0.2	0	4334029B1Exp3	Lemon	Rosemary	high	safe	12	test	NA	NA	NA	NA	NA	NA	NA	Left	Left	Left	1	1
2018-08-28	29B	1	Exp3	-0.2	0	4334029B1Exp3	Lemon	Rosemary	high	safe	13	test	NA	NA	NA	NA	NA	NA	NA	Left	Left	Left	1	1
2018-08-28	29B	2	Exp3	-0.2	0	4334029B2Exp3	Lemon	Rosemary	low	safe	1	train	0.3	NA	NA	Lemon	safe	NA	0	NA	NA	NA	NA	NA
2018-08-28	29B	2	Exp3	-0.2	0	4334029B2Exp3	Lemon	Rosemary	low	safe	2	train	0.1	0.3	NA	Rosemary	risky	0	0	NA	NA	NA	NA	NA
2018-08-28	29B	2	Exp3	-0.2	0	4334029B2Exp3	Lemon	Rosemary	low	safe	3	train	0.3	0.1	0.3	Lemon	safe	0	6	NA	NA	NA	NA	NA
2018-08-28	29B	2	Exp3	-0.2	0	4334029B2Exp3	Lemon	Rosemary	low	safe	4	train	0.9	0.3	0.1	Rosemary	risky	0	8	NA	NA	NA	NA	NA
2018-08-28	29B	2	Exp3	-0.2	0	4334029B2Exp3	Lemon	Rosemary	low	safe	5	train	0.3	0.9	0.3	Lemon	safe	NA	1	NA	NA	NA	NA	NA
2018-08-28	29B	2	Exp3	-0.2	0	4334029B2Exp3	Lemon	Rosemary	low	safe	6	train	0.1	0.3	0.9	Rosemary	risky	0	0	NA	NA	NA	NA	NA
2018-08-28	29B	2	Exp3	-0.2	0	4334029B2Exp3	Lemon	Rosemary	low	safe	7	train	0.3	0.1	0.3	Lemon	safe	0	4	NA	NA	NA	NA	NA
2018-08-28	29B	2	Exp3	-0.2	0	4334029B2Exp3	Lemon	Rosemary	low	safe	8	train	0.9	0.3	0.1	Rosemary	risky	0	7	NA	NA	NA	NA	NA
2018-08-28	29B	2	Exp3	-0.2	0	4334029B2Exp3	Lemon	Rosemary	low	safe	9	test	NA	NA	NA	NA	NA	NA	NA	Right	Left	Left	0	0
2018-08-28	29B	2	Exp3	-0.2	0	4334029B2Exp3	Lemon	Rosemary	low	safe	10	test	NA	NA	NA	NA	NA	NA	NA	Right	Left	Left	0	0
2018-08-28	29B	2	Exp3	-0.2	0	4334029B2Exp3	Lemon	Rosemary	low	safe	11	test	NA	NA	NA	NA	NA	NA	NA	Right	Right	Right	1	1
2018-08-28	29B	2	Exp3	-0.2	0	4334029B2Exp3	Lemon	Rosemary	low	safe	12	test	NA	NA	NA	NA	NA	NA	NA	Right	Right	Right	1	1
2018-08-28	29B	2	Exp3	-0.2	0	4334029B2Exp3	Lemon	Rosemary	low	safe	13	test	NA	NA	NA	NA	NA	NA	NA	Right	Right	Right	1	1
2018-08-28	29B	3	Exp3	-0.2	0	4334029B3Exp3	Lemon	Rosemary	low	safe	1	train	0.3	NA	NA	Lemon	safe	NA	NA	NA	NA	NA	NA	NA
2018-08-28	29B	3	Exp3	-0.2	0	4334029B3Exp3	Lemon	Rosemary	low	safe	2	train	0.1	0.3	NA	Rosemary	risky	0	0	NA	NA	NA	NA	NA
2018-08-28	29B	3	Exp3	-0.2	0	4334029B3Exp3	Lemon	Rosemary	low	safe	3	train	0.3	0.1	0.3	Lemon	safe	3	4	NA	NA	NA	NA	NA
2018-08-28	29B	3	Exp3	-0.2	0	4334029B3Exp3	Lemon	Rosemary	low	safe	4	train	0.9	0.3	0.1	Rosemary	risky	0	13	NA	NA	NA	NA	NA
2018-08-28	29B	3	Exp3	-0.2	0	4334029B3Exp3	Lemon	Rosemary	low	safe	5	train	0.3	0.9	0.3	Lemon	safe	9	NA	NA	NA	NA	NA	NA
2018-08-28	29B	3	Exp3	-0.2	0	4334029B3Exp3	Lemon	Rosemary	low	safe	6	train	0.1	0.3	0.9	Rosemary	risky	4	0	NA	NA	NA	NA	NA
2018-08-28	29B	3	Exp3	-0.2	0	4334029B3Exp3	Lemon	Rosemary	low	safe	7	train	0.3	0.1	0.3	Lemon	safe	1	2	NA	NA	NA	NA	NA
2018-08-28	29B	3	Exp3	-0.2	0	4334029B3Exp3	Lemon	Rosemary	low	safe	8	train	0.9	0.3	0.1	Rosemary	risky	0	14	NA	NA	NA	NA	NA
2018-08-28	29B	3	Exp3	-0.2	0	4334029B3Exp3	Lemon	Rosemary	low	safe	9	test	NA	NA	NA	NA	NA	NA	NA	Left	Left	Left	1	1
2018-08-28	29B	3	Exp3	-0.2	0	4334029B3Exp3	Lemon	Rosemary	low	safe	10	test	NA	NA	NA	NA	NA	NA	NA	Left	Right	Right	0	0
2018-08-28	29B	3	Exp3	-0.2	0	4334029B3Exp3	Lemon	Rosemary	low	safe	11	test	NA	NA	NA	NA	NA	NA	NA	Left	Left	Left	1	1
2018-08-28	29B	3	Exp3	-0.2	0	4334029B3Exp3	Lemon	Rosemary	low	safe	12	test	NA	NA	NA	NA	NA	NA	NA	Left	Right	Right	0	0
2018-08-28	29B	3	Exp3	-0.2	0	4334029B3Exp3	Lemon	Rosemary	low	safe	13	test	NA	NA	NA	NA	NA	NA	NA	Left	Left	Left	1	1
2018-08-28	12B	4	Exp3	-0.2	0	4334012B4Exp3	Lemon	Rosemary	high	risky	1	train	0.9	NA	NA	Rosemary	risky	NA	0	NA	NA	NA	NA	NA
2018-08-28	12B	4	Exp3	-0.2	0	4334012B4Exp3	Lemon	Rosemary	high	risky	2	train	0.3	0.9	NA	Lemon	safe	0	0	NA	NA	NA	NA	NA
2018-08-28	12B	4	Exp3	-0.2	0	4334012B4Exp3	Lemon	Rosemary	high	risky	3	train	0.1	0.3	0.9	Rosemary	risky	0	0	NA	NA	NA	NA	NA
2018-08-28	12B	4	Exp3	-0.2	0	4334012B4Exp3	Lemon	Rosemary	high	risky	4	train	0.3	0.1	0.3	Lemon	safe	0	0	NA	NA	NA	NA	NA
2018-08-28	12B	4	Exp3	-0.2	0	4334012B4Exp3	Lemon	Rosemary	high	risky	5	train	0.9	0.3	0.1	Rosemary	risky	0	0	NA	NA	NA	NA	NA
2018-08-28	12B	4	Exp3	-0.2	0	4334012B4Exp3	Lemon	Rosemary	high	risky	6	train	0.3	0.9	0.3	Lemon	safe	0	0	NA	NA	NA	NA	NA
2018-08-28	12B	4	Exp3	-0.2	0	4334012B4Exp3	Lemon	Rosemary	high	risky	7	train	0.1	0.3	0.9	Rosemary	risky	0	0	NA	NA	NA	NA	NA
2018-08-28	12B	4	Exp3	-0.2	0	4334012B4Exp3	Lemon	Rosemary	high	risky	8	train	0.3	0.1	0.3	Lemon	safe	0	0	NA	NA	NA	NA	NA
2018-08-28	12B	4	Exp3	-0.2	0	4334012B4Exp3	Lemon	Rosemary	high	risky	9	test	NA	NA	NA	NA	NA	NA	NA	Left	Right	Right	0	0
2018-08-28	12B	4	Exp3	-0.2	0	4334012B4Exp3	Lemon	Rosemary	high	risky	10	test	NA	NA	NA	NA	NA	NA	NA	Left	Right	Right	0	0
2018-08-28	12B	4	Exp3	-0.2	0	4334012B4Exp3	Lemon	Rosemary	high	risky	11	test	NA	NA	NA	NA	NA	NA	NA	Left	Left	Left	1	1
2018-08-28	12B	4	Exp3	-0.2	0	4334012B4Exp3	Lemon	Rosemary	high	risky	12	test	NA	NA	NA	NA	NA	NA	NA	Left	Right	Right	0	0
2018-08-28	12B	4	Exp3	-0.2	0	4334012B4Exp3	Lemon	Rosemary	high	risky	13	test	NA	NA	NA	NA	NA	NA	NA	Left	Right	Right	0	0
2018-08-28	12B	5	Exp3	-0.2	0	4334012B5Exp3	Lemon	Rosemary	low	risky	1	train	0.1	NA	NA	Rosemary	risky	NA	0	NA	NA	NA	NA	NA
2018-08-28	12B	5	Exp3	-0.2	0	4334012B5Exp3	Lemon	Rosemary	low	risky	2	train	0.3	0.1	NA	Lemon	safe	0	0	NA	NA	NA	NA	NA
2018-08-28	12B	5	Exp3	-0.2	0	4334012B5Exp3	Lemon	Rosemary	low	risky	3	train	0.9	0.3	0.1	Rosemary	risky	1	2	NA	NA	NA	NA	NA
2018-08-28	12B	5	Exp3	-0.2	0	4334012B5Exp3	Lemon	Rosemary	low	risky	4	train	0.3	0.9	0.3	Lemon	safe	8	0	NA	NA	NA	NA	NA
2018-08-28	12B	5	Exp3	-0.2	0	4334012B5Exp3	Lemon	Rosemary	low	risky	5	train	0.1	0.3	0.9	Rosemary	risky	0	0	NA	NA	NA	NA	NA
2018-08-28	12B	5	Exp3	-0.2	0	4334012B5Exp3	Lemon	Rosemary	low	risky	6	train	0.3	0.1	0.3	Lemon	safe	0	0	NA	NA	NA	NA	NA
2018-08-28	12B	5	Exp3	-0.2	0	4334012B5Exp3	Lemon	Rosemary	low	risky	7	train	0.9	0.3	0.1	Rosemary	risky	0	4	NA	NA	NA	NA	NA
2018-08-28	12B	5	Exp3	-0.2	0	4334012B5Exp3	Lemon	Rosemary	low	risky	8	train	0.3	0.9	0.3	Lemon	safe	3	0	NA	NA	NA	NA	NA
2018-08-28	12B	5	Exp3	-0.2	0	4334012B5Exp3	Lemon	Rosemary	low	risky	9	test	NA	NA	NA	NA	NA	NA	NA	Right	Left	Left	0	0
2018-08-28	12B	5	Exp3	-0.2	0	4334012B5Exp3	Lemon	Rosemary	low	risky	10	test	NA	NA	NA	NA	NA	NA	NA	Right	Left	Left	0	0
2018-08-28	12B	5	Exp3	-0.2	0	4334012B5Exp3	Lemon	Rosemary	low	risky	11	test	NA	NA	NA	NA	NA	NA	NA	Right	Right	Right	1	1
2018-08-28	12B	5	Exp3	-0.2	0	4334012B5Exp3	Lemon	Rosemary	low	risky	12	test	NA	NA	NA	NA	NA	NA	NA	Right	Right	Right	1	1
2018-08-28	12B	5	Exp3	-0.2	0	4334012B5Exp3	Lemon	Rosemary	low	risky	13	test	NA	NA	NA	NA	NA	NA	NA	Right	Right	Right	1	1
2018-08-28	12B	6	Exp3	-0.2	0	4334012B6Exp3	Lemon	Rosemary	low	risky	1	train	0.1	NA	NA	Rosemary	risky	NA	0	NA	NA	NA	NA	NA
2018-08-28	12B	6	Exp3	-0.2	0	4334012B6Exp3	Lemon	Rosemary	low	risky	2	train	0.3	0.1	NA	Lemon	safe	0	0	NA	NA	NA	NA	NA
2018-08-28	12B	6	Exp3	-0.2	0	4334012B6Exp3	Lemon	Rosemary	low	risky	3	train	0.9	0.3	0.1	Rosemary	risky	0	1	NA	NA	NA	NA	NA
2018-08-28	12B	6	Exp3	-0.2	0	4334012B6Exp3	Lemon	Rosemary	low	risky	4	train	0.3	0.9	0.3	Lemon	safe	2	0	NA	NA	NA	NA	NA
2018-08-28	12B	6	Exp3	-0.2	0	4334012B6Exp3	Lemon	Rosemary	low	risky	5	train	0.1	0.3	0.9	Rosemary	risky	0	0	NA	NA	NA	NA	NA
2018-08-28	12B	6	Exp3	-0.2	0	4334012B6Exp3	Lemon	Rosemary	low	risky	6	train	0.3	0.1	0.3	Lemon	safe	0	0	NA	NA	NA	NA	NA
2018-08-28	12B	6	Exp3	-0.2	0	4334012B6Exp3	Lemon	Rosemary	low	risky	7	train	0.9	0.3	0.1	Rosemary	risky	0	0	NA	NA	NA	NA	NA
2018-08-28	12B	6	Exp3	-0.2	0	4334012B6Exp3	Lemon	Rosemary	low	risky	8	train	0.3	0.9	0.3	Lemon	safe	0	0	NA	NA	NA	NA	NA
2018-08-28	12B	6	Exp3	-0.2	0	4334012B6Exp3	Lemon	Rosemary	low	risky	9	test	NA	NA	NA	NA	NA	NA	NA	Left	Left	Left	1	1
2018-08-28	12B	6	Exp3	-0.2	0	4334012B6Exp3	Lemon	Rosemary	low	risky	10	test	NA	NA	NA	NA	NA	NA	NA	Left	Left	Left	1	1
2018-08-28	12B	6	Exp3	-0.2	0	4334012B6Exp3	Lemon	Rosemary	low	risky	11	test	NA	NA	NA	NA	NA	NA	NA	Left	Right	Right	0	0
2018-08-28	12B	6	Exp3	-0.2	0	4334012B6Exp3	Lemon	Rosemary	low	risky	12	test	NA	NA	NA	NA	NA	NA	NA	Left	Left	Left	1	1
2018-08-28	12B	6	Exp3	-0.2	0	4334012B6Exp3	Lemon	Rosemary	low	risky	13	test	NA	NA	NA	NA	NA	NA	NA	Left	Right	Right	0	0
2018-08-29	30B	2	Exp3	-0.2	0	4334130B2Exp3	Lemon	Rosemary	high	risky	1	train	0.9	NA	NA	Rosemary	risky	NA	0	NA	NA	NA	NA	NA
2018-08-29	30B	2	Exp3	-0.2	0	4334130B2Exp3	Lemon	Rosemary	high	risky	2	train	0.3	0.9	NA	Lemon	safe	0	0	NA	NA	NA	NA	NA
2018-08-29	30B	2	Exp3	-0.2	0	4334130B2Exp3	Lemon	Rosemary	high	risky	3	train	0.1	0.3	0.9	Rosemary	risky	0	0	NA	NA	NA	NA	NA
2018-08-29	30B	2	Exp3	-0.2	0	4334130B2Exp3	Lemon	Rosemary	high	risky	4	train	0.3	0.1	0.3	Lemon	safe	0	0	NA	NA	NA	NA	NA
2018-08-29	30B	2	Exp3	-0.2	0	4334130B2Exp3	Lemon	Rosemary	high	risky	5	train	0.9	0.3	0.1	Rosemary	risky	0	1	NA	NA	NA	NA	NA
2018-08-29	30B	2	Exp3	-0.2	0	4334130B2Exp3	Lemon	Rosemary	high	risky	6	train	0.3	0.9	0.3	Lemon	safe	0	0	NA	NA	NA	NA	NA
2018-08-29	30B	2	Exp3	-0.2	0	4334130B2Exp3	Lemon	Rosemary	high	risky	7	train	0.1	0.3	0.9	Rosemary	risky	0	0	NA	NA	NA	NA	NA
2018-08-29	30B	2	Exp3	-0.2	0	4334130B2Exp3	Lemon	Rosemary	high	risky	8	train	0.3	0.1	0.3	Lemon	safe	0	0	NA	NA	NA	NA	NA
2018-08-29	30B	2	Exp3	-0.2	0	4334130B2Exp3	Lemon	Rosemary	high	risky	9	test	NA	NA	NA	NA	NA	NA	NA	Left	Left	Right	1	0
2018-08-29	30B	2	Exp3	-0.2	0	4334130B2Exp3	Lemon	Rosemary	high	risky	10	test	NA	NA	NA	NA	NA	NA	NA	Left	Left	Left	1	1
2018-08-29	30B	2	Exp3	-0.2	0	4334130B2Exp3	Lemon	Rosemary	high	risky	11	test	NA	NA	NA	NA	NA	NA	NA	Left	Left	Left	1	1
2018-08-29	30B	2	Exp3	-0.2	0	4334130B2Exp3	Lemon	Rosemary	high	risky	12	test	NA	NA	NA	NA	NA	NA	NA	Left	Left	Left	1	1
2018-08-29	30B	2	Exp3	-0.2	0	4334130B2Exp3	Lemon	Rosemary	high	risky	13	test	NA	NA	NA	NA	NA	NA	NA	Left	Right	Right	0	0
2018-08-29	30B	3	Exp3	-0.2	0	4334130B3Exp3	Rosemary	Lemon	high	risky	1	train	0.9	NA	NA	Lemon	risky	NA	0	NA	NA	NA	NA	NA
2018-08-29	30B	3	Exp3	-0.2	0	4334130B3Exp3	Rosemary	Lemon	high	risky	2	train	0.3	0.9	NA	Rosemary	safe	0	0	NA	NA	NA	NA	NA
2018-08-29	30B	3	Exp3	-0.2	0	4334130B3Exp3	Rosemary	Lemon	high	risky	3	train	0.1	0.3	0.9	Lemon	risky	0	0	NA	NA	NA	NA	NA
2018-08-29	30B	3	Exp3	-0.2	0	4334130B3Exp3	Rosemary	Lemon	high	risky	4	train	0.3	0.1	0.3	Rosemary	safe	0	0	NA	NA	NA	NA	NA
2018-08-29	30B	3	Exp3	-0.2	0	4334130B3Exp3	Rosemary	Lemon	high	risky	5	train	0.9	0.3	0.1	Lemon	risky	0	0	NA	NA	NA	NA	NA
2018-08-29	30B	3	Exp3	-0.2	0	4334130B3Exp3	Rosemary	Lemon	high	risky	6	train	0.3	0.9	0.3	Rosemary	safe	0	0	NA	NA	NA	NA	NA
2018-08-29	30B	3	Exp3	-0.2	0	4334130B3Exp3	Rosemary	Lemon	high	risky	7	train	0.1	0.3	0.9	Lemon	risky	0	0	NA	NA	NA	NA	NA
2018-08-29	30B	3	Exp3	-0.2	0	4334130B3Exp3	Rosemary	Lemon	high	risky	8	train	0.3	0.1	0.3	Rosemary	safe	0	0	NA	NA	NA	NA	NA
2018-08-29	30B	3	Exp3	-0.2	0	4334130B3Exp3	Rosemary	Lemon	high	risky	9	test	NA	NA	NA	NA	NA	NA	NA	Right	Left	Left	0	0
2018-08-29	30B	3	Exp3	-0.2	0	4334130B3Exp3	Rosemary	Lemon	high	risky	10	test	NA	NA	NA	NA	NA	NA	NA	Right	Left	Left	0	0
2018-08-29	30B	3	Exp3	-0.2	0	4334130B3Exp3	Rosemary	Lemon	high	risky	11	test	NA	NA	NA	NA	NA	NA	NA	Right	Right	Right	1	1
2018-08-29	30B	3	Exp3	-0.2	0	4334130B3Exp3	Rosemary	Lemon	high	risky	12	test	NA	NA	NA	NA	NA	NA	NA	Right	Left	Left	0	0
2018-08-29	30B	3	Exp3	-0.2	0	4334130B3Exp3	Rosemary	Lemon	high	risky	13	test	NA	NA	NA	NA	NA	NA	NA	Right	Left	Left	0	0
2018-08-29	30B	4	Exp3	-0.2	0	4334130B4Exp3	Rosemary	Lemon	high	risky	1	train	0.9	NA	NA	Lemon	risky	NA	0	NA	NA	NA	NA	NA
2018-08-29	30B	4	Exp3	-0.2	0	4334130B4Exp3	Rosemary	Lemon	high	risky	2	train	0.3	0.9	NA	Rosemary	safe	0	0	NA	NA	NA	NA	NA
2018-08-29	30B	4	Exp3	-0.2	0	4334130B4Exp3	Rosemary	Lemon	high	risky	3	train	0.1	0.3	0.9	Lemon	risky	0	0	NA	NA	NA	NA	NA
2018-08-29	30B	4	Exp3	-0.2	0	4334130B4Exp3	Rosemary	Lemon	high	risky	4	train	0.3	0.1	0.3	Rosemary	safe	0	0	NA	NA	NA	NA	NA
2018-08-29	30B	4	Exp3	-0.2	0	4334130B4Exp3	Rosemary	Lemon	high	risky	5	train	0.9	0.3	0.1	Lemon	risky	0	0	NA	NA	NA	NA	NA
2018-08-29	30B	4	Exp3	-0.2	0	4334130B4Exp3	Rosemary	Lemon	high	risky	6	train	0.3	0.9	0.3	Rosemary	safe	0	0	NA	NA	NA	NA	NA
2018-08-29	30B	4	Exp3	-0.2	0	4334130B4Exp3	Rosemary	Lemon	high	risky	7	train	0.1	0.3	0.9	Lemon	risky	0	0	NA	NA	NA	NA	NA
2018-08-29	30B	4	Exp3	-0.2	0	4334130B4Exp3	Rosemary	Lemon	high	risky	8	train	0.3	0.1	0.3	Rosemary	safe	0	0	NA	NA	NA	NA	NA
2018-08-29	30B	4	Exp3	-0.2	0	4334130B4Exp3	Rosemary	Lemon	high	risky	9	test	NA	NA	NA	NA	NA	NA	NA	Left	Right	Right	0	0
2018-08-29	30B	4	Exp3	-0.2	0	4334130B4Exp3	Rosemary	Lemon	high	risky	10	test	NA	NA	NA	NA	NA	NA	NA	Left	Left	Left	1	1
2018-08-29	30B	4	Exp3	-0.2	0	4334130B4Exp3	Rosemary	Lemon	high	risky	11	test	NA	NA	NA	NA	NA	NA	NA	Left	Right	Right	0	0
2018-08-29	30B	4	Exp3	-0.2	0	4334130B4Exp3	Rosemary	Lemon	high	risky	12	test	NA	NA	NA	NA	NA	NA	NA	Left	Left	Left	1	1
2018-08-29	30B	4	Exp3	-0.2	0	4334130B4Exp3	Rosemary	Lemon	high	risky	13	test	NA	NA	NA	NA	NA	NA	NA	Left	Left	Left	1	1
2018-08-29	30B	5B	Exp3	-0.2	0	4334130B5BExp3	Rosemary	Lemon	low	safe	1	train	0.3	NA	NA	Rosemary	safe	NA	0	NA	NA	NA	NA	NA
2018-08-29	30B	5B	Exp3	-0.2	0	4334130B5BExp3	Rosemary	Lemon	low	safe	2	train	0.1	0.3	NA	Lemon	risky	0	0	NA	NA	NA	NA	NA
2018-08-29	30B	5B	Exp3	-0.2	0	4334130B5BExp3	Rosemary	Lemon	low	safe	3	train	0.3	0.1	0.3	Rosemary	safe	0	0	NA	NA	NA	NA	NA
2018-08-29	30B	5B	Exp3	-0.2	0	4334130B5BExp3	Rosemary	Lemon	low	safe	4	train	0.9	0.3	0.1	Lemon	risky	0	0	NA	NA	NA	NA	NA
2018-08-29	30B	5B	Exp3	-0.2	0	4334130B5BExp3	Rosemary	Lemon	low	safe	5	train	0.3	0.9	0.3	Rosemary	safe	0	0	NA	NA	NA	NA	NA
2018-08-29	30B	5B	Exp3	-0.2	0	4334130B5BExp3	Rosemary	Lemon	low	safe	6	train	0.1	0.3	0.9	Lemon	risky	0	0	NA	NA	NA	NA	NA
2018-08-29	30B	5B	Exp3	-0.2	0	4334130B5BExp3	Rosemary	Lemon	low	safe	7	train	0.3	0.1	0.3	Rosemary	safe	0	0	NA	NA	NA	NA	NA
2018-08-29	30B	5B	Exp3	-0.2	0	4334130B5BExp3	Rosemary	Lemon	low	safe	8	train	0.9	0.3	0.1	Lemon	risky	0	1	NA	NA	NA	NA	NA
2018-08-29	30B	5B	Exp3	-0.2	0	4334130B5BExp3	Rosemary	Lemon	low	safe	9	test	NA	NA	NA	NA	NA	NA	NA	Right	Left	Left	0	0
2018-08-29	30B	5B	Exp3	-0.2	0	4334130B5BExp3	Rosemary	Lemon	low	safe	10	test	NA	NA	NA	NA	NA	NA	NA	Right	Right	Left	1	0
2018-08-29	30B	5B	Exp3	-0.2	0	4334130B5BExp3	Rosemary	Lemon	low	safe	11	test	NA	NA	NA	NA	NA	NA	NA	Right	Right	Right	1	1
2018-08-29	30B	5B	Exp3	-0.2	0	4334130B5BExp3	Rosemary	Lemon	low	safe	12	test	NA	NA	NA	NA	NA	NA	NA	Right	Left	Left	0	0
2018-08-29	30B	5B	Exp3	-0.2	0	4334130B5BExp3	Rosemary	Lemon	low	safe	13	test	NA	NA	NA	NA	NA	NA	NA	Right	Left	Left	0	0
2018-08-29	30B	6	Exp3	-0.2	0	4334130B6Exp3	Rosemary	Lemon	low	safe	1	train	0.3	NA	NA	Rosemary	safe	NA	0	NA	NA	NA	NA	NA
2018-08-29	30B	6	Exp3	-0.2	0	4334130B6Exp3	Rosemary	Lemon	low	safe	2	train	0.1	0.3	NA	Lemon	risky	0	0	NA	NA	NA	NA	NA
2018-08-29	30B	6	Exp3	-0.2	0	4334130B6Exp3	Rosemary	Lemon	low	safe	3	train	0.3	0.1	0.3	Rosemary	safe	0	2	NA	NA	NA	NA	NA
2018-08-29	30B	6	Exp3	-0.2	0	4334130B6Exp3	Rosemary	Lemon	low	safe	4	train	0.9	0.3	0.1	Lemon	risky	0	1	NA	NA	NA	NA	NA
2018-08-29	30B	6	Exp3	-0.2	0	4334130B6Exp3	Rosemary	Lemon	low	safe	5	train	0.3	0.9	0.3	Rosemary	safe	0	0	NA	NA	NA	NA	NA
2018-08-29	30B	6	Exp3	-0.2	0	4334130B6Exp3	Rosemary	Lemon	low	safe	6	train	0.1	0.3	0.9	Lemon	risky	0	0	NA	NA	NA	NA	NA
2018-08-29	30B	6	Exp3	-0.2	0	4334130B6Exp3	Rosemary	Lemon	low	safe	7	train	0.3	0.1	0.3	Rosemary	safe	0	0	NA	NA	NA	NA	NA
2018-08-29	30B	6	Exp3	-0.2	0	4334130B6Exp3	Rosemary	Lemon	low	safe	8	train	0.9	0.3	0.1	Lemon	risky	0	0	NA	NA	NA	NA	NA
2018-08-29	30B	6	Exp3	-0.2	0	4334130B6Exp3	Rosemary	Lemon	low	safe	9	test	NA	NA	NA	NA	NA	NA	NA	Left	Left	Left	1	1
2018-08-29	30B	6	Exp3	-0.2	0	4334130B6Exp3	Rosemary	Lemon	low	safe	10	test	NA	NA	NA	NA	NA	NA	NA	Left	Left	Left	1	1
2018-08-29	30B	6	Exp3	-0.2	0	4334130B6Exp3	Rosemary	Lemon	low	safe	11	test	NA	NA	NA	NA	NA	NA	NA	Left	Left	Left	1	1
2018-08-29	30B	6	Exp3	-0.2	0	4334130B6Exp3	Rosemary	Lemon	low	safe	12	test	NA	NA	NA	NA	NA	NA	NA	Left	Right	Right	0	0
2018-08-29	30B	6	Exp3	-0.2	0	4334130B6Exp3	Rosemary	Lemon	low	safe	13	test	NA	NA	NA	NA	NA	NA	NA	Left	Left	Left	1	1
2018-08-29	27	4B	Exp3	-0.2	0	43341274BExp3	Lemon	Rosemary	low	safe	1	train	0.3	NA	NA	Lemon	safe	NA	0	NA	NA	NA	NA	NA
2018-08-29	27	4B	Exp3	-0.2	0	43341274BExp3	Lemon	Rosemary	low	safe	2	train	0.1	0.3	NA	Rosemary	risky	0	0	NA	NA	NA	NA	NA
2018-08-29	27	4B	Exp3	-0.2	0	43341274BExp3	Lemon	Rosemary	low	safe	3	train	0.3	0.1	0.3	Lemon	safe	0	0	NA	NA	NA	NA	NA
2018-08-29	27	4B	Exp3	-0.2	0	43341274BExp3	Lemon	Rosemary	low	safe	4	train	0.9	0.3	0.1	Rosemary	risky	0	0	NA	NA	NA	NA	NA
2018-08-29	27	4B	Exp3	-0.2	0	43341274BExp3	Lemon	Rosemary	low	safe	5	train	0.3	0.9	0.3	Lemon	safe	0	0	NA	NA	NA	NA	NA
2018-08-29	27	4B	Exp3	-0.2	0	43341274BExp3	Lemon	Rosemary	low	safe	6	train	0.1	0.3	0.9	Rosemary	risky	0	0	NA	NA	NA	NA	NA
2018-08-29	27	4B	Exp3	-0.2	0	43341274BExp3	Lemon	Rosemary	low	safe	7	train	0.3	0.1	0.3	Lemon	safe	0	0	NA	NA	NA	NA	NA
2018-08-29	27	4B	Exp3	-0.2	0	43341274BExp3	Lemon	Rosemary	low	safe	8	train	0.9	0.3	0.1	Rosemary	risky	0	0	NA	NA	NA	NA	NA
2018-08-29	27	4B	Exp3	-0.2	0	43341274BExp3	Lemon	Rosemary	low	safe	9	test	NA	NA	NA	NA	NA	NA	NA	Left	Left	Left	1	1
2018-08-29	27	4B	Exp3	-0.2	0	43341274BExp3	Lemon	Rosemary	low	safe	10	test	NA	NA	NA	NA	NA	NA	NA	Left	Left	Left	1	1
2018-08-29	27	4B	Exp3	-0.2	0	43341274BExp3	Lemon	Rosemary	low	safe	11	test	NA	NA	NA	NA	NA	NA	NA	Left	Left	Left	1	1
2018-08-29	27	4B	Exp3	-0.2	0	43341274BExp3	Lemon	Rosemary	low	safe	12	test	NA	NA	NA	NA	NA	NA	NA	Left	Left	Left	1	1
2018-08-29	27	4B	Exp3	-0.2	0	43341274BExp3	Lemon	Rosemary	low	safe	13	test	NA	NA	NA	NA	NA	NA	NA	Left	Left	Left	1	1
2018-08-29	27	5	Exp3	-0.2	0	43341275Exp3	Rosemary	Lemon	high	safe	1	train	0.3	NA	NA	Rosemary	safe	NA	0	NA	NA	NA	NA	NA
2018-08-29	27	5	Exp3	-0.2	0	43341275Exp3	Rosemary	Lemon	high	safe	2	train	0.9	0.3	NA	Lemon	risky	0	0	NA	NA	NA	NA	NA
2018-08-29	27	5	Exp3	-0.2	0	43341275Exp3	Rosemary	Lemon	high	safe	3	train	0.3	0.9	0.3	Rosemary	safe	0	0	NA	NA	NA	NA	NA
2018-08-29	27	5	Exp3	-0.2	0	43341275Exp3	Rosemary	Lemon	high	safe	4	train	0.1	0.3	0.9	Lemon	risky	0	0	NA	NA	NA	NA	NA
2018-08-29	27	5	Exp3	-0.2	0	43341275Exp3	Rosemary	Lemon	high	safe	5	train	0.3	0.1	0.3	Rosemary	safe	0	0	NA	NA	NA	NA	NA
2018-08-29	27	5	Exp3	-0.2	0	43341275Exp3	Rosemary	Lemon	high	safe	6	train	0.9	0.3	0.1	Lemon	risky	0	3	NA	NA	NA	NA	NA
2018-08-29	27	5	Exp3	-0.2	0	43341275Exp3	Rosemary	Lemon	high	safe	7	train	0.3	0.9	0.3	Rosemary	safe	0	0	NA	NA	NA	NA	NA
2018-08-29	27	5	Exp3	-0.2	0	43341275Exp3	Rosemary	Lemon	high	safe	8	train	0.1	0.3	0.9	Lemon	risky	0	0	NA	NA	NA	NA	NA
2018-08-29	27	5	Exp3	-0.2	0	43341275Exp3	Rosemary	Lemon	high	safe	9	test	NA	NA	NA	NA	NA	NA	NA	Right	Right	Right	1	1
2018-08-29	27	5	Exp3	-0.2	0	43341275Exp3	Rosemary	Lemon	high	safe	10	test	NA	NA	NA	NA	NA	NA	NA	Right	Left	Left	0	0
2018-08-29	27	5	Exp3	-0.2	0	43341275Exp3	Rosemary	Lemon	high	safe	11	test	NA	NA	NA	NA	NA	NA	NA	Right	Left	Left	0	0
2018-08-29	27	5	Exp3	-0.2	0	43341275Exp3	Rosemary	Lemon	high	safe	12	test	NA	NA	NA	NA	NA	NA	NA	Right	Left	Left	0	0
2018-08-29	27	5	Exp3	-0.2	0	43341275Exp3	Rosemary	Lemon	high	safe	13	test	NA	NA	NA	NA	NA	NA	NA	Right	Right	Right	1	1
2018-08-29	27	6	Exp3	-0.2	0	43341276Exp3	Rosemary	Lemon	high	safe	1	train	0.3	NA	NA	Rosemary	safe	NA	0	NA	NA	NA	NA	NA
2018-08-29	27	6	Exp3	-0.2	0	43341276Exp3	Rosemary	Lemon	high	safe	2	train	0.9	0.3	NA	Lemon	risky	0	0	NA	NA	NA	NA	NA
2018-08-29	27	6	Exp3	-0.2	0	43341276Exp3	Rosemary	Lemon	high	safe	3	train	0.3	0.9	0.3	Rosemary	safe	0	0	NA	NA	NA	NA	NA
2018-08-29	27	6	Exp3	-0.2	0	43341276Exp3	Rosemary	Lemon	high	safe	4	train	0.1	0.3	0.9	Lemon	risky	0	0	NA	NA	NA	NA	NA
2018-08-29	27	6	Exp3	-0.2	0	43341276Exp3	Rosemary	Lemon	high	safe	5	train	0.3	0.1	0.3	Rosemary	safe	0	0	NA	NA	NA	NA	NA
2018-08-29	27	6	Exp3	-0.2	0	43341276Exp3	Rosemary	Lemon	high	safe	6	train	0.9	0.3	0.1	Lemon	risky	0	0	NA	NA	NA	NA	NA
2018-08-29	27	6	Exp3	-0.2	0	43341276Exp3	Rosemary	Lemon	high	safe	7	train	0.3	0.9	0.3	Rosemary	safe	0	0	NA	NA	NA	NA	NA
2018-08-29	27	6	Exp3	-0.2	0	43341276Exp3	Rosemary	Lemon	high	safe	8	train	0.1	0.3	0.9	Lemon	risky	0	0	NA	NA	NA	NA	NA
2018-08-29	27	6	Exp3	-0.2	0	43341276Exp3	Rosemary	Lemon	high	safe	9	test	NA	NA	NA	NA	NA	NA	NA	Left	Left	Left	1	1
2018-08-29	27	6	Exp3	-0.2	0	43341276Exp3	Rosemary	Lemon	high	safe	10	test	NA	NA	NA	NA	NA	NA	NA	Left	Left	Left	1	1
2018-08-29	27	6	Exp3	-0.2	0	43341276Exp3	Rosemary	Lemon	high	safe	11	test	NA	NA	NA	NA	NA	NA	NA	Left	Right	Right	0	0
2018-08-29	27	6	Exp3	-0.2	0	43341276Exp3	Rosemary	Lemon	high	safe	12	test	NA	NA	NA	NA	NA	NA	NA	Left	Right	Right	0	0
2018-08-29	27	6	Exp3	-0.2	0	43341276Exp3	Rosemary	Lemon	high	safe	13	test	NA	NA	NA	NA	NA	NA	NA	Left	Left	Left	1	1

## Sheet: experiment 4
date	colony	antN	condition	AritDiff	GeomDiff	antID	safescent	riskscent	firstrisk	firstfeed	visit	type	mol	lastmol	lastfeedmol	scent	feed	phergo	pherbk	safeside	firstchoice	endchoice	firstchoicesafe	endchoicesafe
2020-07-07	38	1	Exp4	-0.625	-0.207107	ant44019381	rosemary	lemon	high	risky	1	train	2	NA	NA	lemon	risky	NA	0	NA	NA	NA	NA	NA
2020-07-07	38	1	Exp4	-0.625	-0.207107	ant44019381	rosemary	lemon	high	risky	2	train	0.5	2	NA	rosemary	safe	0	0	NA	NA	NA	NA	NA
2020-07-07	38	1	Exp4	-0.625	-0.207107	ant44019381	rosemary	lemon	high	risky	3	train	0.25	0.5	2	lemon	risky	3	0	NA	NA	NA	NA	NA
2020-07-07	38	1	Exp4	-0.625	-0.207107	ant44019381	rosemary	lemon	high	risky	4	train	0.5	0.25	0.5	rosemary	safe	0	3	NA	NA	NA	NA	NA
2020-07-07	38	1	Exp4	-0.625	-0.207107	ant44019381	rosemary	lemon	high	risky	5	train	2	0.5	0.25	lemon	risky	3	9	NA	NA	NA	NA	NA
2020-07-07	38	1	Exp4	-0.625	-0.207107	ant44019381	rosemary	lemon	high	risky	6	train	0.5	2	0.5	rosemary	safe	5	4	NA	NA	NA	NA	NA
2020-07-07	38	1	Exp4	-0.625	-0.207107	ant44019381	rosemary	lemon	high	risky	7	train	0.25	0.5	2	lemon	risky	2	0	NA	NA	NA	NA	NA
2020-07-07	38	1	Exp4	-0.625	-0.207107	ant44019381	rosemary	lemon	high	risky	8	train	0.5	0.25	0.5	rosemary	safe	0	0	NA	NA	NA	NA	NA
2020-07-07	38	1	Exp4	-0.625	-0.207107	ant44019381	rosemary	lemon	high	risky	9	test	NA	NA	NA	NA	NA	NA	NA	right	left	left	0	0
2020-07-07	38	1	Exp4	-0.625	-0.207107	ant44019381	rosemary	lemon	high	risky	10	test	NA	NA	NA	NA	NA	NA	NA	right	right	right	1	1
2020-07-07	38	1	Exp4	-0.625	-0.207107	ant44019381	rosemary	lemon	high	risky	11	test	NA	NA	NA	NA	NA	NA	NA	right	left	left	0	0
2020-07-07	38	2	Exp4	-0.625	-0.207107	ant44019382	rosemary	lemon	high	safe	1	train	0.5	NA	NA	rosemary	safe	NA	0	NA	NA	NA	NA	NA
2020-07-07	38	2	Exp4	-0.625	-0.207107	ant44019382	rosemary	lemon	high	safe	2	train	2	0.5	NA	lemon	risky	0	0	NA	NA	NA	NA	NA
2020-07-07	38	2	Exp4	-0.625	-0.207107	ant44019382	rosemary	lemon	high	safe	3	train	0.5	2	0.5	rosemary	safe	0	0	NA	NA	NA	NA	NA
2020-07-07	38	2	Exp4	-0.625	-0.207107	ant44019382	rosemary	lemon	high	safe	4	train	0.25	0.5	2	lemon	risky	3	0	NA	NA	NA	NA	NA
2020-07-07	38	2	Exp4	-0.625	-0.207107	ant44019382	rosemary	lemon	high	safe	5	train	0.5	0.25	0.5	rosemary	safe	0	0	NA	NA	NA	NA	NA
2020-07-07	38	2	Exp4	-0.625	-0.207107	ant44019382	rosemary	lemon	high	safe	6	train	2	0.5	0.25	lemon	risky	0	6	NA	NA	NA	NA	NA
2020-07-07	38	2	Exp4	-0.625	-0.207107	ant44019382	rosemary	lemon	high	safe	7	train	0.5	2	0.5	rosemary	safe	4	0	NA	NA	NA	NA	NA
2020-07-07	38	2	Exp4	-0.625	-0.207107	ant44019382	rosemary	lemon	high	safe	8	train	0.25	0.5	2	lemon	risky	2	1	NA	NA	NA	NA	NA
2020-07-07	38	2	Exp4	-0.625	-0.207107	ant44019382	rosemary	lemon	high	safe	9	test	NA	NA	NA	NA	NA	NA	NA	right	left	left	0	0
2020-07-07	38	2	Exp4	-0.625	-0.207107	ant44019382	rosemary	lemon	high	safe	10	test	NA	NA	NA	NA	NA	NA	NA	right	right	right	1	1
2020-07-07	38	2	Exp4	-0.625	-0.207107	ant44019382	rosemary	lemon	high	safe	11	test	NA	NA	NA	NA	NA	NA	NA	right	NA	NA	0	0
2020-07-07	38	3	Exp4	-0.625	-0.207107	ant44019383	lemon	rosemary	low	safe	1	train	0.5	NA	NA	lemon	safe	NA	0	NA	NA	NA	NA	NA
2020-07-07	38	3	Exp4	-0.625	-0.207107	ant44019383	lemon	rosemary	low	safe	2	train	0.25	0.5	NA	rosemary	risky	0	0	NA	NA	NA	NA	NA
2020-07-07	38	3	Exp4	-0.625	-0.207107	ant44019383	lemon	rosemary	low	safe	3	train	0.5	0.25	0.5	lemon	safe	0	4	NA	NA	NA	NA	NA
2020-07-07	38	3	Exp4	-0.625	-0.207107	ant44019383	lemon	rosemary	low	safe	4	train	2	0.5	0.25	rosemary	risky	0	6	NA	NA	NA	NA	NA
2020-07-07	38	3	Exp4	-0.625	-0.207107	ant44019383	lemon	rosemary	low	safe	5	train	0.5	2	0.5	lemon	safe	0	5	NA	NA	NA	NA	NA
2020-07-07	38	3	Exp4	-0.625	-0.207107	ant44019383	lemon	rosemary	low	safe	6	train	0.25	0.5	2	rosemary	risky	0	0	NA	NA	NA	NA	NA
2020-07-07	38	3	Exp4	-0.625	-0.207107	ant44019383	lemon	rosemary	low	safe	7	train	0.5	0.25	0.5	lemon	safe	0	5	NA	NA	NA	NA	NA
2020-07-07	38	3	Exp4	-0.625	-0.207107	ant44019383	lemon	rosemary	low	safe	8	train	2	0.5	0.25	rosemary	risky	0	6	NA	NA	NA	NA	NA
2020-07-07	38	3	Exp4	-0.625	-0.207107	ant44019383	lemon	rosemary	low	safe	9	test	NA	NA	NA	NA	NA	NA	NA	right	left	left	0	0
2020-07-07	38	3	Exp4	-0.625	-0.207107	ant44019383	lemon	rosemary	low	safe	10	test	NA	NA	NA	NA	NA	NA	NA	right	right	right	1	1
2020-07-07	38	3	Exp4	-0.625	-0.207107	ant44019383	lemon	rosemary	low	safe	11	test	NA	NA	NA	NA	NA	NA	NA	right	left	left	0	0
2020-07-07	16	4	Exp4	-0.625	-0.207107	ant44019164	lemon	rosemary	low	risky	1	train	0.25	NA	NA	rosemary	risky	NA	0	NA	NA	NA	NA	NA
2020-07-07	16	4	Exp4	-0.625	-0.207107	ant44019164	lemon	rosemary	low	risky	2	train	0.5	0.25	NA	lemon	safe	0	0	NA	NA	NA	NA	NA
2020-07-07	16	4	Exp4	-0.625	-0.207107	ant44019164	lemon	rosemary	low	risky	3	train	2	0.5	0.25	rosemary	risky	0	7	NA	NA	NA	NA	NA
2020-07-07	16	4	Exp4	-0.625	-0.207107	ant44019164	lemon	rosemary	low	risky	4	train	0.5	2	0.5	lemon	safe	0	0	NA	NA	NA	NA	NA
2020-07-07	16	4	Exp4	-0.625	-0.207107	ant44019164	lemon	rosemary	low	risky	5	train	0.25	0.5	2	rosemary	risky	0	0	NA	NA	NA	NA	NA
2020-07-07	16	4	Exp4	-0.625	-0.207107	ant44019164	lemon	rosemary	low	risky	6	train	0.5	0.25	0.5	lemon	safe	0	1	NA	NA	NA	NA	NA
2020-07-07	16	4	Exp4	-0.625	-0.207107	ant44019164	lemon	rosemary	low	risky	7	train	2	0.5	0.25	rosemary	risky	5	8	NA	NA	NA	NA	NA
2020-07-07	16	4	Exp4	-0.625	-0.207107	ant44019164	lemon	rosemary	low	risky	8	train	0.5	2	0.5	lemon	safe	0	3	NA	NA	NA	NA	NA
2020-07-07	16	4	Exp4	-0.625	-0.207107	ant44019164	lemon	rosemary	low	risky	9	test	NA	NA	NA	NA	NA	NA	NA	right	left	left	0	0
2020-07-07	16	4	Exp4	-0.625	-0.207107	ant44019164	lemon	rosemary	low	risky	10	test	NA	NA	NA	NA	NA	NA	NA	right	left	left	0	0
2020-07-07	16	4	Exp4	-0.625	-0.207107	ant44019164	lemon	rosemary	low	risky	11	test	NA	NA	NA	NA	NA	NA	NA	right	right	right	1	1
2020-07-07	16	5	Exp4	-0.625	-0.207107	ant44019165	rosemary	lemon	low	safe	1	train	0.5	NA	NA	rosemary	safe	NA	0	NA	NA	NA	NA	NA
2020-07-07	16	5	Exp4	-0.625	-0.207107	ant44019165	rosemary	lemon	low	safe	2	train	0.25	0.5	NA	lemon	risky	0	0	NA	NA	NA	NA	NA
2020-07-07	16	5	Exp4	-0.625	-0.207107	ant44019165	rosemary	lemon	low	safe	3	train	0.5	0.25	0.5	rosemary	safe	1	0	NA	NA	NA	NA	NA
2020-07-07	16	5	Exp4	-0.625	-0.207107	ant44019165	rosemary	lemon	low	safe	4	train	2	0.5	0.25	lemon	risky	0	1	NA	NA	NA	NA	NA
2020-07-07	16	5	Exp4	-0.625	-0.207107	ant44019165	rosemary	lemon	low	safe	5	train	0.5	2	0.5	rosemary	safe	0	0	NA	NA	NA	NA	NA
2020-07-07	16	5	Exp4	-0.625	-0.207107	ant44019165	rosemary	lemon	low	safe	6	train	0.25	0.5	2	lemon	risky	0	0	NA	NA	NA	NA	NA
2020-07-07	16	5	Exp4	-0.625	-0.207107	ant44019165	rosemary	lemon	low	safe	7	train	0.5	0.25	0.5	rosemary	safe	0	0	NA	NA	NA	NA	NA
2020-07-07	16	5	Exp4	-0.625	-0.207107	ant44019165	rosemary	lemon	low	safe	8	train	2	0.5	0.25	lemon	risky	0	0	NA	NA	NA	NA	NA
2020-07-07	16	5	Exp4	-0.625	-0.207107	ant44019165	rosemary	lemon	low	safe	9	test	NA	NA	NA	NA	NA	NA	NA	left	left	left	1	1
2020-07-07	16	5	Exp4	-0.625	-0.207107	ant44019165	rosemary	lemon	low	safe	10	test	NA	NA	NA	NA	NA	NA	NA	left	right	right	0	0
2020-07-07	16	5	Exp4	-0.625	-0.207107	ant44019165	rosemary	lemon	low	safe	11	test	NA	NA	NA	NA	NA	NA	NA	left	left	left	1	1
2020-07-08	25	1	Exp4	-0.625	-0.207107	ant44020251	rosemary	lemon	high	safe	1	train	0.5	NA	NA	rosemary	safe	NA	0	NA	NA	NA	NA	NA
2020-07-08	25	1	Exp4	-0.625	-0.207107	ant44020251	rosemary	lemon	high	safe	2	train	2	0.5	NA	lemon	risky	0	4	NA	NA	NA	NA	NA
2020-07-08	25	1	Exp4	-0.625	-0.207107	ant44020251	rosemary	lemon	high	safe	3	train	0.5	2	0.5	rosemary	safe	0	0	NA	NA	NA	NA	NA
2020-07-08	25	1	Exp4	-0.625	-0.207107	ant44020251	rosemary	lemon	high	safe	4	train	0.25	0.5	2	lemon	risky	0	0	NA	NA	NA	NA	NA
2020-07-08	25	1	Exp4	-0.625	-0.207107	ant44020251	rosemary	lemon	high	safe	5	train	0.5	0.25	0.5	rosemary	safe	0	5	NA	NA	NA	NA	NA
2020-07-08	25	1	Exp4	-0.625	-0.207107	ant44020251	rosemary	lemon	high	safe	6	train	2	0.5	0.25	lemon	risky	0	7	NA	NA	NA	NA	NA
2020-07-08	25	1	Exp4	-0.625	-0.207107	ant44020251	rosemary	lemon	high	safe	7	train	0.5	2	0.5	rosemary	safe	0	1	NA	NA	NA	NA	NA
2020-07-08	25	1	Exp4	-0.625	-0.207107	ant44020251	rosemary	lemon	high	safe	8	train	0.25	0.5	2	lemon	risky	0	0	NA	NA	NA	NA	NA
2020-07-08	25	1	Exp4	-0.625	-0.207107	ant44020251	rosemary	lemon	high	safe	9	test	NA	NA	NA	NA	NA	NA	NA	left	right	right	0	0
2020-07-08	25	1	Exp4	-0.625	-0.207107	ant44020251	rosemary	lemon	high	safe	10	test	NA	NA	NA	NA	NA	NA	NA	left	left	left	1	1
2020-07-08	25	1	Exp4	-0.625	-0.207107	ant44020251	rosemary	lemon	high	safe	11	test	NA	NA	NA	NA	NA	NA	NA	left	left	left	1	1
2020-07-08	25	2	Exp4	-0.625	-0.207107	ant44020252	rosemary	lemon	low	risky	1	train	0.25	NA	NA	lemon	risky	NA	0	NA	NA	NA	NA	NA
2020-07-08	25	2	Exp4	-0.625	-0.207107	ant44020252	rosemary	lemon	low	risky	2	train	0.5	0.25	NA	rosemary	safe	0	0	NA	NA	NA	NA	NA
2020-07-08	25	2	Exp4	-0.625	-0.207107	ant44020252	rosemary	lemon	low	risky	3	train	2	0.5	0.25	lemon	risky	0	4	NA	NA	NA	NA	NA
2020-07-08	25	2	Exp4	-0.625	-0.207107	ant44020252	rosemary	lemon	low	risky	4	train	0.5	2	0.5	rosemary	safe	0	0	NA	NA	NA	NA	NA
2020-07-08	25	2	Exp4	-0.625	-0.207107	ant44020252	rosemary	lemon	low	risky	5	train	0.25	0.5	2	lemon	risky	0	2	NA	NA	NA	NA	NA
2020-07-08	25	2	Exp4	-0.625	-0.207107	ant44020252	rosemary	lemon	low	risky	6	train	0.5	0.25	0.5	rosemary	safe	0	0	NA	NA	NA	NA	NA
2020-07-08	25	2	Exp4	-0.625	-0.207107	ant44020252	rosemary	lemon	low	risky	7	train	2	0.5	0.25	lemon	risky	0	5	NA	NA	NA	NA	NA
2020-07-08	25	2	Exp4	-0.625	-0.207107	ant44020252	rosemary	lemon	low	risky	8	train	0.5	2	0.5	rosemary	safe	0	0	NA	NA	NA	NA	NA
2020-07-08	25	2	Exp4	-0.625	-0.207107	ant44020252	rosemary	lemon	low	risky	9	test	NA	NA	NA	NA	NA	NA	NA	right	right	right	1	1
2020-07-08	25	2	Exp4	-0.625	-0.207107	ant44020252	rosemary	lemon	low	risky	10	test	NA	NA	NA	NA	NA	NA	NA	right	left	right	0	1
2020-07-08	25	2	Exp4	-0.625	-0.207107	ant44020252	rosemary	lemon	low	risky	11	test	NA	NA	NA	NA	NA	NA	NA	right	right	left	1	0
2020-07-08	25	3	Exp4	-0.625	-0.207107	ant44020253	rosemary	lemon	low	risky	1	train	0.25	NA	NA	lemon	risky	NA	0	NA	NA	NA	NA	NA
2020-07-08	25	3	Exp4	-0.625	-0.207107	ant44020253	rosemary	lemon	low	risky	2	train	0.5	0.25	NA	rosemary	safe	0	6	NA	NA	NA	NA	NA
2020-07-08	25	3	Exp4	-0.625	-0.207107	ant44020253	rosemary	lemon	low	risky	3	train	2	0.5	0.25	lemon	risky	0	1	NA	NA	NA	NA	NA
2020-07-08	25	3	Exp4	-0.625	-0.207107	ant44020253	rosemary	lemon	low	risky	4	train	0.5	2	0.5	rosemary	safe	0	0	NA	NA	NA	NA	NA
2020-07-08	25	3	Exp4	-0.625	-0.207107	ant44020253	rosemary	lemon	low	risky	5	train	0.25	0.5	2	lemon	risky	0	1	NA	NA	NA	NA	NA
2020-07-08	25	3	Exp4	-0.625	-0.207107	ant44020253	rosemary	lemon	low	risky	6	train	0.5	0.25	0.5	rosemary	safe	0	3	NA	NA	NA	NA	NA
2020-07-08	25	3	Exp4	-0.625	-0.207107	ant44020253	rosemary	lemon	low	risky	7	train	2	0.5	0.25	lemon	risky	0	10	NA	NA	NA	NA	NA
2020-07-08	25	3	Exp4	-0.625	-0.207107	ant44020253	rosemary	lemon	low	risky	8	train	0.5	2	0.5	rosemary	safe	0	1	NA	NA	NA	NA	NA
2020-07-08	25	3	Exp4	-0.625	-0.207107	ant44020253	rosemary	lemon	low	risky	9	test	NA	NA	NA	NA	NA	NA	NA	left	right	right	0	0
2020-07-08	25	3	Exp4	-0.625	-0.207107	ant44020253	rosemary	lemon	low	risky	10	test	NA	NA	NA	NA	NA	NA	NA	left	left	left	1	1
2020-07-08	25	3	Exp4	-0.625	-0.207107	ant44020253	rosemary	lemon	low	risky	11	test	NA	NA	NA	NA	NA	NA	NA	left	left	right	1	0
2020-07-08	25	4	Exp4	-0.625	-0.207107	ant44020254	lemon	rosemary	high	risky	1	train	2	NA	NA	rosemary	risky	NA	0	NA	NA	NA	NA	NA
2020-07-08	25	4	Exp4	-0.625	-0.207107	ant44020254	lemon	rosemary	high	risky	2	train	0.5	2	NA	lemon	safe	0	0	NA	NA	NA	NA	NA
2020-07-08	25	4	Exp4	-0.625	-0.207107	ant44020254	lemon	rosemary	high	risky	3	train	0.25	0.5	2	rosemary	risky	0	0	NA	NA	NA	NA	NA
2020-07-08	25	4	Exp4	-0.625	-0.207107	ant44020254	lemon	rosemary	high	risky	4	train	0.5	0.25	0.5	lemon	safe	0	3	NA	NA	NA	NA	NA
2020-07-08	25	4	Exp4	-0.625	-0.207107	ant44020254	lemon	rosemary	high	risky	5	train	2	0.5	0.25	rosemary	risky	0	4	NA	NA	NA	NA	NA
2020-07-08	25	4	Exp4	-0.625	-0.207107	ant44020254	lemon	rosemary	high	risky	6	train	0.5	2	0.5	lemon	safe	0	1	NA	NA	NA	NA	NA
2020-07-08	25	4	Exp4	-0.625	-0.207107	ant44020254	lemon	rosemary	high	risky	7	train	0.25	0.5	2	rosemary	risky	0	0	NA	NA	NA	NA	NA
2020-07-08	25	4	Exp4	-0.625	-0.207107	ant44020254	lemon	rosemary	high	risky	8	train	0.5	0.25	0.5	lemon	safe	0	4	NA	NA	NA	NA	NA
2020-07-08	25	4	Exp4	-0.625	-0.207107	ant44020254	lemon	rosemary	high	risky	9	test	NA	NA	NA	NA	NA	NA	NA	left	left	left	1	1
2020-07-08	25	4	Exp4	-0.625	-0.207107	ant44020254	lemon	rosemary	high	risky	10	test	NA	NA	NA	NA	NA	NA	NA	left	right	right	0	0
2020-07-08	25	4	Exp4	-0.625	-0.207107	ant44020254	lemon	rosemary	high	risky	11	test	NA	NA	NA	NA	NA	NA	NA	left	right	right	0	0
2020-07-08	25	5	Exp4	-0.625	-0.207107	ant44020255	lemon	rosemary	low	safe	1	train	0.5	NA	NA	lemon	safe	NA	0	NA	NA	NA	NA	NA
2020-07-08	25	5	Exp4	-0.625	-0.207107	ant44020255	lemon	rosemary	low	safe	2	train	0.25	0.5	NA	rosemary	risky	0	2	NA	NA	NA	NA	NA
2020-07-08	25	5	Exp4	-0.625	-0.207107	ant44020255	lemon	rosemary	low	safe	3	train	0.5	0.25	0.5	lemon	safe	0	10	NA	NA	NA	NA	NA
2020-07-08	25	5	Exp4	-0.625	-0.207107	ant44020255	lemon	rosemary	low	safe	4	train	2	0.5	0.25	rosemary	risky	0	7	NA	NA	NA	NA	NA
2020-07-08	25	5	Exp4	-0.625	-0.207107	ant44020255	lemon	rosemary	low	safe	5	train	0.5	2	0.5	lemon	safe	0	1	NA	NA	NA	NA	NA
2020-07-08	25	5	Exp4	-0.625	-0.207107	ant44020255	lemon	rosemary	low	safe	6	train	0.25	0.5	2	rosemary	risky	0	0	NA	NA	NA	NA	NA
2020-07-08	25	5	Exp4	-0.625	-0.207107	ant44020255	lemon	rosemary	low	safe	7	train	0.5	0.25	0.5	lemon	safe	0	3	NA	NA	NA	NA	NA
2020-07-08	25	5	Exp4	-0.625	-0.207107	ant44020255	lemon	rosemary	low	safe	8	train	2	0.5	0.25	rosemary	risky	0	6	NA	NA	NA	NA	NA
2020-07-08	25	5	Exp4	-0.625	-0.207107	ant44020255	lemon	rosemary	low	safe	9	test	NA	NA	NA	NA	NA	NA	NA	left	left	left	1	1
2020-07-08	25	5	Exp4	-0.625	-0.207107	ant44020255	lemon	rosemary	low	safe	10	test	NA	NA	NA	NA	NA	NA	NA	left	left	left	1	1
2020-07-08	25	5	Exp4	-0.625	-0.207107	ant44020255	lemon	rosemary	low	safe	11	test	NA	NA	NA	NA	NA	NA	NA	left	right	left	0	1
2020-07-08	25	6	Exp4	-0.625	-0.207107	ant44020256	lemon	rosemary	low	risky	1	train	0.25	NA	NA	rosemary	risky	NA	0	NA	NA	NA	NA	NA
2020-07-08	25	6	Exp4	-0.625	-0.207107	ant44020256	lemon	rosemary	low	risky	2	train	0.5	0.25	NA	lemon	safe	0	5	NA	NA	NA	NA	NA
2020-07-08	25	6	Exp4	-0.625	-0.207107	ant44020256	lemon	rosemary	low	risky	3	train	2	0.5	0.25	rosemary	risky	0	8	NA	NA	NA	NA	NA
2020-07-08	25	6	Exp4	-0.625	-0.207107	ant44020256	lemon	rosemary	low	risky	4	train	0.5	2	0.5	lemon	safe	0	0	NA	NA	NA	NA	NA
2020-07-08	25	6	Exp4	-0.625	-0.207107	ant44020256	lemon	rosemary	low	risky	5	train	0.25	0.5	2	rosemary	risky	0	0	NA	NA	NA	NA	NA
2020-07-08	25	6	Exp4	-0.625	-0.207107	ant44020256	lemon	rosemary	low	risky	6	train	0.5	0.25	0.5	lemon	safe	0	6	NA	NA	NA	NA	NA
2020-07-08	25	6	Exp4	-0.625	-0.207107	ant44020256	lemon	rosemary	low	risky	7	train	2	0.5	0.25	rosemary	risky	0	9	NA	NA	NA	NA	NA
2020-07-08	25	6	Exp4	-0.625	-0.207107	ant44020256	lemon	rosemary	low	risky	8	train	0.5	2	0.5	lemon	safe	0	6	NA	NA	NA	NA	NA
2020-07-08	25	6	Exp4	-0.625	-0.207107	ant44020256	lemon	rosemary	low	risky	9	test	NA	NA	NA	NA	NA	NA	NA	left	right	right	0	0
2020-07-08	25	6	Exp4	-0.625	-0.207107	ant44020256	lemon	rosemary	low	risky	10	test	NA	NA	NA	NA	NA	NA	NA	left	right	right	0	0
2020-07-08	25	6	Exp4	-0.625	-0.207107	ant44020256	lemon	rosemary	low	risky	11	test	NA	NA	NA	NA	NA	NA	NA	left	right	right	0	0
2020-07-13	17	1	Exp4	-0.625	-0.207107	ant44025171	rosemary	lemon	low	safe	1	train	0.5	NA	NA	rosemary	safe	NA	5	NA	NA	NA	NA	NA
2020-07-13	17	1	Exp4	-0.625	-0.207107	ant44025171	rosemary	lemon	low	safe	2	train	0.25	0.5	NA	lemon	risky	0	0	NA	NA	NA	NA	NA
2020-07-13	17	1	Exp4	-0.625	-0.207107	ant44025171	rosemary	lemon	low	safe	3	train	0.5	0.25	0.5	rosemary	safe	7	10	NA	NA	NA	NA	NA
2020-07-13	17	1	Exp4	-0.625	-0.207107	ant44025171	rosemary	lemon	low	safe	4	train	2	0.5	0.25	lemon	risky	0	9	NA	NA	NA	NA	NA
2020-07-13	17	1	Exp4	-0.625	-0.207107	ant44025171	rosemary	lemon	low	safe	5	train	0.5	2	0.5	rosemary	safe	0	5	NA	NA	NA	NA	NA
2020-07-13	17	1	Exp4	-0.625	-0.207107	ant44025171	rosemary	lemon	low	safe	6	train	0.25	0.5	2	lemon	risky	0	4	NA	NA	NA	NA	NA
2020-07-13	17	1	Exp4	-0.625	-0.207107	ant44025171	rosemary	lemon	low	safe	7	train	0.5	0.25	0.5	rosemary	safe	0	3	NA	NA	NA	NA	NA
2020-07-13	17	1	Exp4	-0.625	-0.207107	ant44025171	rosemary	lemon	low	safe	8	train	2	0.5	0.25	lemon	risky	0	8	NA	NA	NA	NA	NA
2020-07-13	17	1	Exp4	-0.625	-0.207107	ant44025171	rosemary	lemon	low	safe	9	test	NA	NA	NA	NA	NA	NA	NA	left	left	right	1	0
2020-07-13	17	1	Exp4	-0.625	-0.207107	ant44025171	rosemary	lemon	low	safe	10	test	NA	NA	NA	NA	NA	NA	NA	left	right	right	0	0
2020-07-13	17	1	Exp4	-0.625	-0.207107	ant44025171	rosemary	lemon	low	safe	11	test	NA	NA	NA	NA	NA	NA	NA	left	left	left	1	1
2020-07-13	17	2	Exp4	-0.625	-0.207107	ant44025172	lemon	rosemary	high	risky	1	train	2	NA	NA	rosemary	risky	NA	0	NA	NA	NA	NA	NA
2020-07-13	17	2	Exp4	-0.625	-0.207107	ant44025172	lemon	rosemary	high	risky	2	train	0.5	2	NA	lemon	safe	0	0	NA	NA	NA	NA	NA
2020-07-13	17	2	Exp4	-0.625	-0.207107	ant44025172	lemon	rosemary	high	risky	3	train	0.25	0.5	2	rosemary	risky	0	0	NA	NA	NA	NA	NA
2020-07-13	17	2	Exp4	-0.625	-0.207107	ant44025172	lemon	rosemary	high	risky	4	train	0.5	0.25	0.5	lemon	safe	0	4	NA	NA	NA	NA	NA
2020-07-13	17	2	Exp4	-0.625	-0.207107	ant44025172	lemon	rosemary	high	risky	5	train	2	0.5	0.25	rosemary	risky	0	6	NA	NA	NA	NA	NA
2020-07-13	17	2	Exp4	-0.625	-0.207107	ant44025172	lemon	rosemary	high	risky	6	train	0.5	2	0.5	lemon	safe	0	0	NA	NA	NA	NA	NA
2020-07-13	17	2	Exp4	-0.625	-0.207107	ant44025172	lemon	rosemary	high	risky	7	train	0.25	0.5	2	rosemary	risky	0	0	NA	NA	NA	NA	NA
2020-07-13	17	2	Exp4	-0.625	-0.207107	ant44025172	lemon	rosemary	high	risky	8	train	0.5	0.25	0.5	lemon	safe	0	4	NA	NA	NA	NA	NA
2020-07-13	17	2	Exp4	-0.625	-0.207107	ant44025172	lemon	rosemary	high	risky	9	test	NA	NA	NA	NA	NA	NA	NA	right	left	left	0	0
2020-07-13	17	2	Exp4	-0.625	-0.207107	ant44025172	lemon	rosemary	high	risky	10	test	NA	NA	NA	NA	NA	NA	NA	right	left	left	0	0
2020-07-13	17	2	Exp4	-0.625	-0.207107	ant44025172	lemon	rosemary	high	risky	11	test	NA	NA	NA	NA	NA	NA	NA	right	left	right	0	1
2020-07-13	17	3	Exp4	-0.625	-0.207107	ant44025173	lemon	rosemary	high	safe	1	train	0.5	NA	NA	lemon	safe	NA	0	NA	NA	NA	NA	NA
2020-07-13	17	3	Exp4	-0.625	-0.207107	ant44025173	lemon	rosemary	high	safe	2	train	2	0.5	NA	rosemary	risky	0	4	NA	NA	NA	NA	NA
2020-07-13	17	3	Exp4	-0.625	-0.207107	ant44025173	lemon	rosemary	high	safe	3	train	0.5	2	0.5	lemon	safe	0	1	NA	NA	NA	NA	NA
2020-07-13	17	3	Exp4	-0.625	-0.207107	ant44025173	lemon	rosemary	high	safe	4	train	0.25	0.5	2	rosemary	risky	3	0	NA	NA	NA	NA	NA
2020-07-13	17	3	Exp4	-0.625	-0.207107	ant44025173	lemon	rosemary	high	safe	5	train	0.5	0.25	0.5	lemon	safe	0	7	NA	NA	NA	NA	NA
2020-07-13	17	3	Exp4	-0.625	-0.207107	ant44025173	lemon	rosemary	high	safe	6	train	2	0.5	0.25	rosemary	risky	0	5	NA	NA	NA	NA	NA
2020-07-13	17	3	Exp4	-0.625	-0.207107	ant44025173	lemon	rosemary	high	safe	7	train	0.5	2	0.5	lemon	safe	0	4	NA	NA	NA	NA	NA
2020-07-13	17	3	Exp4	-0.625	-0.207107	ant44025173	lemon	rosemary	high	safe	8	train	0.25	0.5	2	rosemary	risky	0	0	NA	NA	NA	NA	NA
2020-07-13	17	3	Exp4	-0.625	-0.207107	ant44025173	lemon	rosemary	high	safe	9	test	NA	NA	NA	NA	NA	NA	NA	right	right	left	1	0
2020-07-13	17	3	Exp4	-0.625	-0.207107	ant44025173	lemon	rosemary	high	safe	10	test	NA	NA	NA	NA	NA	NA	NA	right	left	left	0	0
2020-07-13	17	3	Exp4	-0.625	-0.207107	ant44025173	lemon	rosemary	high	safe	11	test	NA	NA	NA	NA	NA	NA	NA	right	right	right	1	1
2020-07-13	17	4	Exp4	-0.625	-0.207107	ant44025174	lemon	rosemary	high	safe	1	train	0.5	NA	NA	lemon	safe	NA	0	NA	NA	NA	NA	NA
2020-07-13	17	4	Exp4	-0.625	-0.207107	ant44025174	lemon	rosemary	high	safe	2	train	2	0.5	NA	rosemary	risky	0	7	NA	NA	NA	NA	NA
2020-07-13	17	4	Exp4	-0.625	-0.207107	ant44025174	lemon	rosemary	high	safe	3	train	0.5	2	0.5	lemon	safe	0	3	NA	NA	NA	NA	NA
2020-07-13	17	4	Exp4	-0.625	-0.207107	ant44025174	lemon	rosemary	high	safe	4	train	0.25	0.5	2	rosemary	risky	4	1	NA	NA	NA	NA	NA
2020-07-13	17	4	Exp4	-0.625	-0.207107	ant44025174	lemon	rosemary	high	safe	5	train	0.5	0.25	0.5	lemon	safe	0	4	NA	NA	NA	NA	NA
2020-07-13	17	4	Exp4	-0.625	-0.207107	ant44025174	lemon	rosemary	high	safe	6	train	2	0.5	0.25	rosemary	risky	0	5	NA	NA	NA	NA	NA
2020-07-13	17	4	Exp4	-0.625	-0.207107	ant44025174	lemon	rosemary	high	safe	7	train	0.5	2	0.5	lemon	safe	0	0	NA	NA	NA	NA	NA
2020-07-13	17	4	Exp4	-0.625	-0.207107	ant44025174	lemon	rosemary	high	safe	8	train	0.25	0.5	2	rosemary	risky	0	3	NA	NA	NA	NA	NA
2020-07-13	17	4	Exp4	-0.625	-0.207107	ant44025174	lemon	rosemary	high	safe	9	test	NA	NA	NA	NA	NA	NA	NA	left	left	left	1	1
2020-07-13	17	4	Exp4	-0.625	-0.207107	ant44025174	lemon	rosemary	high	safe	10	test	NA	NA	NA	NA	NA	NA	NA	left	right	right	0	0
2020-07-13	17	4	Exp4	-0.625	-0.207107	ant44025174	lemon	rosemary	high	safe	11	test	NA	NA	NA	NA	NA	NA	NA	left	left	right	1	0
2020-07-13	17	5	Exp4	-0.625	-0.207107	ant44025175	rosemary	lemon	high	risky	1	train	2	NA	NA	lemon	risky	NA	0	NA	NA	NA	NA	NA
2020-07-13	17	5	Exp4	-0.625	-0.207107	ant44025175	rosemary	lemon	high	risky	2	train	0.5	2	NA	rosemary	safe	0	0	NA	NA	NA	NA	NA
2020-07-13	17	5	Exp4	-0.625	-0.207107	ant44025175	rosemary	lemon	high	risky	3	train	0.25	0.5	2	lemon	risky	0	3	NA	NA	NA	NA	NA
2020-07-13	17	5	Exp4	-0.625	-0.207107	ant44025175	rosemary	lemon	high	risky	4	train	0.5	0.25	0.5	rosemary	safe	0	8	NA	NA	NA	NA	NA
2020-07-13	17	5	Exp4	-0.625	-0.207107	ant44025175	rosemary	lemon	high	risky	5	train	2	0.5	0.25	lemon	risky	0	7	NA	NA	NA	NA	NA
2020-07-13	17	5	Exp4	-0.625	-0.207107	ant44025175	rosemary	lemon	high	risky	6	train	0.5	2	0.5	rosemary	safe	0	5	NA	NA	NA	NA	NA
2020-07-13	17	5	Exp4	-0.625	-0.207107	ant44025175	rosemary	lemon	high	risky	7	train	0.25	0.5	2	lemon	risky	0	5	NA	NA	NA	NA	NA
2020-07-13	17	5	Exp4	-0.625	-0.207107	ant44025175	rosemary	lemon	high	risky	8	train	0.5	0.25	0.5	rosemary	safe	0	7	NA	NA	NA	NA	NA
2020-07-13	17	5	Exp4	-0.625	-0.207107	ant44025175	rosemary	lemon	high	risky	9	test	NA	NA	NA	NA	NA	NA	NA	left	left	right	1	0
2020-07-13	17	5	Exp4	-0.625	-0.207107	ant44025175	rosemary	lemon	high	risky	10	test	NA	NA	NA	NA	NA	NA	NA	left	left	left	1	1
2020-07-13	17	5	Exp4	-0.625	-0.207107	ant44025175	rosemary	lemon	high	risky	11	test	NA	NA	NA	NA	NA	NA	NA	left	NA	NA	0	0
2020-07-13	17	6	Exp4	-0.625	-0.207107	ant44025176	lemon	rosemary	high	risky	1	train	2	NA	NA	rosemary	risky	NA	0	NA	NA	NA	NA	NA
2020-07-13	17	6	Exp4	-0.625	-0.207107	ant44025176	lemon	rosemary	high	risky	2	train	0.5	2	NA	lemon	safe	0	0	NA	NA	NA	NA	NA
2020-07-13	17	6	Exp4	-0.625	-0.207107	ant44025176	lemon	rosemary	high	risky	3	train	0.25	0.5	2	rosemary	risky	0	0	NA	NA	NA	NA	NA
2020-07-13	17	6	Exp4	-0.625	-0.207107	ant44025176	lemon	rosemary	high	risky	4	train	0.5	0.25	0.5	lemon	safe	0	2	NA	NA	NA	NA	NA
2020-07-13	17	6	Exp4	-0.625	-0.207107	ant44025176	lemon	rosemary	high	risky	5	train	2	0.5	0.25	rosemary	risky	0	8	NA	NA	NA	NA	NA
2020-07-13	17	6	Exp4	-0.625	-0.207107	ant44025176	lemon	rosemary	high	risky	6	train	0.5	2	0.5	lemon	safe	5	0	NA	NA	NA	NA	NA
2020-07-13	17	6	Exp4	-0.625	-0.207107	ant44025176	lemon	rosemary	high	risky	7	train	0.25	0.5	2	rosemary	risky	0	0	NA	NA	NA	NA	NA
2020-07-13	17	6	Exp4	-0.625	-0.207107	ant44025176	lemon	rosemary	high	risky	8	train	0.5	0.25	0.5	lemon	safe	2	0	NA	NA	NA	NA	NA
2020-07-13	17	6	Exp4	-0.625	-0.207107	ant44025176	lemon	rosemary	high	risky	9	test	NA	NA	NA	NA	NA	NA	NA	left	right	right	0	0
2020-07-13	17	6	Exp4	-0.625	-0.207107	ant44025176	lemon	rosemary	high	risky	10	test	NA	NA	NA	NA	NA	NA	NA	left	right	left	0	1
2020-07-13	17	6	Exp4	-0.625	-0.207107	ant44025176	lemon	rosemary	high	risky	11	test	NA	NA	NA	NA	NA	NA	NA	left	left	left	1	1
2020-07-14	38	1	Exp4	-0.625	-0.207107	ant44026381	rosemary	lemon	high	risky	1	train	2	NA	NA	lemon	risky	NA	0	NA	NA	NA	NA	NA
2020-07-14	38	1	Exp4	-0.625	-0.207107	ant44026381	rosemary	lemon	high	risky	2	train	0.5	2	NA	rosemary	safe	0	0	NA	NA	NA	NA	NA
2020-07-14	38	1	Exp4	-0.625	-0.207107	ant44026381	rosemary	lemon	high	risky	3	train	0.25	0.5	2	lemon	risky	1	0	NA	NA	NA	NA	NA
2020-07-14	38	1	Exp4	-0.625	-0.207107	ant44026381	rosemary	lemon	high	risky	4	train	0.5	0.25	0.5	rosemary	safe	0	0	NA	NA	NA	NA	NA
2020-07-14	38	1	Exp4	-0.625	-0.207107	ant44026381	rosemary	lemon	high	risky	5	train	2	0.5	0.25	lemon	risky	0	8	NA	NA	NA	NA	NA
2020-07-14	38	1	Exp4	-0.625	-0.207107	ant44026381	rosemary	lemon	high	risky	6	train	0.5	2	0.5	rosemary	safe	0	0	NA	NA	NA	NA	NA
2020-07-14	38	1	Exp4	-0.625	-0.207107	ant44026381	rosemary	lemon	high	risky	7	train	0.25	0.5	2	lemon	risky	2	0	NA	NA	NA	NA	NA
2020-07-14	38	1	Exp4	-0.625	-0.207107	ant44026381	rosemary	lemon	high	risky	8	train	0.5	0.25	0.5	rosemary	safe	0	0	NA	NA	NA	NA	NA
2020-07-14	38	1	Exp4	-0.625	-0.207107	ant44026381	rosemary	lemon	high	risky	9	test	NA	NA	NA	NA	NA	NA	NA	left	right	right	0	0
2020-07-14	38	1	Exp4	-0.625	-0.207107	ant44026381	rosemary	lemon	high	risky	10	test	NA	NA	NA	NA	NA	NA	NA	left	right	right	0	0
2020-07-14	38	1	Exp4	-0.625	-0.207107	ant44026381	rosemary	lemon	high	risky	11	test	NA	NA	NA	NA	NA	NA	NA	left	left	left	1	1
2020-07-14	38	2	Exp4	-0.625	-0.207107	ant44026382	lemon	rosemary	low	risky	1	train	0.25	NA	NA	rosemary	risky	NA	0	NA	NA	NA	NA	NA
2020-07-14	38	2	Exp4	-0.625	-0.207107	ant44026382	lemon	rosemary	low	risky	2	train	0.5	0.25	NA	lemon	safe	0	0	NA	NA	NA	NA	NA
2020-07-14	38	2	Exp4	-0.625	-0.207107	ant44026382	lemon	rosemary	low	risky	3	train	2	0.5	0.25	rosemary	risky	0	9	NA	NA	NA	NA	NA
2020-07-14	38	2	Exp4	-0.625	-0.207107	ant44026382	lemon	rosemary	low	risky	4	train	0.5	2	0.5	lemon	safe	4	0	NA	NA	NA	NA	NA
2020-07-14	38	2	Exp4	-0.625	-0.207107	ant44026382	lemon	rosemary	low	risky	5	train	0.25	0.5	2	rosemary	risky	4	0	NA	NA	NA	NA	NA
2020-07-14	38	2	Exp4	-0.625	-0.207107	ant44026382	lemon	rosemary	low	risky	6	train	0.5	0.25	0.5	lemon	safe	0	0	NA	NA	NA	NA	NA
2020-07-14	38	2	Exp4	-0.625	-0.207107	ant44026382	lemon	rosemary	low	risky	7	train	2	0.5	0.25	rosemary	risky	4	4	NA	NA	NA	NA	NA
2020-07-14	38	2	Exp4	-0.625	-0.207107	ant44026382	lemon	rosemary	low	risky	8	train	0.5	2	0.5	lemon	safe	0	0	NA	NA	NA	NA	NA
2020-07-14	38	2	Exp4	-0.625	-0.207107	ant44026382	lemon	rosemary	low	risky	9	test	NA	NA	NA	NA	NA	NA	NA	right	left	left	0	0
2020-07-14	38	2	Exp4	-0.625	-0.207107	ant44026382	lemon	rosemary	low	risky	10	test	NA	NA	NA	NA	NA	NA	NA	right	left	left	0	0
2020-07-14	38	2	Exp4	-0.625	-0.207107	ant44026382	lemon	rosemary	low	risky	11	test	NA	NA	NA	NA	NA	NA	NA	right	left	left	0	0
2020-07-14	38	3	Exp4	-0.625	-0.207107	ant44026383	rosemary	lemon	low	risky	1	train	0.25	NA	NA	lemon	risky	NA	0	NA	NA	NA	NA	NA
2020-07-14	38	3	Exp4	-0.625	-0.207107	ant44026383	rosemary	lemon	low	risky	2	train	0.5	0.25	NA	rosemary	safe	0	0	NA	NA	NA	NA	NA
2020-07-14	38	3	Exp4	-0.625	-0.207107	ant44026383	rosemary	lemon	low	risky	3	train	2	0.5	0.25	lemon	risky	0	3	NA	NA	NA	NA	NA
2020-07-14	38	3	Exp4	-0.625	-0.207107	ant44026383	rosemary	lemon	low	risky	4	train	0.5	2	0.5	rosemary	safe	0	0	NA	NA	NA	NA	NA
2020-07-14	38	3	Exp4	-0.625	-0.207107	ant44026383	rosemary	lemon	low	risky	5	train	0.25	0.5	2	lemon	risky	0	0	NA	NA	NA	NA	NA
2020-07-14	38	3	Exp4	-0.625	-0.207107	ant44026383	rosemary	lemon	low	risky	6	train	0.5	0.25	0.5	rosemary	safe	0	0	NA	NA	NA	NA	NA
2020-07-14	38	3	Exp4	-0.625	-0.207107	ant44026383	rosemary	lemon	low	risky	7	train	2	0.5	0.25	lemon	risky	0	5	NA	NA	NA	NA	NA
2020-07-14	38	3	Exp4	-0.625	-0.207107	ant44026383	rosemary	lemon	low	risky	8	train	0.5	2	0.5	rosemary	safe	5	0	NA	NA	NA	NA	NA
2020-07-14	38	3	Exp4	-0.625	-0.207107	ant44026383	rosemary	lemon	low	risky	9	test	NA	NA	NA	NA	NA	NA	NA	left	left	left	1	1
2020-07-14	38	3	Exp4	-0.625	-0.207107	ant44026383	rosemary	lemon	low	risky	10	test	NA	NA	NA	NA	NA	NA	NA	left	left	left	1	1
2020-07-14	38	3	Exp4	-0.625	-0.207107	ant44026383	rosemary	lemon	low	risky	11	test	NA	NA	NA	NA	NA	NA	NA	left	left	right	1	0
2020-07-14	38	4	Exp4	-0.625	-0.207107	ant44026384	rosemary	lemon	high	safe	1	train	0.5	NA	NA	rosemary	safe	NA	0	NA	NA	NA	NA	NA
2020-07-14	38	4	Exp4	-0.625	-0.207107	ant44026384	rosemary	lemon	high	safe	2	train	2	0.5	NA	lemon	risky	0	8	NA	NA	NA	NA	NA
2020-07-14	38	4	Exp4	-0.625	-0.207107	ant44026384	rosemary	lemon	high	safe	3	train	0.5	2	0.5	rosemary	safe	0	4	NA	NA	NA	NA	NA
2020-07-14	38	4	Exp4	-0.625	-0.207107	ant44026384	rosemary	lemon	high	safe	4	train	0.25	0.5	2	lemon	risky	3	0	NA	NA	NA	NA	NA
2020-07-14	38	4	Exp4	-0.625	-0.207107	ant44026384	rosemary	lemon	high	safe	5	train	0.5	0.25	0.5	rosemary	safe	1	0	NA	NA	NA	NA	NA
2020-07-14	38	4	Exp4	-0.625	-0.207107	ant44026384	rosemary	lemon	high	safe	6	train	2	0.5	0.25	lemon	risky	0	6	NA	NA	NA	NA	NA
2020-07-14	38	4	Exp4	-0.625	-0.207107	ant44026384	rosemary	lemon	high	safe	7	train	0.5	2	0.5	rosemary	safe	1	0	NA	NA	NA	NA	NA
2020-07-14	38	4	Exp4	-0.625	-0.207107	ant44026384	rosemary	lemon	high	safe	8	train	0.25	0.5	2	lemon	risky	0	0	NA	NA	NA	NA	NA
2020-07-14	38	4	Exp4	-0.625	-0.207107	ant44026384	rosemary	lemon	high	safe	9	test	NA	NA	NA	NA	NA	NA	NA	right	left	right	0	1
2020-07-14	38	4	Exp4	-0.625	-0.207107	ant44026384	rosemary	lemon	high	safe	10	test	NA	NA	NA	NA	NA	NA	NA	right	right	right	1	1
2020-07-14	38	4	Exp4	-0.625	-0.207107	ant44026384	rosemary	lemon	high	safe	11	test	NA	NA	NA	NA	NA	NA	NA	right	left	left	0	0
2020-07-20	17	1	Exp4	-0.625	-0.207107	ant44032171	lemon	rosemary	low	risky	1	train	0.25	NA	NA	rosemary	risky	NA	0	NA	NA	NA	NA	NA
2020-07-20	17	1	Exp4	-0.625	-0.207107	ant44032171	lemon	rosemary	low	risky	2	train	0.5	0.25	NA	lemon	safe	0	0	NA	NA	NA	NA	NA
2020-07-20	17	1	Exp4	-0.625	-0.207107	ant44032171	lemon	rosemary	low	risky	3	train	2	0.5	0.25	rosemary	risky	0	7	NA	NA	NA	NA	NA
2020-07-20	17	1	Exp4	-0.625	-0.207107	ant44032171	lemon	rosemary	low	risky	4	train	0.5	2	0.5	lemon	safe	0	0	NA	NA	NA	NA	NA
2020-07-20	17	1	Exp4	-0.625	-0.207107	ant44032171	lemon	rosemary	low	risky	5	train	0.25	0.5	2	rosemary	risky	0	0	NA	NA	NA	NA	NA
2020-07-20	17	1	Exp4	-0.625	-0.207107	ant44032171	lemon	rosemary	low	risky	6	train	0.5	0.25	0.5	lemon	safe	0	1	NA	NA	NA	NA	NA
2020-07-20	17	1	Exp4	-0.625	-0.207107	ant44032171	lemon	rosemary	low	risky	7	train	2	0.5	0.25	rosemary	risky	0	5	NA	NA	NA	NA	NA
2020-07-20	17	1	Exp4	-0.625	-0.207107	ant44032171	lemon	rosemary	low	risky	8	train	0.5	2	0.5	lemon	safe	0	3	NA	NA	NA	NA	NA
2020-07-20	17	1	Exp4	-0.625	-0.207107	ant44032171	lemon	rosemary	low	risky	9	test	NA	NA	NA	NA	NA	NA	NA	left	left	left	1	1
2020-07-20	17	1	Exp4	-0.625	-0.207107	ant44032171	lemon	rosemary	low	risky	10	test	NA	NA	NA	NA	NA	NA	NA	left	right	right	0	0
2020-07-20	17	1	Exp4	-0.625	-0.207107	ant44032171	lemon	rosemary	low	risky	11	test	NA	NA	NA	NA	NA	NA	NA	left	right	right	0	0
2020-07-20	17	2	Exp4	-0.625	-0.207107	ant44032172	lemon	rosemary	high	safe	1	train	0.5	NA	NA	lemon	safe	NA	0	NA	NA	NA	NA	NA
2020-07-20	17	2	Exp4	-0.625	-0.207107	ant44032172	lemon	rosemary	high	safe	2	train	2	0.5	NA	rosemary	risky	0	5	NA	NA	NA	NA	NA
2020-07-20	17	2	Exp4	-0.625	-0.207107	ant44032172	lemon	rosemary	high	safe	3	train	0.5	2	0.5	lemon	safe	0	0	NA	NA	NA	NA	NA
2020-07-20	17	2	Exp4	-0.625	-0.207107	ant44032172	lemon	rosemary	high	safe	4	train	0.25	0.5	2	rosemary	risky	0	0	NA	NA	NA	NA	NA
2020-07-20	17	2	Exp4	-0.625	-0.207107	ant44032172	lemon	rosemary	high	safe	5	train	0.5	0.25	0.5	lemon	safe	0	2	NA	NA	NA	NA	NA
2020-07-20	17	2	Exp4	-0.625	-0.207107	ant44032172	lemon	rosemary	high	safe	6	train	2	0.5	0.25	rosemary	risky	0	4	NA	NA	NA	NA	NA
2020-07-20	17	2	Exp4	-0.625	-0.207107	ant44032172	lemon	rosemary	high	safe	7	train	0.5	2	0.5	lemon	safe	0	0	NA	NA	NA	NA	NA
2020-07-20	17	2	Exp4	-0.625	-0.207107	ant44032172	lemon	rosemary	high	safe	8	train	0.25	0.5	2	rosemary	risky	0	0	NA	NA	NA	NA	NA
2020-07-20	17	2	Exp4	-0.625	-0.207107	ant44032172	lemon	rosemary	high	safe	9	test	NA	NA	NA	NA	NA	NA	NA	right	left	left	0	0
2020-07-20	17	2	Exp4	-0.625	-0.207107	ant44032172	lemon	rosemary	high	safe	10	test	NA	NA	NA	NA	NA	NA	NA	right	right	right	1	1
2020-07-20	17	2	Exp4	-0.625	-0.207107	ant44032172	lemon	rosemary	high	safe	11	test	NA	NA	NA	NA	NA	NA	NA	right	left	left	0	0
2020-07-20	17	3	Exp4	-0.625	-0.207107	ant44032173	rosemary	lemon	low	safe	1	train	0.5	NA	NA	rosemary	safe	NA	0	NA	NA	NA	NA	NA
2020-07-20	17	3	Exp4	-0.625	-0.207107	ant44032173	rosemary	lemon	low	safe	2	train	0.25	0.5	NA	lemon	risky	0	0	NA	NA	NA	NA	NA
2020-07-20	17	3	Exp4	-0.625	-0.207107	ant44032173	rosemary	lemon	low	safe	3	train	0.5	0.25	0.5	rosemary	safe	0	1	NA	NA	NA	NA	NA
2020-07-20	17	3	Exp4	-0.625	-0.207107	ant44032173	rosemary	lemon	low	safe	4	train	2	0.5	0.25	lemon	risky	0	3	NA	NA	NA	NA	NA
2020-07-20	17	3	Exp4	-0.625	-0.207107	ant44032173	rosemary	lemon	low	safe	5	train	0.5	2	0.5	rosemary	safe	0	0	NA	NA	NA	NA	NA
2020-07-20	17	3	Exp4	-0.625	-0.207107	ant44032173	rosemary	lemon	low	safe	6	train	0.25	0.5	2	lemon	risky	0	0	NA	NA	NA	NA	NA
2020-07-20	17	3	Exp4	-0.625	-0.207107	ant44032173	rosemary	lemon	low	safe	7	train	0.5	0.25	0.5	rosemary	safe	0	0	NA	NA	NA	NA	NA
2020-07-20	17	3	Exp4	-0.625	-0.207107	ant44032173	rosemary	lemon	low	safe	8	train	2	0.5	0.25	lemon	risky	1	0	NA	NA	NA	NA	NA
2020-07-20	17	3	Exp4	-0.625	-0.207107	ant44032173	rosemary	lemon	low	safe	9	test	NA	NA	NA	NA	NA	NA	NA	right	left	right	0	1
2020-07-20	17	3	Exp4	-0.625	-0.207107	ant44032173	rosemary	lemon	low	safe	10	test	NA	NA	NA	NA	NA	NA	NA	right	left	left	0	0
2020-07-20	17	3	Exp4	-0.625	-0.207107	ant44032173	rosemary	lemon	low	safe	11	test	NA	NA	NA	NA	NA	NA	NA	right	right	right	1	1
2020-07-20	17	4	Exp4	-0.625	-0.207107	ant44032174	rosemary	lemon	low	safe	1	train	0.5	NA	NA	rosemary	safe	NA	0	NA	NA	NA	NA	NA
2020-07-20	17	4	Exp4	-0.625	-0.207107	ant44032174	rosemary	lemon	low	safe	2	train	0.25	0.5	NA	lemon	risky	0	0	NA	NA	NA	NA	NA
2020-07-20	17	4	Exp4	-0.625	-0.207107	ant44032174	rosemary	lemon	low	safe	3	train	0.5	0.25	0.5	rosemary	safe	0	2	NA	NA	NA	NA	NA
2020-07-20	17	4	Exp4	-0.625	-0.207107	ant44032174	rosemary	lemon	low	safe	4	train	2	0.5	0.25	lemon	risky	0	6	NA	NA	NA	NA	NA
2020-07-20	17	4	Exp4	-0.625	-0.207107	ant44032174	rosemary	lemon	low	safe	5	train	0.5	2	0.5	rosemary	safe	0	0	NA	NA	NA	NA	NA
2020-07-20	17	4	Exp4	-0.625	-0.207107	ant44032174	rosemary	lemon	low	safe	6	train	0.25	0.5	2	lemon	risky	0	1	NA	NA	NA	NA	NA
2020-07-20	17	4	Exp4	-0.625	-0.207107	ant44032174	rosemary	lemon	low	safe	7	train	0.5	0.25	0.5	rosemary	safe	0	3	NA	NA	NA	NA	NA
2020-07-20	17	4	Exp4	-0.625	-0.207107	ant44032174	rosemary	lemon	low	safe	8	train	2	0.5	0.25	lemon	risky	0	8	NA	NA	NA	NA	NA
2020-07-20	17	4	Exp4	-0.625	-0.207107	ant44032174	rosemary	lemon	low	safe	9	test	NA	NA	NA	NA	NA	NA	NA	left	left	left	1	1
2020-07-20	17	4	Exp4	-0.625	-0.207107	ant44032174	rosemary	lemon	low	safe	10	test	NA	NA	NA	NA	NA	NA	NA	left	left	left	1	1
2020-07-20	17	4	Exp4	-0.625	-0.207107	ant44032174	rosemary	lemon	low	safe	11	test	NA	NA	NA	NA	NA	NA	NA	left	left	left	1	1
2020-07-20	17	5	Exp4	-0.625	-0.207107	ant44032175	lemon	rosemary	high	safe	1	train	0.5	NA	NA	lemon	safe	NA	4	NA	NA	NA	NA	NA
2020-07-20	17	5	Exp4	-0.625	-0.207107	ant44032175	lemon	rosemary	high	safe	2	train	2	0.5	NA	rosemary	risky	0	3	NA	NA	NA	NA	NA
2020-07-20	17	5	Exp4	-0.625	-0.207107	ant44032175	lemon	rosemary	high	safe	3	train	0.5	2	0.5	lemon	safe	0	0	NA	NA	NA	NA	NA
2020-07-20	17	5	Exp4	-0.625	-0.207107	ant44032175	lemon	rosemary	high	safe	4	train	0.25	0.5	2	rosemary	risky	0	0	NA	NA	NA	NA	NA
2020-07-20	17	5	Exp4	-0.625	-0.207107	ant44032175	lemon	rosemary	high	safe	5	train	0.5	0.25	0.5	lemon	safe	0	1	NA	NA	NA	NA	NA
2020-07-20	17	5	Exp4	-0.625	-0.207107	ant44032175	lemon	rosemary	high	safe	6	train	2	0.5	0.25	rosemary	risky	0	5	NA	NA	NA	NA	NA
2020-07-20	17	5	Exp4	-0.625	-0.207107	ant44032175	lemon	rosemary	high	safe	7	train	0.5	2	0.5	lemon	safe	0	0	NA	NA	NA	NA	NA
2020-07-20	17	5	Exp4	-0.625	-0.207107	ant44032175	lemon	rosemary	high	safe	8	train	0.25	0.5	2	rosemary	risky	0	0	NA	NA	NA	NA	NA
2020-07-20	17	5	Exp4	-0.625	-0.207107	ant44032175	lemon	rosemary	high	safe	9	test	NA	NA	NA	NA	NA	NA	NA	left	left	left	1	1
2020-07-20	17	5	Exp4	-0.625	-0.207107	ant44032175	lemon	rosemary	high	safe	10	test	NA	NA	NA	NA	NA	NA	NA	left	left	left	1	1
2020-07-20	17	5	Exp4	-0.625	-0.207107	ant44032175	lemon	rosemary	high	safe	11	test	NA	NA	NA	NA	NA	NA	NA	left	left	left	1	1
2020-07-20	17	6	Exp4	-0.625	-0.207107	ant44032176	lemon	rosemary	high	risky	1	train	2	NA	NA	rosemary	risky	NA	0	NA	NA	NA	NA	NA
2020-07-20	17	6	Exp4	-0.625	-0.207107	ant44032176	lemon	rosemary	high	risky	2	train	0.5	2	NA	lemon	safe	0	0	NA	NA	NA	NA	NA
2020-07-20	17	6	Exp4	-0.625	-0.207107	ant44032176	lemon	rosemary	high	risky	3	train	0.25	0.5	2	rosemary	risky	0	0	NA	NA	NA	NA	NA
2020-07-20	17	6	Exp4	-0.625	-0.207107	ant44032176	lemon	rosemary	high	risky	4	train	0.5	0.25	0.5	lemon	safe	0	0	NA	NA	NA	NA	NA
2020-07-20	17	6	Exp4	-0.625	-0.207107	ant44032176	lemon	rosemary	high	risky	5	train	2	0.5	0.25	rosemary	risky	0	9	NA	NA	NA	NA	NA
2020-07-20	17	6	Exp4	-0.625	-0.207107	ant44032176	lemon	rosemary	high	risky	6	train	0.5	2	0.5	lemon	safe	5	1	NA	NA	NA	NA	NA
2020-07-20	17	6	Exp4	-0.625	-0.207107	ant44032176	lemon	rosemary	high	risky	7	train	0.25	0.5	2	rosemary	risky	0	0	NA	NA	NA	NA	NA
2020-07-20	17	6	Exp4	-0.625	-0.207107	ant44032176	lemon	rosemary	high	risky	8	train	0.5	0.25	0.5	lemon	safe	5	1	NA	NA	NA	NA	NA
2020-07-20	17	6	Exp4	-0.625	-0.207107	ant44032176	lemon	rosemary	high	risky	9	test	NA	NA	NA	NA	NA	NA	NA	right	right	right	1	1
2020-07-20	17	6	Exp4	-0.625	-0.207107	ant44032176	lemon	rosemary	high	risky	10	test	NA	NA	NA	NA	NA	NA	NA	right	left	left	0	0
2020-07-20	17	6	Exp4	-0.625	-0.207107	ant44032176	lemon	rosemary	high	risky	11	test	NA	NA	NA	NA	NA	NA	NA	right	left	left	0	0
2020-07-21	38	1	Exp4	-0.625	-0.207107	ant44033381	lemon	rosemary	low	safe	1	train	0.5	NA	NA	lemon	safe	NA	0	NA	NA	NA	NA	NA
2020-07-21	38	1	Exp4	-0.625	-0.207107	ant44033381	lemon	rosemary	low	safe	2	train	0.25	0.5	NA	rosemary	risky	0	3	NA	NA	NA	NA	NA
2020-07-21	38	1	Exp4	-0.625	-0.207107	ant44033381	lemon	rosemary	low	safe	3	train	0.5	0.25	0.5	lemon	safe	0	5	NA	NA	NA	NA	NA
2020-07-21	38	1	Exp4	-0.625	-0.207107	ant44033381	lemon	rosemary	low	safe	4	train	2	0.5	0.25	rosemary	risky	0	8	NA	NA	NA	NA	NA
2020-07-21	38	1	Exp4	-0.625	-0.207107	ant44033381	lemon	rosemary	low	safe	5	train	0.5	2	0.5	lemon	safe	0	5	NA	NA	NA	NA	NA
2020-07-21	38	1	Exp4	-0.625	-0.207107	ant44033381	lemon	rosemary	low	safe	6	train	0.25	0.5	2	rosemary	risky	0	0	NA	NA	NA	NA	NA
2020-07-21	38	1	Exp4	-0.625	-0.207107	ant44033381	lemon	rosemary	low	safe	7	train	0.5	0.25	0.5	lemon	safe	0	3	NA	NA	NA	NA	NA
2020-07-21	38	1	Exp4	-0.625	-0.207107	ant44033381	lemon	rosemary	low	safe	8	train	2	0.5	0.25	rosemary	risky	0	8	NA	NA	NA	NA	NA
2020-07-21	38	1	Exp4	-0.625	-0.207107	ant44033381	lemon	rosemary	low	safe	9	test	NA	NA	NA	NA	NA	NA	NA	left	right	left	0	1
2020-07-21	38	1	Exp4	-0.625	-0.207107	ant44033381	lemon	rosemary	low	safe	10	test	NA	NA	NA	NA	NA	NA	NA	left	left	left	1	1
2020-07-21	38	1	Exp4	-0.625	-0.207107	ant44033381	lemon	rosemary	low	safe	11	test	NA	NA	NA	NA	NA	NA	NA	left	left	left	1	1
2020-07-21	38	2	Exp4	-0.625	-0.207107	ant44033382	rosemary	lemon	high	safe	1	train	0.5	NA	NA	rosemary	safe	NA	0	NA	NA	NA	NA	NA
2020-07-21	38	2	Exp4	-0.625	-0.207107	ant44033382	rosemary	lemon	high	safe	2	train	2	0.5	NA	lemon	risky	0	9	NA	NA	NA	NA	NA
2020-07-21	38	2	Exp4	-0.625	-0.207107	ant44033382	rosemary	lemon	high	safe	3	train	0.5	2	0.5	rosemary	safe	2	0	NA	NA	NA	NA	NA
2020-07-21	38	2	Exp4	-0.625	-0.207107	ant44033382	rosemary	lemon	high	safe	4	train	0.25	0.5	2	lemon	risky	0	0	NA	NA	NA	NA	NA
2020-07-21	38	2	Exp4	-0.625	-0.207107	ant44033382	rosemary	lemon	high	safe	5	train	0.5	0.25	0.5	rosemary	safe	3	2	NA	NA	NA	NA	NA
2020-07-21	38	2	Exp4	-0.625	-0.207107	ant44033382	rosemary	lemon	high	safe	6	train	2	0.5	0.25	lemon	risky	4	6	NA	NA	NA	NA	NA
2020-07-21	38	2	Exp4	-0.625	-0.207107	ant44033382	rosemary	lemon	high	safe	7	train	0.5	2	0.5	rosemary	safe	2	0	NA	NA	NA	NA	NA
2020-07-21	38	2	Exp4	-0.625	-0.207107	ant44033382	rosemary	lemon	high	safe	8	train	0.25	0.5	2	lemon	risky	2	0	NA	NA	NA	NA	NA
2020-07-21	38	2	Exp4	-0.625	-0.207107	ant44033382	rosemary	lemon	high	safe	9	test	NA	NA	NA	NA	NA	NA	NA	left	left	left	1	1
2020-07-21	38	2	Exp4	-0.625	-0.207107	ant44033382	rosemary	lemon	high	safe	10	test	NA	NA	NA	NA	NA	NA	NA	left	right	right	0	0
2020-07-21	38	2	Exp4	-0.625	-0.207107	ant44033382	rosemary	lemon	high	safe	11	test	NA	NA	NA	NA	NA	NA	NA	left	left	left	1	1
2020-07-21	38	3	Exp4	-0.625	-0.207107	ant44033383	rosemary	lemon	high	risky	1	train	2	NA	NA	lemon	risky	NA	0	NA	NA	NA	NA	NA
2020-07-21	38	3	Exp4	-0.625	-0.207107	ant44033383	rosemary	lemon	high	risky	2	train	0.5	2	NA	rosemary	safe	0	0	NA	NA	NA	NA	NA
2020-07-21	38	3	Exp4	-0.625	-0.207107	ant44033383	rosemary	lemon	high	risky	3	train	0.25	0.5	2	lemon	risky	1	0	NA	NA	NA	NA	NA
2020-07-21	38	3	Exp4	-0.625	-0.207107	ant44033383	rosemary	lemon	high	risky	4	train	0.5	0.25	0.5	rosemary	safe	0	0	NA	NA	NA	NA	NA
2020-07-21	38	3	Exp4	-0.625	-0.207107	ant44033383	rosemary	lemon	high	risky	5	train	2	0.5	0.25	lemon	risky	5	11	NA	NA	NA	NA	NA
2020-07-21	38	3	Exp4	-0.625	-0.207107	ant44033383	rosemary	lemon	high	risky	6	train	0.5	2	0.5	rosemary	safe	4	2	NA	NA	NA	NA	NA
2020-07-21	38	3	Exp4	-0.625	-0.207107	ant44033383	rosemary	lemon	high	risky	7	train	0.25	0.5	2	lemon	risky	1	0	NA	NA	NA	NA	NA
2020-07-21	38	3	Exp4	-0.625	-0.207107	ant44033383	rosemary	lemon	high	risky	8	train	0.5	0.25	0.5	rosemary	safe	5	4	NA	NA	NA	NA	NA
2020-07-21	38	3	Exp4	-0.625	-0.207107	ant44033383	rosemary	lemon	high	risky	9	test	NA	NA	NA	NA	NA	NA	NA	right	left	left	0	0
2020-07-21	38	3	Exp4	-0.625	-0.207107	ant44033383	rosemary	lemon	high	risky	10	test	NA	NA	NA	NA	NA	NA	NA	right	left	left	0	0
2020-07-21	38	3	Exp4	-0.625	-0.207107	ant44033383	rosemary	lemon	high	risky	11	test	NA	NA	NA	NA	NA	NA	NA	right	left	left	0	0
2020-07-21	16	4	Exp4	-0.625	-0.207107	ant44033164	rosemary	lemon	low	risky	1	train	0.25	NA	NA	lemon	risky	NA	0	NA	NA	NA	NA	NA
2020-07-21	16	4	Exp4	-0.625	-0.207107	ant44033164	rosemary	lemon	low	risky	2	train	0.5	0.25	NA	rosemary	safe	0	0	NA	NA	NA	NA	NA
2020-07-21	16	4	Exp4	-0.625	-0.207107	ant44033164	rosemary	lemon	low	risky	3	train	2	0.5	0.25	lemon	risky	0	7	NA	NA	NA	NA	NA
2020-07-21	16	4	Exp4	-0.625	-0.207107	ant44033164	rosemary	lemon	low	risky	4	train	0.5	2	0.5	rosemary	safe	0	0	NA	NA	NA	NA	NA
2020-07-21	16	4	Exp4	-0.625	-0.207107	ant44033164	rosemary	lemon	low	risky	5	train	0.25	0.5	2	lemon	risky	0	0	NA	NA	NA	NA	NA
2020-07-21	16	4	Exp4	-0.625	-0.207107	ant44033164	rosemary	lemon	low	risky	6	train	0.5	0.25	0.5	rosemary	safe	0	0	NA	NA	NA	NA	NA
2020-07-21	16	4	Exp4	-0.625	-0.207107	ant44033164	rosemary	lemon	low	risky	7	train	2	0.5	0.25	lemon	risky	0	4	NA	NA	NA	NA	NA
2020-07-21	16	4	Exp4	-0.625	-0.207107	ant44033164	rosemary	lemon	low	risky	8	train	0.5	2	0.5	rosemary	safe	0	0	NA	NA	NA	NA	NA
2020-07-21	16	4	Exp4	-0.625	-0.207107	ant44033164	rosemary	lemon	low	risky	9	test	NA	NA	NA	NA	NA	NA	NA	right	left	left	0	0
2020-07-21	16	4	Exp4	-0.625	-0.207107	ant44033164	rosemary	lemon	low	risky	10	test	NA	NA	NA	NA	NA	NA	NA	right	left	left	0	0
2020-07-21	16	4	Exp4	-0.625	-0.207107	ant44033164	rosemary	lemon	low	risky	11	test	NA	NA	NA	NA	NA	NA	NA	right	left	left	0	0
2020-07-21	16	5	Exp4	-0.625	-0.207107	ant44033165	lemon	rosemary	low	safe	1	train	0.5	NA	NA	lemon	safe	NA	0	NA	NA	NA	NA	NA
2020-07-21	16	5	Exp4	-0.625	-0.207107	ant44033165	lemon	rosemary	low	safe	2	train	0.25	0.5	NA	rosemary	risky	0	3	NA	NA	NA	NA	NA
2020-07-21	16	5	Exp4	-0.625	-0.207107	ant44033165	lemon	rosemary	low	safe	3	train	0.5	0.25	0.5	lemon	safe	0	3	NA	NA	NA	NA	NA
2020-07-21	16	5	Exp4	-0.625	-0.207107	ant44033165	lemon	rosemary	low	safe	4	train	2	0.5	0.25	rosemary	risky	0	3	NA	NA	NA	NA	NA
2020-07-21	16	5	Exp4	-0.625	-0.207107	ant44033165	lemon	rosemary	low	safe	5	train	0.5	2	0.5	lemon	safe	0	0	NA	NA	NA	NA	NA
2020-07-21	16	5	Exp4	-0.625	-0.207107	ant44033165	lemon	rosemary	low	safe	6	train	0.25	0.5	2	rosemary	risky	0	5	NA	NA	NA	NA	NA
2020-07-21	16	5	Exp4	-0.625	-0.207107	ant44033165	lemon	rosemary	low	safe	7	train	0.5	0.25	0.5	lemon	safe	0	4	NA	NA	NA	NA	NA
2020-07-21	16	5	Exp4	-0.625	-0.207107	ant44033165	lemon	rosemary	low	safe	8	train	2	0.5	0.25	rosemary	risky	0	3	NA	NA	NA	NA	NA
2020-07-21	16	5	Exp4	-0.625	-0.207107	ant44033165	lemon	rosemary	low	safe	9	test	NA	NA	NA	NA	NA	NA	NA	right	left	left	0	0
2020-07-21	16	5	Exp4	-0.625	-0.207107	ant44033165	lemon	rosemary	low	safe	10	test	NA	NA	NA	NA	NA	NA	NA	right	left	left	0	0
2020-07-21	16	5	Exp4	-0.625	-0.207107	ant44033165	lemon	rosemary	low	safe	11	test	NA	NA	NA	NA	NA	NA	NA	right	left	right	0	1
2020-07-21	16	6	Exp4	-0.625	-0.207107	ant44033166	rosemary	lemon	low	risky	1	train	0.25	NA	NA	lemon	risky	NA	2	NA	NA	NA	NA	NA
2020-07-21	16	6	Exp4	-0.625	-0.207107	ant44033166	rosemary	lemon	low	risky	2	train	0.5	0.25	NA	rosemary	safe	0	0	NA	NA	NA	NA	NA
2020-07-21	16	6	Exp4	-0.625	-0.207107	ant44033166	rosemary	lemon	low	risky	3	train	2	0.5	0.25	lemon	risky	0	5	NA	NA	NA	NA	NA
2020-07-21	16	6	Exp4	-0.625	-0.207107	ant44033166	rosemary	lemon	low	risky	4	train	0.5	2	0.5	rosemary	safe	0	0	NA	NA	NA	NA	NA
2020-07-21	16	6	Exp4	-0.625	-0.207107	ant44033166	rosemary	lemon	low	risky	5	train	0.25	0.5	2	lemon	risky	0	0	NA	NA	NA	NA	NA
2020-07-21	16	6	Exp4	-0.625	-0.207107	ant44033166	rosemary	lemon	low	risky	6	train	0.5	0.25	0.5	rosemary	safe	0	2	NA	NA	NA	NA	NA
2020-07-21	16	6	Exp4	-0.625	-0.207107	ant44033166	rosemary	lemon	low	risky	7	train	2	0.5	0.25	lemon	risky	0	9	NA	NA	NA	NA	NA
2020-07-21	16	6	Exp4	-0.625	-0.207107	ant44033166	rosemary	lemon	low	risky	8	train	0.5	2	0.5	rosemary	safe	0	0	NA	NA	NA	NA	NA
2020-07-21	16	6	Exp4	-0.625	-0.207107	ant44033166	rosemary	lemon	low	risky	9	test	NA	NA	NA	NA	NA	NA	NA	right	left	left	0	0
2020-07-21	16	6	Exp4	-0.625	-0.207107	ant44033166	rosemary	lemon	low	risky	10	test	NA	NA	NA	NA	NA	NA	NA	right	right	right	1	1
2020-07-21	16	6	Exp4	-0.625	-0.207107	ant44033166	rosemary	lemon	low	risky	11	test	NA	NA	NA	NA	NA	NA	NA	right	left	left	0	0
2020-07-21	16	7	Exp4	-0.625	-0.207107	ant44033167	rosemary	lemon	high	safe	1	train	0.5	NA	NA	rosemary	safe	NA	4	NA	NA	NA	NA	NA
2020-07-21	16	7	Exp4	-0.625	-0.207107	ant44033167	rosemary	lemon	high	safe	2	train	2	0.5	NA	lemon	risky	0	12	NA	NA	NA	NA	NA
2020-07-21	16	7	Exp4	-0.625	-0.207107	ant44033167	rosemary	lemon	high	safe	3	train	0.5	2	0.5	rosemary	safe	0	3	NA	NA	NA	NA	NA
2020-07-21	16	7	Exp4	-0.625	-0.207107	ant44033167	rosemary	lemon	high	safe	4	train	0.25	0.5	2	lemon	risky	0	8	NA	NA	NA	NA	NA
2020-07-21	16	7	Exp4	-0.625	-0.207107	ant44033167	rosemary	lemon	high	safe	5	train	0.5	0.25	0.5	rosemary	safe	0	7	NA	NA	NA	NA	NA
2020-07-21	16	7	Exp4	-0.625	-0.207107	ant44033167	rosemary	lemon	high	safe	6	train	2	0.5	0.25	lemon	risky	0	10	NA	NA	NA	NA	NA
2020-07-21	16	7	Exp4	-0.625	-0.207107	ant44033167	rosemary	lemon	high	safe	7	train	0.5	2	0.5	rosemary	safe	0	5	NA	NA	NA	NA	NA
2020-07-21	16	7	Exp4	-0.625	-0.207107	ant44033167	rosemary	lemon	high	safe	8	train	0.25	0.5	2	lemon	risky	0	3	NA	NA	NA	NA	NA
2020-07-21	16	7	Exp4	-0.625	-0.207107	ant44033167	rosemary	lemon	high	safe	9	test	NA	NA	NA	NA	NA	NA	NA	right	right	right	1	1
2020-07-21	16	7	Exp4	-0.625	-0.207107	ant44033167	rosemary	lemon	high	safe	10	test	NA	NA	NA	NA	NA	NA	NA	right	left	left	0	0
2020-07-21	16	7	Exp4	-0.625	-0.207107	ant44033167	rosemary	lemon	high	safe	11	test	NA	NA	NA	NA	NA	NA	NA	right	right	right	1	1
2020-07-22	25	1	Exp4	-0.625	-0.207107	ant44034251	rosemary	lemon	low	risky	1	train	0.25	NA	NA	lemon	risky	NA	0	NA	NA	NA	NA	NA
2020-07-22	25	1	Exp4	-0.625	-0.207107	ant44034251	rosemary	lemon	low	risky	2	train	0.5	0.25	NA	rosemary	safe	0	0	NA	NA	NA	NA	NA
2020-07-22	25	1	Exp4	-0.625	-0.207107	ant44034251	rosemary	lemon	low	risky	3	train	2	0.5	0.25	lemon	risky	0	8	NA	NA	NA	NA	NA
2020-07-22	25	1	Exp4	-0.625	-0.207107	ant44034251	rosemary	lemon	low	risky	4	train	0.5	2	0.5	rosemary	safe	1	3	NA	NA	NA	NA	NA
2020-07-22	25	1	Exp4	-0.625	-0.207107	ant44034251	rosemary	lemon	low	risky	5	train	0.25	0.5	2	lemon	risky	4	0	NA	NA	NA	NA	NA
2020-07-22	25	1	Exp4	-0.625	-0.207107	ant44034251	rosemary	lemon	low	risky	6	train	0.5	0.25	0.5	rosemary	safe	2	4	NA	NA	NA	NA	NA
2020-07-22	25	1	Exp4	-0.625	-0.207107	ant44034251	rosemary	lemon	low	risky	7	train	2	0.5	0.25	lemon	risky	0	5	NA	NA	NA	NA	NA
2020-07-22	25	1	Exp4	-0.625	-0.207107	ant44034251	rosemary	lemon	low	risky	8	train	0.5	2	0.5	rosemary	safe	0	1	NA	NA	NA	NA	NA
2020-07-22	25	1	Exp4	-0.625	-0.207107	ant44034251	rosemary	lemon	low	risky	9	test	NA	NA	NA	NA	NA	NA	NA	left	right	right	0	0
2020-07-22	25	1	Exp4	-0.625	-0.207107	ant44034251	rosemary	lemon	low	risky	10	test	NA	NA	NA	NA	NA	NA	NA	left	right	right	0	0
2020-07-22	25	1	Exp4	-0.625	-0.207107	ant44034251	rosemary	lemon	low	risky	11	test	NA	NA	NA	NA	NA	NA	NA	left	left	left	1	1
2020-07-22	25	2	Exp4	-0.625	-0.207107	ant44034252	lemon	rosemary	high	risky	1	train	2	NA	NA	rosemary	risky	NA	0	NA	NA	NA	NA	NA
2020-07-22	25	2	Exp4	-0.625	-0.207107	ant44034252	lemon	rosemary	high	risky	2	train	0.5	2	NA	lemon	safe	0	0	NA	NA	NA	NA	NA
2020-07-22	25	2	Exp4	-0.625	-0.207107	ant44034252	lemon	rosemary	high	risky	3	train	0.25	0.5	2	rosemary	risky	0	0	NA	NA	NA	NA	NA
2020-07-22	25	2	Exp4	-0.625	-0.207107	ant44034252	lemon	rosemary	high	risky	4	train	0.5	0.25	0.5	lemon	safe	0	4	NA	NA	NA	NA	NA
2020-07-22	25	2	Exp4	-0.625	-0.207107	ant44034252	lemon	rosemary	high	risky	5	train	2	0.5	0.25	rosemary	risky	1	3	NA	NA	NA	NA	NA
2020-07-22	25	2	Exp4	-0.625	-0.207107	ant44034252	lemon	rosemary	high	risky	6	train	0.5	2	0.5	lemon	safe	0	2	NA	NA	NA	NA	NA
2020-07-22	25	2	Exp4	-0.625	-0.207107	ant44034252	lemon	rosemary	high	risky	7	train	0.25	0.5	2	rosemary	risky	2	5	NA	NA	NA	NA	NA
2020-07-22	25	2	Exp4	-0.625	-0.207107	ant44034252	lemon	rosemary	high	risky	8	train	0.5	0.25	0.5	lemon	safe	0	2	NA	NA	NA	NA	NA
2020-07-22	25	2	Exp4	-0.625	-0.207107	ant44034252	lemon	rosemary	high	risky	9	test	NA	NA	NA	NA	NA	NA	NA	right	left	left	0	0
2020-07-22	25	2	Exp4	-0.625	-0.207107	ant44034252	lemon	rosemary	high	risky	10	test	NA	NA	NA	NA	NA	NA	NA	right	left	left	0	0
2020-07-22	25	2	Exp4	-0.625	-0.207107	ant44034252	lemon	rosemary	high	risky	11	test	NA	NA	NA	NA	NA	NA	NA	right	right	right	1	1
2020-07-22	25	3	Exp4	-0.625	-0.207107	ant44034253	lemon	rosemary	low	risky	1	train	0.25	NA	NA	rosemary	risky	NA	0	NA	NA	NA	NA	NA
2020-07-22	25	3	Exp4	-0.625	-0.207107	ant44034253	lemon	rosemary	low	risky	2	train	0.5	0.25	NA	lemon	safe	0	6	NA	NA	NA	NA	NA
2020-07-22	25	3	Exp4	-0.625	-0.207107	ant44034253	lemon	rosemary	low	risky	3	train	2	0.5	0.25	rosemary	risky	0	2	NA	NA	NA	NA	NA
2020-07-22	25	3	Exp4	-0.625	-0.207107	ant44034253	lemon	rosemary	low	risky	4	train	0.5	2	0.5	lemon	safe	0	6	NA	NA	NA	NA	NA
2020-07-22	25	3	Exp4	-0.625	-0.207107	ant44034253	lemon	rosemary	low	risky	5	train	0.25	0.5	2	rosemary	risky	0	3	NA	NA	NA	NA	NA
2020-07-22	25	3	Exp4	-0.625	-0.207107	ant44034253	lemon	rosemary	low	risky	6	train	0.5	0.25	0.5	lemon	safe	0	7	NA	NA	NA	NA	NA
2020-07-22	25	3	Exp4	-0.625	-0.207107	ant44034253	lemon	rosemary	low	risky	7	train	2	0.5	0.25	rosemary	risky	0	6	NA	NA	NA	NA	NA
2020-07-22	25	3	Exp4	-0.625	-0.207107	ant44034253	lemon	rosemary	low	risky	8	train	0.5	2	0.5	lemon	safe	0	2	NA	NA	NA	NA	NA
2020-07-22	25	3	Exp4	-0.625	-0.207107	ant44034253	lemon	rosemary	low	risky	9	test	NA	NA	NA	NA	NA	NA	NA	left	left	right	1	0
2020-07-22	25	3	Exp4	-0.625	-0.207107	ant44034253	lemon	rosemary	low	risky	10	test	NA	NA	NA	NA	NA	NA	NA	left	right	right	0	0
2020-07-22	25	3	Exp4	-0.625	-0.207107	ant44034253	lemon	rosemary	low	risky	11	test	NA	NA	NA	NA	NA	NA	NA	left	right	left	0	1
2020-07-22	25	4	Exp4	-0.625	-0.207107	ant44034254	lemon	rosemary	high	safe	1	train	0.5	NA	NA	lemon	safe	NA	0	NA	NA	NA	NA	NA
2020-07-22	25	4	Exp4	-0.625	-0.207107	ant44034254	lemon	rosemary	high	safe	2	train	2	0.5	NA	rosemary	risky	0	5	NA	NA	NA	NA	NA
2020-07-22	25	4	Exp4	-0.625	-0.207107	ant44034254	lemon	rosemary	high	safe	3	train	0.5	2	0.5	lemon	safe	0	0	NA	NA	NA	NA	NA
2020-07-22	25	4	Exp4	-0.625	-0.207107	ant44034254	lemon	rosemary	high	safe	4	train	0.25	0.5	2	rosemary	risky	0	0	NA	NA	NA	NA	NA
2020-07-22	25	4	Exp4	-0.625	-0.207107	ant44034254	lemon	rosemary	high	safe	5	train	0.5	0.25	0.5	lemon	safe	0	2	NA	NA	NA	NA	NA
2020-07-22	25	4	Exp4	-0.625	-0.207107	ant44034254	lemon	rosemary	high	safe	6	train	2	0.5	0.25	rosemary	risky	0	5	NA	NA	NA	NA	NA
2020-07-22	25	4	Exp4	-0.625	-0.207107	ant44034254	lemon	rosemary	high	safe	7	train	0.5	2	0.5	lemon	safe	0	4	NA	NA	NA	NA	NA
2020-07-22	25	4	Exp4	-0.625	-0.207107	ant44034254	lemon	rosemary	high	safe	8	train	0.25	0.5	2	rosemary	risky	0	0	NA	NA	NA	NA	NA
2020-07-22	25	4	Exp4	-0.625	-0.207107	ant44034254	lemon	rosemary	high	safe	9	test	NA	NA	NA	NA	NA	NA	NA	left	right	right	0	0
2020-07-22	25	4	Exp4	-0.625	-0.207107	ant44034254	lemon	rosemary	high	safe	10	test	NA	NA	NA	NA	NA	NA	NA	left	left	left	1	1
2020-07-22	25	4	Exp4	-0.625	-0.207107	ant44034254	lemon	rosemary	high	safe	11	test	NA	NA	NA	NA	NA	NA	NA	left	left	left	1	1
2020-07-22	25	5	Exp4	-0.625	-0.207107	ant44034255	rosemary	lemon	high	risky	1	train	2	NA	NA	lemon	risky	NA	0	NA	NA	NA	NA	NA
2020-07-22	25	5	Exp4	-0.625	-0.207107	ant44034255	rosemary	lemon	high	risky	2	train	0.5	2	NA	rosemary	safe	0	0	NA	NA	NA	NA	NA
2020-07-22	25	5	Exp4	-0.625	-0.207107	ant44034255	rosemary	lemon	high	risky	3	train	0.25	0.5	2	lemon	risky	0	0	NA	NA	NA	NA	NA
2020-07-22	25	5	Exp4	-0.625	-0.207107	ant44034255	rosemary	lemon	high	risky	4	train	0.5	0.25	0.5	rosemary	safe	0	3	NA	NA	NA	NA	NA
2020-07-22	25	5	Exp4	-0.625	-0.207107	ant44034255	rosemary	lemon	high	risky	5	train	2	0.5	0.25	lemon	risky	0	6	NA	NA	NA	NA	NA
2020-07-22	25	5	Exp4	-0.625	-0.207107	ant44034255	rosemary	lemon	high	risky	6	train	0.5	2	0.5	rosemary	safe	0	0	NA	NA	NA	NA	NA
2020-07-22	25	5	Exp4	-0.625	-0.207107	ant44034255	rosemary	lemon	high	risky	7	train	0.25	0.5	2	lemon	risky	0	1	NA	NA	NA	NA	NA
2020-07-22	25	5	Exp4	-0.625	-0.207107	ant44034255	rosemary	lemon	high	risky	8	train	0.5	0.25	0.5	rosemary	safe	0	5	NA	NA	NA	NA	NA
2020-07-22	25	5	Exp4	-0.625	-0.207107	ant44034255	rosemary	lemon	high	risky	9	test	NA	NA	NA	NA	NA	NA	NA	left	right	right	0	0
2020-07-22	25	5	Exp4	-0.625	-0.207107	ant44034255	rosemary	lemon	high	risky	10	test	NA	NA	NA	NA	NA	NA	NA	left	left	left	1	1
2020-07-22	25	5	Exp4	-0.625	-0.207107	ant44034255	rosemary	lemon	high	risky	11	test	NA	NA	NA	NA	NA	NA	NA	left	right	right	0	0
2020-07-22	25	6	Exp4	-0.625	-0.207107	ant44034256	rosemary	lemon	low	safe	1	train	0.5	NA	NA	rosemary	safe	NA	0	NA	NA	NA	NA	NA
2020-07-22	25	6	Exp4	-0.625	-0.207107	ant44034256	rosemary	lemon	low	safe	2	train	0.25	0.5	NA	lemon	risky	0	0	NA	NA	NA	NA	NA
2020-07-22	25	6	Exp4	-0.625	-0.207107	ant44034256	rosemary	lemon	low	safe	3	train	0.5	0.25	0.5	rosemary	safe	0	3	NA	NA	NA	NA	NA
2020-07-22	25	6	Exp4	-0.625	-0.207107	ant44034256	rosemary	lemon	low	safe	4	train	2	0.5	0.25	lemon	risky	0	8	NA	NA	NA	NA	NA
2020-07-22	25	6	Exp4	-0.625	-0.207107	ant44034256	rosemary	lemon	low	safe	5	train	0.5	2	0.5	rosemary	safe	0	3	NA	NA	NA	NA	NA
2020-07-22	25	6	Exp4	-0.625	-0.207107	ant44034256	rosemary	lemon	low	safe	6	train	0.25	0.5	2	lemon	risky	0	3	NA	NA	NA	NA	NA
2020-07-22	25	6	Exp4	-0.625	-0.207107	ant44034256	rosemary	lemon	low	safe	7	train	0.5	0.25	0.5	rosemary	safe	0	4	NA	NA	NA	NA	NA
2020-07-22	25	6	Exp4	-0.625	-0.207107	ant44034256	rosemary	lemon	low	safe	8	train	2	0.5	0.25	lemon	risky	0	7	NA	NA	NA	NA	NA
2020-07-22	25	6	Exp4	-0.625	-0.207107	ant44034256	rosemary	lemon	low	safe	9	test	NA	NA	NA	NA	NA	NA	NA	right	right	right	1	1
2020-07-22	25	6	Exp4	-0.625	-0.207107	ant44034256	rosemary	lemon	low	safe	10	test	NA	NA	NA	NA	NA	NA	NA	right	right	right	1	1
2020-07-22	25	6	Exp4	-0.625	-0.207107	ant44034256	rosemary	lemon	low	safe	11	test	NA	NA	NA	NA	NA	NA	NA	right	left	left	0	0
2020-07-27	17	1	Exp4	-0.625	-0.207107	ant44039171	rosemary	lemon	low	safe	1	train	0.5	NA	NA	rosemary	safe	NA	1	NA	NA	NA	NA	NA
2020-07-27	17	1	Exp4	-0.625	-0.207107	ant44039171	rosemary	lemon	low	safe	2	train	0.25	0.5	NA	lemon	risky	0	0	NA	NA	NA	NA	NA
2020-07-27	17	1	Exp4	-0.625	-0.207107	ant44039171	rosemary	lemon	low	safe	3	train	0.5	0.25	0.5	rosemary	safe	0	2	NA	NA	NA	NA	NA
2020-07-27	17	1	Exp4	-0.625	-0.207107	ant44039171	rosemary	lemon	low	safe	4	train	2	0.5	0.25	lemon	risky	0	5	NA	NA	NA	NA	NA
2020-07-27	17	1	Exp4	-0.625	-0.207107	ant44039171	rosemary	lemon	low	safe	5	train	0.5	2	0.5	rosemary	safe	0	3	NA	NA	NA	NA	NA
2020-07-27	17	1	Exp4	-0.625	-0.207107	ant44039171	rosemary	lemon	low	safe	6	train	0.25	0.5	2	lemon	risky	0	0	NA	NA	NA	NA	NA
2020-07-27	17	1	Exp4	-0.625	-0.207107	ant44039171	rosemary	lemon	low	safe	7	train	0.5	0.25	0.5	rosemary	safe	0	5	NA	NA	NA	NA	NA
2020-07-27	17	1	Exp4	-0.625	-0.207107	ant44039171	rosemary	lemon	low	safe	8	train	2	0.5	0.25	lemon	risky	0	4	NA	NA	NA	NA	NA
2020-07-27	17	1	Exp4	-0.625	-0.207107	ant44039171	rosemary	lemon	low	safe	9	test	NA	NA	NA	NA	NA	NA	NA	left	left	left	1	1
2020-07-27	17	1	Exp4	-0.625	-0.207107	ant44039171	rosemary	lemon	low	safe	10	test	NA	NA	NA	NA	NA	NA	NA	left	right	right	0	0
2020-07-27	17	1	Exp4	-0.625	-0.207107	ant44039171	rosemary	lemon	low	safe	11	test	NA	NA	NA	NA	NA	NA	NA	left	left	left	1	1
2020-07-27	17	2	Exp4	-0.625	-0.207107	ant44039172	lemon	rosemary	high	safe	1	train	0.5	NA	NA	lemon	safe	NA	0	NA	NA	NA	NA	NA
2020-07-27	17	2	Exp4	-0.625	-0.207107	ant44039172	lemon	rosemary	high	safe	2	train	2	0.5	NA	rosemary	risky	0	4	NA	NA	NA	NA	NA
2020-07-27	17	2	Exp4	-0.625	-0.207107	ant44039172	lemon	rosemary	high	safe	3	train	0.5	2	0.5	lemon	safe	0	0	NA	NA	NA	NA	NA
2020-07-27	17	2	Exp4	-0.625	-0.207107	ant44039172	lemon	rosemary	high	safe	4	train	0.25	0.5	2	rosemary	risky	0	0	NA	NA	NA	NA	NA
2020-07-27	17	2	Exp4	-0.625	-0.207107	ant44039172	lemon	rosemary	high	safe	5	train	0.5	0.25	0.5	lemon	safe	0	3	NA	NA	NA	NA	NA
2020-07-27	17	2	Exp4	-0.625	-0.207107	ant44039172	lemon	rosemary	high	safe	6	train	2	0.5	0.25	rosemary	risky	0	6	NA	NA	NA	NA	NA
2020-07-27	17	2	Exp4	-0.625	-0.207107	ant44039172	lemon	rosemary	high	safe	7	train	0.5	2	0.5	lemon	safe	0	4	NA	NA	NA	NA	NA
2020-07-27	17	2	Exp4	-0.625	-0.207107	ant44039172	lemon	rosemary	high	safe	8	train	0.25	0.5	2	rosemary	risky	0	1	NA	NA	NA	NA	NA
2020-07-27	17	2	Exp4	-0.625	-0.207107	ant44039172	lemon	rosemary	high	safe	9	test	NA	NA	NA	NA	NA	NA	NA	right	right	right	1	1
2020-07-27	17	2	Exp4	-0.625	-0.207107	ant44039172	lemon	rosemary	high	safe	10	test	NA	NA	NA	NA	NA	NA	NA	right	right	left	1	0
2020-07-27	17	2	Exp4	-0.625	-0.207107	ant44039172	lemon	rosemary	high	safe	11	test	NA	NA	NA	NA	NA	NA	NA	right	left	left	0	0
2020-07-27	17	3	Exp4	-0.625	-0.207107	ant44039173	rosemary	lemon	high	safe	1	train	0.5	NA	NA	rosemary	safe	NA	0	NA	NA	NA	NA	NA
2020-07-27	17	3	Exp4	-0.625	-0.207107	ant44039173	rosemary	lemon	high	safe	2	train	2	0.5	NA	lemon	risky	0	10	NA	NA	NA	NA	NA
2020-07-27	17	3	Exp4	-0.625	-0.207107	ant44039173	rosemary	lemon	high	safe	3	train	0.5	2	0.5	rosemary	safe	0	0	NA	NA	NA	NA	NA
2020-07-27	17	3	Exp4	-0.625	-0.207107	ant44039173	rosemary	lemon	high	safe	4	train	0.25	0.5	2	lemon	risky	0	0	NA	NA	NA	NA	NA
2020-07-27	17	3	Exp4	-0.625	-0.207107	ant44039173	rosemary	lemon	high	safe	5	train	0.5	0.25	0.5	rosemary	safe	2	2	NA	NA	NA	NA	NA
2020-07-27	17	3	Exp4	-0.625	-0.207107	ant44039173	rosemary	lemon	high	safe	6	train	2	0.5	0.25	lemon	risky	0	5	NA	NA	NA	NA	NA
2020-07-27	17	3	Exp4	-0.625	-0.207107	ant44039173	rosemary	lemon	high	safe	7	train	0.5	2	0.5	rosemary	safe	0	0	NA	NA	NA	NA	NA
2020-07-27	17	3	Exp4	-0.625	-0.207107	ant44039173	rosemary	lemon	high	safe	8	train	0.25	0.5	2	lemon	risky	0	0	NA	NA	NA	NA	NA
2020-07-27	17	3	Exp4	-0.625	-0.207107	ant44039173	rosemary	lemon	high	safe	9	test	NA	NA	NA	NA	NA	NA	NA	left	left	left	1	1
2020-07-27	17	3	Exp4	-0.625	-0.207107	ant44039173	rosemary	lemon	high	safe	10	test	NA	NA	NA	NA	NA	NA	NA	left	left	left	1	1
2020-07-27	17	3	Exp4	-0.625	-0.207107	ant44039173	rosemary	lemon	high	safe	11	test	NA	NA	NA	NA	NA	NA	NA	left	left	left	1	1
2020-07-27	23	4	Exp4	-0.625	-0.207107	ant44039234	lemon	rosemary	low	risky	1	train	0.25	NA	NA	rosemary	risky	NA	0	NA	NA	NA	NA	NA
2020-07-27	23	4	Exp4	-0.625	-0.207107	ant44039234	lemon	rosemary	low	risky	2	train	0.5	0.25	NA	lemon	safe	0	2	NA	NA	NA	NA	NA
2020-07-27	23	4	Exp4	-0.625	-0.207107	ant44039234	lemon	rosemary	low	risky	3	train	2	0.5	0.25	rosemary	risky	0	4	NA	NA	NA	NA	NA
2020-07-27	23	4	Exp4	-0.625	-0.207107	ant44039234	lemon	rosemary	low	risky	4	train	0.5	2	0.5	lemon	safe	0	4	NA	NA	NA	NA	NA
2020-07-27	23	4	Exp4	-0.625	-0.207107	ant44039234	lemon	rosemary	low	risky	5	train	0.25	0.5	2	rosemary	risky	0	2	NA	NA	NA	NA	NA
2020-07-27	23	4	Exp4	-0.625	-0.207107	ant44039234	lemon	rosemary	low	risky	6	train	0.5	0.25	0.5	lemon	safe	0	2	NA	NA	NA	NA	NA
2020-07-27	23	4	Exp4	-0.625	-0.207107	ant44039234	lemon	rosemary	low	risky	7	train	2	0.5	0.25	rosemary	risky	0	7	NA	NA	NA	NA	NA
2020-07-27	23	4	Exp4	-0.625	-0.207107	ant44039234	lemon	rosemary	low	risky	8	train	0.5	2	0.5	lemon	safe	0	2	NA	NA	NA	NA	NA
2020-07-27	23	4	Exp4	-0.625	-0.207107	ant44039234	lemon	rosemary	low	risky	9	test	NA	NA	NA	NA	NA	NA	NA	right	left	right	0	1
2020-07-27	23	4	Exp4	-0.625	-0.207107	ant44039234	lemon	rosemary	low	risky	10	test	NA	NA	NA	NA	NA	NA	NA	right	right	left	1	0
2020-07-27	23	4	Exp4	-0.625	-0.207107	ant44039234	lemon	rosemary	low	risky	11	test	NA	NA	NA	NA	NA	NA	NA	right	right	left	1	0
2020-07-27	23	5	Exp4	-0.625	-0.207107	ant44039235	lemon	rosemary	low	safe	1	train	0.5	NA	NA	lemon	safe	NA	0	NA	NA	NA	NA	NA
2020-07-27	23	5	Exp4	-0.625	-0.207107	ant44039235	lemon	rosemary	low	safe	2	train	0.25	0.5	NA	rosemary	risky	0	3	NA	NA	NA	NA	NA
2020-07-27	23	5	Exp4	-0.625	-0.207107	ant44039235	lemon	rosemary	low	safe	3	train	0.5	0.25	0.5	lemon	safe	0	0	NA	NA	NA	NA	NA
2020-07-27	23	5	Exp4	-0.625	-0.207107	ant44039235	lemon	rosemary	low	safe	4	train	2	0.5	0.25	rosemary	risky	0	5	NA	NA	NA	NA	NA
2020-07-27	23	5	Exp4	-0.625	-0.207107	ant44039235	lemon	rosemary	low	safe	5	train	0.5	2	0.5	lemon	safe	0	3	NA	NA	NA	NA	NA
2020-07-27	23	5	Exp4	-0.625	-0.207107	ant44039235	lemon	rosemary	low	safe	6	train	0.25	0.5	2	rosemary	risky	0	0	NA	NA	NA	NA	NA
2020-07-27	23	5	Exp4	-0.625	-0.207107	ant44039235	lemon	rosemary	low	safe	7	train	0.5	0.25	0.5	lemon	safe	0	0	NA	NA	NA	NA	NA
2020-07-27	23	5	Exp4	-0.625	-0.207107	ant44039235	lemon	rosemary	low	safe	8	train	2	0.5	0.25	rosemary	risky	0	5	NA	NA	NA	NA	NA
2020-07-27	23	5	Exp4	-0.625	-0.207107	ant44039235	lemon	rosemary	low	safe	9	test	NA	NA	NA	NA	NA	NA	NA	right	right	right	1	1
2020-07-27	23	5	Exp4	-0.625	-0.207107	ant44039235	lemon	rosemary	low	safe	10	test	NA	NA	NA	NA	NA	NA	NA	right	left	left	0	0
2020-07-27	23	5	Exp4	-0.625	-0.207107	ant44039235	lemon	rosemary	low	safe	11	test	NA	NA	NA	NA	NA	NA	NA	right	right	right	1	1
2020-07-27	23	6	Exp4	-0.625	-0.207107	ant44039236	rosemary	lemon	high	risky	1	train	2	NA	NA	lemon	risky	NA	0	NA	NA	NA	NA	NA
2020-07-27	23	6	Exp4	-0.625	-0.207107	ant44039236	rosemary	lemon	high	risky	2	train	0.5	2	NA	rosemary	safe	0	0	NA	NA	NA	NA	NA
2020-07-27	23	6	Exp4	-0.625	-0.207107	ant44039236	rosemary	lemon	high	risky	3	train	0.25	0.5	2	lemon	risky	0	0	NA	NA	NA	NA	NA
2020-07-27	23	6	Exp4	-0.625	-0.207107	ant44039236	rosemary	lemon	high	risky	4	train	0.5	0.25	0.5	rosemary	safe	0	0	NA	NA	NA	NA	NA
2020-07-27	23	6	Exp4	-0.625	-0.207107	ant44039236	rosemary	lemon	high	risky	5	train	2	0.5	0.25	lemon	risky	0	2	NA	NA	NA	NA	NA
2020-07-27	23	6	Exp4	-0.625	-0.207107	ant44039236	rosemary	lemon	high	risky	6	train	0.5	2	0.5	rosemary	safe	0	4	NA	NA	NA	NA	NA
2020-07-27	23	6	Exp4	-0.625	-0.207107	ant44039236	rosemary	lemon	high	risky	7	train	0.25	0.5	2	lemon	risky	0	6	NA	NA	NA	NA	NA
2020-07-27	23	6	Exp4	-0.625	-0.207107	ant44039236	rosemary	lemon	high	risky	8	train	0.5	0.25	0.5	rosemary	safe	0	0	NA	NA	NA	NA	NA
2020-07-27	23	6	Exp4	-0.625	-0.207107	ant44039236	rosemary	lemon	high	risky	9	test	NA	NA	NA	NA	NA	NA	NA	right	left	left	0	0
2020-07-27	23	6	Exp4	-0.625	-0.207107	ant44039236	rosemary	lemon	high	risky	10	test	NA	NA	NA	NA	NA	NA	NA	right	left	left	0	0
2020-07-27	23	6	Exp4	-0.625	-0.207107	ant44039236	rosemary	lemon	high	risky	11	test	NA	NA	NA	NA	NA	NA	NA	right	right	right	1	1
2020-07-28	16	1	Exp4	-0.625	-0.207107	ant44040161	lemon	rosemary	low	safe	1	train	0.5	NA	NA	rosemary	safe	NA	0	NA	NA	NA	NA	NA
2020-07-28	16	1	Exp4	-0.625	-0.207107	ant44040161	lemon	rosemary	low	safe	2	train	0.25	0.5	NA	lemon	risky	0	0	NA	NA	NA	NA	NA
2020-07-28	16	1	Exp4	-0.625	-0.207107	ant44040161	lemon	rosemary	low	safe	3	train	0.5	0.25	0.5	rosemary	safe	0	3	NA	NA	NA	NA	NA
2020-07-28	16	1	Exp4	-0.625	-0.207107	ant44040161	lemon	rosemary	low	safe	4	train	2	0.5	0.25	lemon	risky	0	4	NA	NA	NA	NA	NA
2020-07-28	16	1	Exp4	-0.625	-0.207107	ant44040161	lemon	rosemary	low	safe	5	train	0.5	2	0.5	rosemary	safe	0	0	NA	NA	NA	NA	NA
2020-07-28	16	1	Exp4	-0.625	-0.207107	ant44040161	lemon	rosemary	low	safe	6	train	0.25	0.5	2	lemon	risky	0	0	NA	NA	NA	NA	NA
2020-07-28	16	1	Exp4	-0.625	-0.207107	ant44040161	lemon	rosemary	low	safe	7	train	0.5	0.25	0.5	rosemary	safe	0	0	NA	NA	NA	NA	NA
2020-07-28	16	1	Exp4	-0.625	-0.207107	ant44040161	lemon	rosemary	low	safe	8	train	2	0.5	0.25	lemon	risky	0	5	NA	NA	NA	NA	NA
2020-07-28	16	1	Exp4	-0.625	-0.207107	ant44040161	lemon	rosemary	low	safe	9	test	NA	NA	NA	NA	NA	NA	NA	left	left	left	1	1
2020-07-28	16	1	Exp4	-0.625	-0.207107	ant44040161	lemon	rosemary	low	safe	10	test	NA	NA	NA	NA	NA	NA	NA	left	right	left	0	1
2020-07-28	16	1	Exp4	-0.625	-0.207107	ant44040161	lemon	rosemary	low	safe	11	test	NA	NA	NA	NA	NA	NA	NA	left	right	right	0	0
2020-07-28	16	2	Exp4	-0.625	-0.207107	ant44040162	lemon	rosemary	high	risky	1	train	2	NA	NA	rosemary	risky	NA	1	NA	NA	NA	NA	NA
2020-07-28	16	2	Exp4	-0.625	-0.207107	ant44040162	lemon	rosemary	high	risky	2	train	0.5	2	NA	lemon	safe	0	5	NA	NA	NA	NA	NA
2020-07-28	16	2	Exp4	-0.625	-0.207107	ant44040162	lemon	rosemary	high	risky	3	train	0.25	0.5	2	rosemary	risky	0	0	NA	NA	NA	NA	NA
2020-07-28	16	2	Exp4	-0.625	-0.207107	ant44040162	lemon	rosemary	high	risky	4	train	0.5	0.25	0.5	lemon	safe	0	6	NA	NA	NA	NA	NA
2020-07-28	16	2	Exp4	-0.625	-0.207107	ant44040162	lemon	rosemary	high	risky	5	train	2	0.5	0.25	rosemary	risky	2	8	NA	NA	NA	NA	NA
2020-07-28	16	2	Exp4	-0.625	-0.207107	ant44040162	lemon	rosemary	high	risky	6	train	0.5	2	0.5	lemon	safe	0	6	NA	NA	NA	NA	NA
2020-07-28	16	2	Exp4	-0.625	-0.207107	ant44040162	lemon	rosemary	high	risky	7	train	0.25	0.5	2	rosemary	risky	0	0	NA	NA	NA	NA	NA
2020-07-28	16	2	Exp4	-0.625	-0.207107	ant44040162	lemon	rosemary	high	risky	8	train	0.5	0.25	0.5	lemon	safe	0	7	NA	NA	NA	NA	NA
2020-07-28	16	2	Exp4	-0.625	-0.207107	ant44040162	lemon	rosemary	high	risky	9	test	NA	NA	NA	NA	NA	NA	NA	left	right	right	0	0
2020-07-28	16	2	Exp4	-0.625	-0.207107	ant44040162	lemon	rosemary	high	risky	10	test	NA	NA	NA	NA	NA	NA	NA	left	left	left	1	1
2020-07-28	16	2	Exp4	-0.625	-0.207107	ant44040162	lemon	rosemary	high	risky	11	test	NA	NA	NA	NA	NA	NA	NA	left	left	right	1	0
2020-07-28	16	3	Exp4	-0.625	-0.207107	ant44040163	lemon	rosemary	high	safe	1	train	0.5	NA	NA	lemon	safe	NA	0	NA	NA	NA	NA	NA
2020-07-28	16	3	Exp4	-0.625	-0.207107	ant44040163	lemon	rosemary	high	safe	2	train	2	0.5	NA	rosemary	risky	0	0	NA	NA	NA	NA	NA
2020-07-28	16	3	Exp4	-0.625	-0.207107	ant44040163	lemon	rosemary	high	safe	3	train	0.5	2	0.5	lemon	safe	0	0	NA	NA	NA	NA	NA
2020-07-28	16	3	Exp4	-0.625	-0.207107	ant44040163	lemon	rosemary	high	safe	4	train	0.25	0.5	2	rosemary	risky	0	0	NA	NA	NA	NA	NA
2020-07-28	16	3	Exp4	-0.625	-0.207107	ant44040163	lemon	rosemary	high	safe	5	train	0.5	0.25	0.5	lemon	safe	0	4	NA	NA	NA	NA	NA
2020-07-28	16	3	Exp4	-0.625	-0.207107	ant44040163	lemon	rosemary	high	safe	6	train	2	0.5	0.25	rosemary	risky	0	5	NA	NA	NA	NA	NA
2020-07-28	16	3	Exp4	-0.625	-0.207107	ant44040163	lemon	rosemary	high	safe	7	train	0.5	2	0.5	lemon	safe	0	6	NA	NA	NA	NA	NA
2020-07-28	16	3	Exp4	-0.625	-0.207107	ant44040163	lemon	rosemary	high	safe	8	train	0.25	0.5	2	rosemary	risky	0	0	NA	NA	NA	NA	NA
2020-07-28	16	3	Exp4	-0.625	-0.207107	ant44040163	lemon	rosemary	high	safe	9	test	NA	NA	NA	NA	NA	NA	NA	left	left	left	1	1
2020-07-28	16	3	Exp4	-0.625	-0.207107	ant44040163	lemon	rosemary	high	safe	10	test	NA	NA	NA	NA	NA	NA	NA	left	right	right	0	0
2020-07-28	16	3	Exp4	-0.625	-0.207107	ant44040163	lemon	rosemary	high	safe	11	test	NA	NA	NA	NA	NA	NA	NA	left	left	left	1	1
2020-07-28	38	4	Exp4	-0.625	-0.207107	ant44040384	rosemary	lemon	low	risky	1	train	0.25	NA	NA	lemon	risky	NA	1	NA	NA	NA	NA	NA
2020-07-28	38	4	Exp4	-0.625	-0.207107	ant44040384	rosemary	lemon	low	risky	2	train	0.5	0.25	NA	rosemary	safe	0	1	NA	NA	NA	NA	NA
2020-07-28	38	4	Exp4	-0.625	-0.207107	ant44040384	rosemary	lemon	low	risky	3	train	2	0.5	0.25	lemon	risky	0	2	NA	NA	NA	NA	NA
2020-07-28	38	4	Exp4	-0.625	-0.207107	ant44040384	rosemary	lemon	low	risky	4	train	0.5	2	0.5	rosemary	safe	0	0	NA	NA	NA	NA	NA
2020-07-28	38	4	Exp4	-0.625	-0.207107	ant44040384	rosemary	lemon	low	risky	5	train	0.25	0.5	2	lemon	risky	0	0	NA	NA	NA	NA	NA
2020-07-28	38	4	Exp4	-0.625	-0.207107	ant44040384	rosemary	lemon	low	risky	6	train	0.5	0.25	0.5	rosemary	safe	0	0	NA	NA	NA	NA	NA
2020-07-28	38	4	Exp4	-0.625	-0.207107	ant44040384	rosemary	lemon	low	risky	7	train	2	0.5	0.25	lemon	risky	0	10	NA	NA	NA	NA	NA
2020-07-28	38	4	Exp4	-0.625	-0.207107	ant44040384	rosemary	lemon	low	risky	8	train	0.5	2	0.5	rosemary	safe	0	1	NA	NA	NA	NA	NA
2020-07-28	38	4	Exp4	-0.625	-0.207107	ant44040384	rosemary	lemon	low	risky	9	test	NA	NA	NA	NA	NA	NA	NA	left	right	right	0	0
2020-07-28	38	4	Exp4	-0.625	-0.207107	ant44040384	rosemary	lemon	low	risky	10	test	NA	NA	NA	NA	NA	NA	NA	left	left	left	1	1
2020-07-28	38	4	Exp4	-0.625	-0.207107	ant44040384	rosemary	lemon	low	risky	11	test	NA	NA	NA	NA	NA	NA	NA	left	right	right	0	0
2020-07-28	38	5	Exp4	-0.625	-0.207107	ant44040385	rosemary	lemon	high	safe	1	train	0.5	NA	NA	rosemary	safe	NA	0	NA	NA	NA	NA	NA
2020-07-28	38	5	Exp4	-0.625	-0.207107	ant44040385	rosemary	lemon	high	safe	2	train	2	0.5	NA	lemon	risky	0	10	NA	NA	NA	NA	NA
2020-07-28	38	5	Exp4	-0.625	-0.207107	ant44040385	rosemary	lemon	high	safe	3	train	0.5	2	0.5	rosemary	safe	0	0	NA	NA	NA	NA	NA
2020-07-28	38	5	Exp4	-0.625	-0.207107	ant44040385	rosemary	lemon	high	safe	4	train	0.25	0.5	2	lemon	risky	4	0	NA	NA	NA	NA	NA
2020-07-28	38	5	Exp4	-0.625	-0.207107	ant44040385	rosemary	lemon	high	safe	5	train	0.5	0.25	0.5	rosemary	safe	7	2	NA	NA	NA	NA	NA
2020-07-28	38	5	Exp4	-0.625	-0.207107	ant44040385	rosemary	lemon	high	safe	6	train	2	0.5	0.25	lemon	risky	0	8	NA	NA	NA	NA	NA
2020-07-28	38	5	Exp4	-0.625	-0.207107	ant44040385	rosemary	lemon	high	safe	7	train	0.5	2	0.5	rosemary	safe	0	0	NA	NA	NA	NA	NA
2020-07-28	38	5	Exp4	-0.625	-0.207107	ant44040385	rosemary	lemon	high	safe	8	train	0.25	0.5	2	lemon	risky	4	0	NA	NA	NA	NA	NA
2020-07-28	38	5	Exp4	-0.625	-0.207107	ant44040385	rosemary	lemon	high	safe	9	test	NA	NA	NA	NA	NA	NA	NA	right	left	left	0	0
2020-07-28	38	5	Exp4	-0.625	-0.207107	ant44040385	rosemary	lemon	high	safe	10	test	NA	NA	NA	NA	NA	NA	NA	right	left	left	0	0
2020-07-28	38	5	Exp4	-0.625	-0.207107	ant44040385	rosemary	lemon	high	safe	11	test	NA	NA	NA	NA	NA	NA	NA	right	left	left	0	0
2020-07-28	38	6	Exp4	-0.625	-0.207107	ant44040386	rosemary	lemon	low	safe	1	train	0.5	NA	NA	rosemary	safe	NA	0	NA	NA	NA	NA	NA
2020-07-28	38	6	Exp4	-0.625	-0.207107	ant44040386	rosemary	lemon	low	safe	2	train	0.25	0.5	NA	lemon	risky	0	0	NA	NA	NA	NA	NA
2020-07-28	38	6	Exp4	-0.625	-0.207107	ant44040386	rosemary	lemon	low	safe	3	train	0.5	0.25	0.5	rosemary	safe	0	0	NA	NA	NA	NA	NA
2020-07-28	38	6	Exp4	-0.625	-0.207107	ant44040386	rosemary	lemon	low	safe	4	train	2	0.5	0.25	lemon	risky	0	4	NA	NA	NA	NA	NA
2020-07-28	38	6	Exp4	-0.625	-0.207107	ant44040386	rosemary	lemon	low	safe	5	train	0.5	2	0.5	rosemary	safe	0	0	NA	NA	NA	NA	NA
2020-07-28	38	6	Exp4	-0.625	-0.207107	ant44040386	rosemary	lemon	low	safe	6	train	0.25	0.5	2	lemon	risky	0	0	NA	NA	NA	NA	NA
2020-07-28	38	6	Exp4	-0.625	-0.207107	ant44040386	rosemary	lemon	low	safe	7	train	0.5	0.25	0.5	rosemary	safe	0	0	NA	NA	NA	NA	NA
2020-07-28	38	6	Exp4	-0.625	-0.207107	ant44040386	rosemary	lemon	low	safe	8	train	2	0.5	0.25	lemon	risky	0	7	NA	NA	NA	NA	NA
2020-07-28	38	6	Exp4	-0.625	-0.207107	ant44040386	rosemary	lemon	low	safe	9	test	NA	NA	NA	NA	NA	NA	NA	right	right	right	1	1
2020-07-28	38	6	Exp4	-0.625	-0.207107	ant44040386	rosemary	lemon	low	safe	10	test	NA	NA	NA	NA	NA	NA	NA	right	right	right	1	1
2020-07-28	38	6	Exp4	-0.625	-0.207107	ant44040386	rosemary	lemon	low	safe	11	test	NA	NA	NA	NA	NA	NA	NA	right	right	right	1	1
2020-07-29	25	1	Exp4	-0.625	-0.207107	ant44041251	rosemary	lemon	high	risky	1	train	2	NA	NA	lemon	risky	NA	0	NA	NA	NA	NA	NA
2020-07-29	25	1	Exp4	-0.625	-0.207107	ant44041251	rosemary	lemon	high	risky	2	train	0.5	2	NA	rosemary	safe	0	7	NA	NA	NA	NA	NA
2020-07-29	25	1	Exp4	-0.625	-0.207107	ant44041251	rosemary	lemon	high	risky	3	train	0.25	0.5	2	lemon	risky	0	6	NA	NA	NA	NA	NA
2020-07-29	25	1	Exp4	-0.625	-0.207107	ant44041251	rosemary	lemon	high	risky	4	train	0.5	0.25	0.5	rosemary	safe	0	2	NA	NA	NA	NA	NA
2020-07-29	25	1	Exp4	-0.625	-0.207107	ant44041251	rosemary	lemon	high	risky	5	train	2	0.5	0.25	lemon	risky	0	6	NA	NA	NA	NA	NA
2020-07-29	25	1	Exp4	-0.625	-0.207107	ant44041251	rosemary	lemon	high	risky	6	train	0.5	2	0.5	rosemary	safe	0	0	NA	NA	NA	NA	NA
2020-07-29	25	1	Exp4	-0.625	-0.207107	ant44041251	rosemary	lemon	high	risky	7	train	0.25	0.5	2	lemon	risky	0	0	NA	NA	NA	NA	NA
2020-07-29	25	1	Exp4	-0.625	-0.207107	ant44041251	rosemary	lemon	high	risky	8	train	0.5	0.25	0.5	rosemary	safe	0	0	NA	NA	NA	NA	NA
2020-07-29	25	1	Exp4	-0.625	-0.207107	ant44041251	rosemary	lemon	high	risky	9	test	NA	NA	NA	NA	NA	NA	NA	right	left	left	0	0
2020-07-29	25	1	Exp4	-0.625	-0.207107	ant44041251	rosemary	lemon	high	risky	10	test	NA	NA	NA	NA	NA	NA	NA	right	right	right	1	1
2020-07-29	25	1	Exp4	-0.625	-0.207107	ant44041251	rosemary	lemon	high	risky	11	test	NA	NA	NA	NA	NA	NA	NA	right	right	right	1	1
2020-07-29	25	2	Exp4	-0.625	-0.207107	ant44041252	lemon	rosemary	high	safe	1	train	0.5	NA	NA	lemon	safe	NA	0	NA	NA	NA	NA	NA
2020-07-29	25	2	Exp4	-0.625	-0.207107	ant44041252	lemon	rosemary	high	safe	2	train	2	0.5	NA	rosemary	risky	0	0	NA	NA	NA	NA	NA
2020-07-29	25	2	Exp4	-0.625	-0.207107	ant44041252	lemon	rosemary	high	safe	3	train	0.5	2	0.5	lemon	safe	0	3	NA	NA	NA	NA	NA
2020-07-29	25	2	Exp4	-0.625	-0.207107	ant44041252	lemon	rosemary	high	safe	4	train	0.25	0.5	2	rosemary	risky	0	0	NA	NA	NA	NA	NA
2020-07-29	25	2	Exp4	-0.625	-0.207107	ant44041252	lemon	rosemary	high	safe	5	train	0.5	0.25	0.5	lemon	safe	0	1	NA	NA	NA	NA	NA
2020-07-29	25	2	Exp4	-0.625	-0.207107	ant44041252	lemon	rosemary	high	safe	6	train	2	0.5	0.25	rosemary	risky	0	6	NA	NA	NA	NA	NA
2020-07-29	25	2	Exp4	-0.625	-0.207107	ant44041252	lemon	rosemary	high	safe	7	train	0.5	2	0.5	lemon	safe	0	0	NA	NA	NA	NA	NA
2020-07-29	25	2	Exp4	-0.625	-0.207107	ant44041252	lemon	rosemary	high	safe	8	train	0.25	0.5	2	rosemary	risky	0	0	NA	NA	NA	NA	NA
2020-07-29	25	2	Exp4	-0.625	-0.207107	ant44041252	lemon	rosemary	high	safe	9	test	NA	NA	NA	NA	NA	NA	NA	right	left	right	0	1
2020-07-29	25	2	Exp4	-0.625	-0.207107	ant44041252	lemon	rosemary	high	safe	10	test	NA	NA	NA	NA	NA	NA	NA	right	left	left	0	0
2020-07-29	25	2	Exp4	-0.625	-0.207107	ant44041252	lemon	rosemary	high	safe	11	test	NA	NA	NA	NA	NA	NA	NA	right	left	left	0	0
2020-07-29	25	3	Exp4	-0.625	-0.207107	ant44041253	rosemary	lemon	low	safe	1	train	0.5	NA	NA	rosemary	safe	NA	0	NA	NA	NA	NA	NA
2020-07-29	25	3	Exp4	-0.625	-0.207107	ant44041253	rosemary	lemon	low	safe	2	train	0.25	0.5	NA	lemon	risky	0	0	NA	NA	NA	NA	NA
2020-07-29	25	3	Exp4	-0.625	-0.207107	ant44041253	rosemary	lemon	low	safe	3	train	0.5	0.25	0.5	rosemary	safe	0	3	NA	NA	NA	NA	NA
2020-07-29	25	3	Exp4	-0.625	-0.207107	ant44041253	rosemary	lemon	low	safe	4	train	2	0.5	0.25	lemon	risky	0	6	NA	NA	NA	NA	NA
2020-07-29	25	3	Exp4	-0.625	-0.207107	ant44041253	rosemary	lemon	low	safe	5	train	0.5	2	0.5	rosemary	safe	0	5	NA	NA	NA	NA	NA
2020-07-29	25	3	Exp4	-0.625	-0.207107	ant44041253	rosemary	lemon	low	safe	6	train	0.25	0.5	2	lemon	risky	0	0	NA	NA	NA	NA	NA
2020-07-29	25	3	Exp4	-0.625	-0.207107	ant44041253	rosemary	lemon	low	safe	7	train	0.5	0.25	0.5	rosemary	safe	0	3	NA	NA	NA	NA	NA
2020-07-29	25	3	Exp4	-0.625	-0.207107	ant44041253	rosemary	lemon	low	safe	8	train	2	0.5	0.25	lemon	risky	0	2	NA	NA	NA	NA	NA
2020-07-29	25	3	Exp4	-0.625	-0.207107	ant44041253	rosemary	lemon	low	safe	9	test	NA	NA	NA	NA	NA	NA	NA	left	left	left	1	1
2020-07-29	25	3	Exp4	-0.625	-0.207107	ant44041253	rosemary	lemon	low	safe	10	test	NA	NA	NA	NA	NA	NA	NA	left	left	left	1	1
2020-07-29	25	3	Exp4	-0.625	-0.207107	ant44041253	rosemary	lemon	low	safe	11	test	NA	NA	NA	NA	NA	NA	NA	left	right	right	0	0
2020-07-29	25	4	Exp4	-0.625	-0.207107	ant44041254	lemon	rosemary	low	safe	1	train	0.5	NA	NA	lemon	safe	NA	0	NA	NA	NA	NA	NA
2020-07-29	25	4	Exp4	-0.625	-0.207107	ant44041254	lemon	rosemary	low	safe	2	train	0.25	0.5	NA	rosemary	risky	0	0	NA	NA	NA	NA	NA
2020-07-29	25	4	Exp4	-0.625	-0.207107	ant44041254	lemon	rosemary	low	safe	3	train	0.5	0.25	0.5	lemon	safe	0	3	NA	NA	NA	NA	NA
2020-07-29	25	4	Exp4	-0.625	-0.207107	ant44041254	lemon	rosemary	low	safe	4	train	2	0.5	0.25	rosemary	risky	0	8	NA	NA	NA	NA	NA
2020-07-29	25	4	Exp4	-0.625	-0.207107	ant44041254	lemon	rosemary	low	safe	5	train	0.5	2	0.5	lemon	safe	0	0	NA	NA	NA	NA	NA
2020-07-29	25	4	Exp4	-0.625	-0.207107	ant44041254	lemon	rosemary	low	safe	6	train	0.25	0.5	2	rosemary	risky	2	0	NA	NA	NA	NA	NA
2020-07-29	25	4	Exp4	-0.625	-0.207107	ant44041254	lemon	rosemary	low	safe	7	train	0.5	0.25	0.5	lemon	safe	0	2	NA	NA	NA	NA	NA
2020-07-29	25	4	Exp4	-0.625	-0.207107	ant44041254	lemon	rosemary	low	safe	8	train	2	0.5	0.25	rosemary	risky	0	5	NA	NA	NA	NA	NA
2020-07-29	25	4	Exp4	-0.625	-0.207107	ant44041254	lemon	rosemary	low	safe	9	test	NA	NA	NA	NA	NA	NA	NA	right	left	left	0	0
2020-07-29	25	4	Exp4	-0.625	-0.207107	ant44041254	lemon	rosemary	low	safe	10	test	NA	NA	NA	NA	NA	NA	NA	right	right	right	1	1
2020-07-29	25	4	Exp4	-0.625	-0.207107	ant44041254	lemon	rosemary	low	safe	11	test	NA	NA	NA	NA	NA	NA	NA	right	left	left	0	0
2020-07-29	25	5	Exp4	-0.625	-0.207107	ant44041255	lemon	rosemary	high	risky	1	train	2	NA	NA	rosemary	risky	NA	3	NA	NA	NA	NA	NA
2020-07-29	25	5	Exp4	-0.625	-0.207107	ant44041255	lemon	rosemary	high	risky	2	train	0.5	2	NA	lemon	safe	0	0	NA	NA	NA	NA	NA
2020-07-29	25	5	Exp4	-0.625	-0.207107	ant44041255	lemon	rosemary	high	risky	3	train	0.25	0.5	2	rosemary	risky	0	0	NA	NA	NA	NA	NA
2020-07-29	25	5	Exp4	-0.625	-0.207107	ant44041255	lemon	rosemary	high	risky	4	train	0.5	0.25	0.5	lemon	safe	0	5	NA	NA	NA	NA	NA
2020-07-29	25	5	Exp4	-0.625	-0.207107	ant44041255	lemon	rosemary	high	risky	5	train	2	0.5	0.25	rosemary	risky	0	5	NA	NA	NA	NA	NA
2020-07-29	25	5	Exp4	-0.625	-0.207107	ant44041255	lemon	rosemary	high	risky	6	train	0.5	2	0.5	lemon	safe	0	3	NA	NA	NA	NA	NA
2020-07-29	25	5	Exp4	-0.625	-0.207107	ant44041255	lemon	rosemary	high	risky	7	train	0.25	0.5	2	rosemary	risky	0	0	NA	NA	NA	NA	NA
2020-07-29	25	5	Exp4	-0.625	-0.207107	ant44041255	lemon	rosemary	high	risky	8	train	0.5	0.25	0.5	lemon	safe	0	2	NA	NA	NA	NA	NA
2020-07-29	25	5	Exp4	-0.625	-0.207107	ant44041255	lemon	rosemary	high	risky	9	test	NA	NA	NA	NA	NA	NA	NA	left	left	right	1	0
2020-07-29	25	5	Exp4	-0.625	-0.207107	ant44041255	lemon	rosemary	high	risky	10	test	NA	NA	NA	NA	NA	NA	NA	left	left	left	1	1
2020-07-29	25	5	Exp4	-0.625	-0.207107	ant44041255	lemon	rosemary	high	risky	11	test	NA	NA	NA	NA	NA	NA	NA	left	left	left	1	1
2020-07-29	25	6	Exp4	-0.625	-0.207107	ant44041256	lemon	rosemary	low	risky	1	train	0.25	NA	NA	rosemary	risky	NA	0	NA	NA	NA	NA	NA
2020-07-29	25	6	Exp4	-0.625	-0.207107	ant44041256	lemon	rosemary	low	risky	2	train	0.5	0.25	NA	lemon	safe	0	2	NA	NA	NA	NA	NA
2020-07-29	25	6	Exp4	-0.625	-0.207107	ant44041256	lemon	rosemary	low	risky	3	train	2	0.5	0.25	rosemary	risky	0	4	NA	NA	NA	NA	NA
2020-07-29	25	6	Exp4	-0.625	-0.207107	ant44041256	lemon	rosemary	low	risky	4	train	0.5	2	0.5	lemon	safe	0	4	NA	NA	NA	NA	NA
2020-07-29	25	6	Exp4	-0.625	-0.207107	ant44041256	lemon	rosemary	low	risky	5	train	0.25	0.5	2	rosemary	risky	0	0	NA	NA	NA	NA	NA
2020-07-29	25	6	Exp4	-0.625	-0.207107	ant44041256	lemon	rosemary	low	risky	6	train	0.5	0.25	0.5	lemon	safe	0	0	NA	NA	NA	NA	NA
2020-07-29	25	6	Exp4	-0.625	-0.207107	ant44041256	lemon	rosemary	low	risky	7	train	2	0.5	0.25	rosemary	risky	0	4	NA	NA	NA	NA	NA
2020-07-29	25	6	Exp4	-0.625	-0.207107	ant44041256	lemon	rosemary	low	risky	8	train	0.5	2	0.5	lemon	safe	0	0	NA	NA	NA	NA	NA
2020-07-29	25	6	Exp4	-0.625	-0.207107	ant44041256	lemon	rosemary	low	risky	9	test	NA	NA	NA	NA	NA	NA	NA	left	right	right	0	0
2020-07-29	25	6	Exp4	-0.625	-0.207107	ant44041256	lemon	rosemary	low	risky	10	test	NA	NA	NA	NA	NA	NA	NA	left	left	right	1	0
2020-07-29	25	6	Exp4	-0.625	-0.207107	ant44041256	lemon	rosemary	low	risky	11	test	NA	NA	NA	NA	NA	NA	NA	left	left	left	1	1
2020-07-29	25	7	Exp4	-0.625	-0.207107	ant44041257	rosemary	lemon	high	safe	1	train	0.5	NA	NA	rosemary	safe	NA	2	NA	NA	NA	NA	NA
2020-07-29	25	7	Exp4	-0.625	-0.207107	ant44041257	rosemary	lemon	high	safe	2	train	2	0.5	NA	lemon	risky	0	9	NA	NA	NA	NA	NA
2020-07-29	25	7	Exp4	-0.625	-0.207107	ant44041257	rosemary	lemon	high	safe	3	train	0.5	2	0.5	rosemary	safe	0	2	NA	NA	NA	NA	NA
2020-07-29	25	7	Exp4	-0.625	-0.207107	ant44041257	rosemary	lemon	high	safe	4	train	0.25	0.5	2	lemon	risky	0	4	NA	NA	NA	NA	NA
2020-07-29	25	7	Exp4	-0.625	-0.207107	ant44041257	rosemary	lemon	high	safe	5	train	0.5	0.25	0.5	rosemary	safe	0	3	NA	NA	NA	NA	NA
2020-07-29	25	7	Exp4	-0.625	-0.207107	ant44041257	rosemary	lemon	high	safe	6	train	2	0.5	0.25	lemon	risky	2	11	NA	NA	NA	NA	NA
2020-07-29	25	7	Exp4	-0.625	-0.207107	ant44041257	rosemary	lemon	high	safe	7	train	0.5	2	0.5	rosemary	safe	0	3	NA	NA	NA	NA	NA
2020-07-29	25	7	Exp4	-0.625	-0.207107	ant44041257	rosemary	lemon	high	safe	8	train	0.25	0.5	2	lemon	risky	0	1	NA	NA	NA	NA	NA
2020-07-29	25	7	Exp4	-0.625	-0.207107	ant44041257	rosemary	lemon	high	safe	9	test	NA	NA	NA	NA	NA	NA	NA	left	right	right	0	0
2020-07-29	25	7	Exp4	-0.625	-0.207107	ant44041257	rosemary	lemon	high	safe	10	test	NA	NA	NA	NA	NA	NA	NA	left	left	left	1	1
2020-07-29	25	7	Exp4	-0.625	-0.207107	ant44041257	rosemary	lemon	high	safe	11	test	NA	NA	NA	NA	NA	NA	NA	left	left	left	1	1
2020-08-03	23	1	Exp4	-0.625	-0.207107	ant44046231	lemon	rosemary	high	risky	1	train	2	NA	NA	rosemary	risky	NA	4	NA	NA	NA	NA	NA
2020-08-03	23	1	Exp4	-0.625	-0.207107	ant44046231	lemon	rosemary	high	risky	2	train	0.5	2	NA	lemon	safe	0	0	NA	NA	NA	NA	NA
2020-08-03	23	1	Exp4	-0.625	-0.207107	ant44046231	lemon	rosemary	high	risky	3	train	0.25	0.5	2	rosemary	risky	0	0	NA	NA	NA	NA	NA
2020-08-03	23	1	Exp4	-0.625	-0.207107	ant44046231	lemon	rosemary	high	risky	4	train	0.5	0.25	0.5	lemon	safe	0	0	NA	NA	NA	NA	NA
2020-08-03	23	1	Exp4	-0.625	-0.207107	ant44046231	lemon	rosemary	high	risky	5	train	2	0.5	0.25	rosemary	risky	0	10	NA	NA	NA	NA	NA
2020-08-03	23	1	Exp4	-0.625	-0.207107	ant44046231	lemon	rosemary	high	risky	6	train	0.5	2	0.5	lemon	safe	0	0	NA	NA	NA	NA	NA
2020-08-03	23	1	Exp4	-0.625	-0.207107	ant44046231	lemon	rosemary	high	risky	7	train	0.25	0.5	2	rosemary	risky	0	0	NA	NA	NA	NA	NA
2020-08-03	23	1	Exp4	-0.625	-0.207107	ant44046231	lemon	rosemary	high	risky	8	train	0.5	0.25	0.5	lemon	safe	0	0	NA	NA	NA	NA	NA
2020-08-03	23	1	Exp4	-0.625	-0.207107	ant44046231	lemon	rosemary	high	risky	9	test	NA	NA	NA	NA	NA	NA	NA	right	left	left	0	0
2020-08-03	23	1	Exp4	-0.625	-0.207107	ant44046231	lemon	rosemary	high	risky	10	test	NA	NA	NA	NA	NA	NA	NA	right	left	left	0	0
2020-08-03	23	1	Exp4	-0.625	-0.207107	ant44046231	lemon	rosemary	high	risky	11	test	NA	NA	NA	NA	NA	NA	NA	right	left	left	0	0
2020-08-03	23	2	Exp4	-0.625	-0.207107	ant44046232	rosemary	lemon	high	risky	1	train	2	NA	NA	lemon	risky	NA	5	NA	NA	NA	NA	NA
2020-08-03	23	2	Exp4	-0.625	-0.207107	ant44046232	rosemary	lemon	high	risky	2	train	0.5	2	NA	rosemary	safe	0	0	NA	NA	NA	NA	NA
2020-08-03	23	2	Exp4	-0.625	-0.207107	ant44046232	rosemary	lemon	high	risky	3	train	0.25	0.5	2	lemon	risky	0	0	NA	NA	NA	NA	NA
2020-08-03	23	2	Exp4	-0.625	-0.207107	ant44046232	rosemary	lemon	high	risky	4	train	0.5	0.25	0.5	rosemary	safe	0	3	NA	NA	NA	NA	NA
2020-08-03	23	2	Exp4	-0.625	-0.207107	ant44046232	rosemary	lemon	high	risky	5	train	2	0.5	0.25	lemon	risky	0	5	NA	NA	NA	NA	NA
2020-08-03	23	2	Exp4	-0.625	-0.207107	ant44046232	rosemary	lemon	high	risky	6	train	0.5	2	0.5	rosemary	safe	0	4	NA	NA	NA	NA	NA
2020-08-03	23	2	Exp4	-0.625	-0.207107	ant44046232	rosemary	lemon	high	risky	7	train	0.25	0.5	2	lemon	risky	0	1	NA	NA	NA	NA	NA
2020-08-03	23	2	Exp4	-0.625	-0.207107	ant44046232	rosemary	lemon	high	risky	8	train	0.5	0.25	0.5	rosemary	safe	0	3	NA	NA	NA	NA	NA
2020-08-03	23	2	Exp4	-0.625	-0.207107	ant44046232	rosemary	lemon	high	risky	9	test	NA	NA	NA	NA	NA	NA	NA	left	left	left	1	1
2020-08-03	23	2	Exp4	-0.625	-0.207107	ant44046232	rosemary	lemon	high	risky	10	test	NA	NA	NA	NA	NA	NA	NA	left	left	left	1	1
2020-08-03	23	2	Exp4	-0.625	-0.207107	ant44046232	rosemary	lemon	high	risky	11	test	NA	NA	NA	NA	NA	NA	NA	left	right	right	0	0
2020-08-03	23	3	Exp4	-0.625	-0.207107	ant44046233	rosemary	lemon	low	risky	1	train	0.25	NA	NA	lemon	risky	NA	0	NA	NA	NA	NA	NA
2020-08-03	23	3	Exp4	-0.625	-0.207107	ant44046233	rosemary	lemon	low	risky	2	train	0.5	0.25	NA	rosemary	safe	0	3	NA	NA	NA	NA	NA
2020-08-03	23	3	Exp4	-0.625	-0.207107	ant44046233	rosemary	lemon	low	risky	3	train	2	0.5	0.25	lemon	risky	0	7	NA	NA	NA	NA	NA
2020-08-03	23	3	Exp4	-0.625	-0.207107	ant44046233	rosemary	lemon	low	risky	4	train	0.5	2	0.5	rosemary	safe	0	3	NA	NA	NA	NA	NA
2020-08-03	23	3	Exp4	-0.625	-0.207107	ant44046233	rosemary	lemon	low	risky	5	train	0.25	0.5	2	lemon	risky	0	0	NA	NA	NA	NA	NA
2020-08-03	23	3	Exp4	-0.625	-0.207107	ant44046233	rosemary	lemon	low	risky	6	train	0.5	0.25	0.5	rosemary	safe	0	0	NA	NA	NA	NA	NA
2020-08-03	23	3	Exp4	-0.625	-0.207107	ant44046233	rosemary	lemon	low	risky	7	train	2	0.5	0.25	lemon	risky	0	5	NA	NA	NA	NA	NA
2020-08-03	23	3	Exp4	-0.625	-0.207107	ant44046233	rosemary	lemon	low	risky	8	train	0.5	2	0.5	rosemary	safe	0	2	NA	NA	NA	NA	NA
2020-08-03	23	3	Exp4	-0.625	-0.207107	ant44046233	rosemary	lemon	low	risky	9	test	NA	NA	NA	NA	NA	NA	NA	right	left	left	0	0
2020-08-03	23	3	Exp4	-0.625	-0.207107	ant44046233	rosemary	lemon	low	risky	10	test	NA	NA	NA	NA	NA	NA	NA	right	right	right	1	1
2020-08-03	23	3	Exp4	-0.625	-0.207107	ant44046233	rosemary	lemon	low	risky	11	test	NA	NA	NA	NA	NA	NA	NA	right	left	left	0	0
2020-08-03	23	4	Exp4	-0.625	-0.207107	ant44046234	lemon	rosemary	low	risky	1	train	0.25	NA	NA	rosemary	risky	NA	0	NA	NA	NA	NA	NA
2020-08-03	23	4	Exp4	-0.625	-0.207107	ant44046234	lemon	rosemary	low	risky	2	train	0.5	0.25	NA	lemon	safe	0	0	NA	NA	NA	NA	NA
2020-08-03	23	4	Exp4	-0.625	-0.207107	ant44046234	lemon	rosemary	low	risky	3	train	2	0.5	0.25	rosemary	risky	0	2	NA	NA	NA	NA	NA
2020-08-03	23	4	Exp4	-0.625	-0.207107	ant44046234	lemon	rosemary	low	risky	4	train	0.5	2	0.5	lemon	safe	0	1	NA	NA	NA	NA	NA
2020-08-03	23	4	Exp4	-0.625	-0.207107	ant44046234	lemon	rosemary	low	risky	5	train	0.25	0.5	2	rosemary	risky	0	0	NA	NA	NA	NA	NA
2020-08-03	23	4	Exp4	-0.625	-0.207107	ant44046234	lemon	rosemary	low	risky	6	train	0.5	0.25	0.5	lemon	safe	0	0	NA	NA	NA	NA	NA
2020-08-03	23	4	Exp4	-0.625	-0.207107	ant44046234	lemon	rosemary	low	risky	7	train	2	0.5	0.25	rosemary	risky	0	2	NA	NA	NA	NA	NA
2020-08-03	23	4	Exp4	-0.625	-0.207107	ant44046234	lemon	rosemary	low	risky	8	train	0.5	2	0.5	lemon	safe	0	0	NA	NA	NA	NA	NA
2020-08-03	23	4	Exp4	-0.625	-0.207107	ant44046234	lemon	rosemary	low	risky	9	test	NA	NA	NA	NA	NA	NA	NA	right	left	left	0	0
2020-08-03	23	4	Exp4	-0.625	-0.207107	ant44046234	lemon	rosemary	low	risky	10	test	NA	NA	NA	NA	NA	NA	NA	right	left	left	0	0
2020-08-03	23	4	Exp4	-0.625	-0.207107	ant44046234	lemon	rosemary	low	risky	11	test	NA	NA	NA	NA	NA	NA	NA	right	left	left	0	0
2020-08-03	23	5	Exp4	-0.625	-0.207107	ant44046235	lemon	rosemary	low	safe	1	train	0.5	NA	NA	lemon	safe	NA	0	NA	NA	NA	NA	NA
2020-08-03	23	5	Exp4	-0.625	-0.207107	ant44046235	lemon	rosemary	low	safe	2	train	0.25	0.5	NA	rosemary	risky	0	0	NA	NA	NA	NA	NA
2020-08-03	23	5	Exp4	-0.625	-0.207107	ant44046235	lemon	rosemary	low	safe	3	train	0.5	0.25	0.5	lemon	safe	0	3	NA	NA	NA	NA	NA
2020-08-03	23	5	Exp4	-0.625	-0.207107	ant44046235	lemon	rosemary	low	safe	4	train	2	0.5	0.25	rosemary	risky	0	6	NA	NA	NA	NA	NA
2020-08-03	23	5	Exp4	-0.625	-0.207107	ant44046235	lemon	rosemary	low	safe	5	train	0.5	2	0.5	lemon	safe	0	0	NA	NA	NA	NA	NA
2020-08-03	23	5	Exp4	-0.625	-0.207107	ant44046235	lemon	rosemary	low	safe	6	train	0.25	0.5	2	rosemary	risky	0	0	NA	NA	NA	NA	NA
2020-08-03	23	5	Exp4	-0.625	-0.207107	ant44046235	lemon	rosemary	low	safe	7	train	0.5	0.25	0.5	lemon	safe	0	3	NA	NA	NA	NA	NA
2020-08-03	23	5	Exp4	-0.625	-0.207107	ant44046235	lemon	rosemary	low	safe	8	train	2	0.5	0.25	rosemary	risky	0	6	NA	NA	NA	NA	NA
2020-08-03	23	5	Exp4	-0.625	-0.207107	ant44046235	lemon	rosemary	low	safe	9	test	NA	NA	NA	NA	NA	NA	NA	left	left	left	1	1
2020-08-03	23	5	Exp4	-0.625	-0.207107	ant44046235	lemon	rosemary	low	safe	10	test	NA	NA	NA	NA	NA	NA	NA	left	left	left	1	1
2020-08-03	23	5	Exp4	-0.625	-0.207107	ant44046235	lemon	rosemary	low	safe	11	test	NA	NA	NA	NA	NA	NA	NA	left	left	right	1	0

## Sheet: experiment 5
date	colony	antN	condition	AritDiff	GeomDiff	antID	safescent	riskscent	firstrisk	firstfeed	visit	type	mol	lastmol	lastfeedmol	scent	feed	phergo	pherbk	safeside	firstchoice	endchoice	firstchoicesafe	endchoicesafe
2020-09-07	38	1	Exp5	-0.625	-0.362372	ant44081381	rosemary	lemon	high	safe	1	train	0.25	NA	NA	rosemary	safe	NA	0	NA	NA	NA	NA	NA
2020-09-07	38	1	Exp5	-0.625	-0.362372	ant44081381	rosemary	lemon	high	safe	2	train	1.5	0.25	NA	lemon	risky	0	2	NA	NA	NA	NA	NA
2020-09-07	38	1	Exp5	-0.625	-0.362372	ant44081381	rosemary	lemon	high	safe	3	train	0.25	1.5	0.25	rosemary	safe	0	0	NA	NA	NA	NA	NA
2020-09-07	38	1	Exp5	-0.625	-0.362372	ant44081381	rosemary	lemon	high	safe	4	train	0.25	0.25	1.5	lemon	risky	0	0	NA	NA	NA	NA	NA
2020-09-07	38	1	Exp5	-0.625	-0.362372	ant44081381	rosemary	lemon	high	safe	5	train	0.25	0.25	0.25	rosemary	safe	0	0	NA	NA	NA	NA	NA
2020-09-07	38	1	Exp5	-0.625	-0.362372	ant44081381	rosemary	lemon	high	safe	6	train	1.5	0.25	0.25	lemon	risky	0	0	NA	NA	NA	NA	NA
2020-09-07	38	1	Exp5	-0.625	-0.362372	ant44081381	rosemary	lemon	high	safe	7	train	0.25	1.5	0.25	rosemary	safe	0	0	NA	NA	NA	NA	NA
2020-09-07	38	1	Exp5	-0.625	-0.362372	ant44081381	rosemary	lemon	high	safe	8	train	0.25	0.25	1.5	lemon	risky	0	0	NA	NA	NA	NA	NA
2020-09-07	38	1	Exp5	-0.625	-0.362372	ant44081381	rosemary	lemon	high	safe	9	test	NA	NA	NA	NA	NA	NA	NA	left	right	right	0	0
2020-09-07	38	1	Exp5	-0.625	-0.362372	ant44081381	rosemary	lemon	high	safe	10	test	NA	NA	NA	NA	NA	NA	NA	left	left	left	1	1
2020-09-07	38	1	Exp5	-0.625	-0.362372	ant44081381	rosemary	lemon	high	safe	11	test	NA	NA	NA	NA	NA	NA	NA	left	right	right	0	0
2020-09-07	38	2	Exp5	-0.625	-0.362372	ant44081382	rosemary	lemon	high	safe	1	train	0.25	NA	NA	rosemary	safe	NA	0	NA	NA	NA	NA	NA
2020-09-07	38	2	Exp5	-0.625	-0.362372	ant44081382	rosemary	lemon	high	safe	2	train	1.5	0.25	NA	lemon	risky	0	0	NA	NA	NA	NA	NA
2020-09-07	38	2	Exp5	-0.625	-0.362372	ant44081382	rosemary	lemon	high	safe	3	train	0.25	1.5	0.25	rosemary	safe	0	0	NA	NA	NA	NA	NA
2020-09-07	38	2	Exp5	-0.625	-0.362372	ant44081382	rosemary	lemon	high	safe	4	train	0.25	0.25	1.5	lemon	risky	0	0	NA	NA	NA	NA	NA
2020-09-07	38	2	Exp5	-0.625	-0.362372	ant44081382	rosemary	lemon	high	safe	5	train	0.25	0.25	0.25	rosemary	safe	0	0	NA	NA	NA	NA	NA
2020-09-07	38	2	Exp5	-0.625	-0.362372	ant44081382	rosemary	lemon	high	safe	6	train	1.5	0.25	0.25	lemon	risky	0	0	NA	NA	NA	NA	NA
2020-09-07	38	2	Exp5	-0.625	-0.362372	ant44081382	rosemary	lemon	high	safe	7	train	0.25	1.5	0.25	rosemary	safe	0	0	NA	NA	NA	NA	NA
2020-09-07	38	2	Exp5	-0.625	-0.362372	ant44081382	rosemary	lemon	high	safe	8	train	0.25	0.25	1.5	lemon	risky	0	0	NA	NA	NA	NA	NA
2020-09-07	38	2	Exp5	-0.625	-0.362372	ant44081382	rosemary	lemon	high	safe	9	test	NA	NA	NA	NA	NA	NA	NA	right	left	left	0	0
2020-09-07	38	2	Exp5	-0.625	-0.362372	ant44081382	rosemary	lemon	high	safe	10	test	NA	NA	NA	NA	NA	NA	NA	right	left	left	0	0
2020-09-07	38	2	Exp5	-0.625	-0.362372	ant44081382	rosemary	lemon	high	safe	11	test	NA	NA	NA	NA	NA	NA	NA	right	left	left	0	0
2020-09-07	38	3	Exp5	-0.625	-0.362372	ant44081383	rosemary	lemon	low	risk	1	train	0.25	NA	NA	lemon	risky	NA	0	NA	NA	NA	NA	NA
2020-09-07	38	3	Exp5	-0.625	-0.362372	ant44081383	rosemary	lemon	low	risk	2	train	0.25	0.25	NA	rosemary	safe	0	0	NA	NA	NA	NA	NA
2020-09-07	38	3	Exp5	-0.625	-0.362372	ant44081383	rosemary	lemon	low	risk	3	train	1.5	0.25	0.25	lemon	risky	0	0	NA	NA	NA	NA	NA
2020-09-07	38	3	Exp5	-0.625	-0.362372	ant44081383	rosemary	lemon	low	risk	4	train	0.25	1.5	0.25	rosemary	safe	0	0	NA	NA	NA	NA	NA
2020-09-07	38	3	Exp5	-0.625	-0.362372	ant44081383	rosemary	lemon	low	risk	5	train	0.25	0.25	1.5	lemon	risky	0	0	NA	NA	NA	NA	NA
2020-09-07	38	3	Exp5	-0.625	-0.362372	ant44081383	rosemary	lemon	low	risk	6	train	0.25	0.25	0.25	rosemary	safe	0	0	NA	NA	NA	NA	NA
2020-09-07	38	3	Exp5	-0.625	-0.362372	ant44081383	rosemary	lemon	low	risk	7	train	1.5	0.25	0.25	lemon	risky	0	0	NA	NA	NA	NA	NA
2020-09-07	38	3	Exp5	-0.625	-0.362372	ant44081383	rosemary	lemon	low	risk	8	train	0.25	1.5	0.25	rosemary	safe	0	0	NA	NA	NA	NA	NA
2020-09-07	38	3	Exp5	-0.625	-0.362372	ant44081383	rosemary	lemon	low	risk	9	test	NA	NA	NA	NA	NA	NA	NA	right	left	left	0	0
2020-09-07	38	3	Exp5	-0.625	-0.362372	ant44081383	rosemary	lemon	low	risk	10	test	NA	NA	NA	NA	NA	NA	NA	right	left	left	0	0
2020-09-07	38	3	Exp5	-0.625	-0.362372	ant44081383	rosemary	lemon	low	risk	11	test	NA	NA	NA	NA	NA	NA	NA	right	left	left	0	0
2020-09-07	17	4	Exp5	-0.625	-0.362372	ant44081174	lemon	rosemary	low	risk	1	train	0.25	NA	NA	rosemary	risky	NA	0	NA	NA	NA	NA	NA
2020-09-07	17	4	Exp5	-0.625	-0.362372	ant44081174	lemon	rosemary	low	risk	2	train	0.25	0.25	NA	lemon	safe	0	6	NA	NA	NA	NA	NA
2020-09-07	17	4	Exp5	-0.625	-0.362372	ant44081174	lemon	rosemary	low	risk	3	train	1.5	0.25	0.25	rosemary	risky	0	15	NA	NA	NA	NA	NA
2020-09-07	17	4	Exp5	-0.625	-0.362372	ant44081174	lemon	rosemary	low	risk	4	train	0.25	1.5	0.25	lemon	safe	0	0	NA	NA	NA	NA	NA
2020-09-07	17	4	Exp5	-0.625	-0.362372	ant44081174	lemon	rosemary	low	risk	5	train	0.25	0.25	1.5	rosemary	risky	0	0	NA	NA	NA	NA	NA
2020-09-07	17	4	Exp5	-0.625	-0.362372	ant44081174	lemon	rosemary	low	risk	6	train	0.25	0.25	0.25	lemon	safe	0	0	NA	NA	NA	NA	NA
2020-09-07	17	4	Exp5	-0.625	-0.362372	ant44081174	lemon	rosemary	low	risk	7	train	1.5	0.25	0.25	rosemary	risky	0	7	NA	NA	NA	NA	NA
2020-09-07	17	4	Exp5	-0.625	-0.362372	ant44081174	lemon	rosemary	low	risk	8	train	0.25	1.5	0.25	lemon	safe	0	0	NA	NA	NA	NA	NA
2020-09-07	17	4	Exp5	-0.625	-0.362372	ant44081174	lemon	rosemary	low	risk	9	test	NA	NA	NA	NA	NA	NA	NA	right	left	left	0	0
2020-09-07	17	4	Exp5	-0.625	-0.362372	ant44081174	lemon	rosemary	low	risk	10	test	NA	NA	NA	NA	NA	NA	NA	right	left	left	0	0
2020-09-07	17	4	Exp5	-0.625	-0.362372	ant44081174	lemon	rosemary	low	risk	11	test	NA	NA	NA	NA	NA	NA	NA	right	left	left	0	0
2020-09-08	16	1	Exp5	-0.625	-0.362372	ant44082161	rosemary	lemon	low	safe	1	train	0.25	NA	NA	rosemary	safe	NA	0	NA	NA	NA	NA	NA
2020-09-08	16	1	Exp5	-0.625	-0.362372	ant44082161	rosemary	lemon	low	safe	2	train	0.25	0.25	NA	lemon	risky	0	0	NA	NA	NA	NA	NA
2020-09-08	16	1	Exp5	-0.625	-0.362372	ant44082161	rosemary	lemon	low	safe	3	train	0.25	0.25	0.25	rosemary	safe	0	0	NA	NA	NA	NA	NA
2020-09-08	16	1	Exp5	-0.625	-0.362372	ant44082161	rosemary	lemon	low	safe	4	train	1.5	0.25	0.25	lemon	risky	4	5	NA	NA	NA	NA	NA
2020-09-08	16	1	Exp5	-0.625	-0.362372	ant44082161	rosemary	lemon	low	safe	5	train	0.25	1.5	0.25	rosemary	safe	0	0	NA	NA	NA	NA	NA
2020-09-08	16	1	Exp5	-0.625	-0.362372	ant44082161	rosemary	lemon	low	safe	6	train	0.25	0.25	1.5	lemon	risky	0	0	NA	NA	NA	NA	NA
2020-09-08	16	1	Exp5	-0.625	-0.362372	ant44082161	rosemary	lemon	low	safe	7	train	0.25	0.25	0.25	rosemary	safe	0	0	NA	NA	NA	NA	NA
2020-09-08	16	1	Exp5	-0.625	-0.362372	ant44082161	rosemary	lemon	low	safe	8	train	1.5	0.25	0.25	lemon	risky	0	3	NA	NA	NA	NA	NA
2020-09-08	16	1	Exp5	-0.625	-0.362372	ant44082161	rosemary	lemon	low	safe	9	test	NA	NA	NA	NA	NA	NA	NA	right	right	left	1	0
2020-09-08	16	1	Exp5	-0.625	-0.362372	ant44082161	rosemary	lemon	low	safe	10	test	NA	NA	NA	NA	NA	NA	NA	right	left	left	0	0
2020-09-08	16	1	Exp5	-0.625	-0.362372	ant44082161	rosemary	lemon	low	safe	11	test	NA	NA	NA	NA	NA	NA	NA	right	left	left	0	0
2020-09-08	16	2	Exp5	-0.625	-0.362372	ant44082162	rosemary	lemon	low	risk	1	train	0.25	NA	NA	lemon	risky	NA	0	NA	NA	NA	NA	NA
2020-09-08	16	2	Exp5	-0.625	-0.362372	ant44082162	rosemary	lemon	low	risk	2	train	0.25	0.25	NA	rosemary	safe	0	0	NA	NA	NA	NA	NA
2020-09-08	16	2	Exp5	-0.625	-0.362372	ant44082162	rosemary	lemon	low	risk	3	train	1.5	0.25	0.25	lemon	risky	0	5	NA	NA	NA	NA	NA
2020-09-08	16	2	Exp5	-0.625	-0.362372	ant44082162	rosemary	lemon	low	risk	4	train	0.25	1.5	0.25	rosemary	safe	0	2	NA	NA	NA	NA	NA
2020-09-08	16	2	Exp5	-0.625	-0.362372	ant44082162	rosemary	lemon	low	risk	5	train	0.25	0.25	1.5	lemon	risky	0	0	NA	NA	NA	NA	NA
2020-09-08	16	2	Exp5	-0.625	-0.362372	ant44082162	rosemary	lemon	low	risk	6	train	0.25	0.25	0.25	rosemary	safe	0	0	NA	NA	NA	NA	NA
2020-09-08	16	2	Exp5	-0.625	-0.362372	ant44082162	rosemary	lemon	low	risk	7	train	1.5	0.25	0.25	lemon	risky	0	4	NA	NA	NA	NA	NA
2020-09-08	16	2	Exp5	-0.625	-0.362372	ant44082162	rosemary	lemon	low	risk	8	train	0.25	1.5	0.25	rosemary	safe	0	0	NA	NA	NA	NA	NA
2020-09-08	16	2	Exp5	-0.625	-0.362372	ant44082162	rosemary	lemon	low	risk	9	test	NA	NA	NA	NA	NA	NA	NA	left	left	left	1	1
2020-09-08	16	2	Exp5	-0.625	-0.362372	ant44082162	rosemary	lemon	low	risk	10	test	NA	NA	NA	NA	NA	NA	NA	left	right	right	0	0
2020-09-08	16	2	Exp5	-0.625	-0.362372	ant44082162	rosemary	lemon	low	risk	11	test	NA	NA	NA	NA	NA	NA	NA	left	right	right	0	0
2020-09-08	16	3	Exp5	-0.625	-0.362372	ant44082163	lemon	rosemary	high	risk	1	train	1.5	NA	NA	rosemary	risky	NA	0	NA	NA	NA	NA	NA
2020-09-08	16	3	Exp5	-0.625	-0.362372	ant44082163	lemon	rosemary	high	risk	2	train	0.25	1.5	NA	lemon	safe	0	0	NA	NA	NA	NA	NA
2020-09-08	16	3	Exp5	-0.625	-0.362372	ant44082163	lemon	rosemary	high	risk	3	train	0.25	0.25	1.5	rosemary	risky	0	0	NA	NA	NA	NA	NA
2020-09-08	16	3	Exp5	-0.625	-0.362372	ant44082163	lemon	rosemary	high	risk	4	train	0.25	0.25	0.25	lemon	safe	0	0	NA	NA	NA	NA	NA
2020-09-08	16	3	Exp5	-0.625	-0.362372	ant44082163	lemon	rosemary	high	risk	5	train	1.5	0.25	0.25	rosemary	risky	0	0	NA	NA	NA	NA	NA
2020-09-08	16	3	Exp5	-0.625	-0.362372	ant44082163	lemon	rosemary	high	risk	6	train	0.25	1.5	0.25	lemon	safe	0	0	NA	NA	NA	NA	NA
2020-09-08	16	3	Exp5	-0.625	-0.362372	ant44082163	lemon	rosemary	high	risk	7	train	0.25	0.25	1.5	rosemary	risky	0	0	NA	NA	NA	NA	NA
2020-09-08	16	3	Exp5	-0.625	-0.362372	ant44082163	lemon	rosemary	high	risk	8	train	0.25	0.25	0.25	lemon	safe	0	0	NA	NA	NA	NA	NA
2020-09-08	16	3	Exp5	-0.625	-0.362372	ant44082163	lemon	rosemary	high	risk	9	test	NA	NA	NA	NA	NA	NA	NA	left	right	right	0	0
2020-09-08	16	3	Exp5	-0.625	-0.362372	ant44082163	lemon	rosemary	high	risk	10	test	NA	NA	NA	NA	NA	NA	NA	left	left	right	1	0
2020-09-08	16	3	Exp5	-0.625	-0.362372	ant44082163	lemon	rosemary	high	risk	11	test	NA	NA	NA	NA	NA	NA	NA	left	right	right	0	0
2020-09-08	16	4	Exp5	-0.625	-0.362372	ant44082164	lemon	rosemary	low	safe	1	train	0.25	NA	NA	lemon	safe	NA	0	NA	NA	NA	NA	NA
2020-09-08	16	4	Exp5	-0.625	-0.362372	ant44082164	lemon	rosemary	low	safe	2	train	0.25	0.25	NA	rosemary	risky	0	0	NA	NA	NA	NA	NA
2020-09-08	16	4	Exp5	-0.625	-0.362372	ant44082164	lemon	rosemary	low	safe	3	train	0.25	0.25	0.25	lemon	safe	0	0	NA	NA	NA	NA	NA
2020-09-08	16	4	Exp5	-0.625	-0.362372	ant44082164	lemon	rosemary	low	safe	4	train	1.5	0.25	0.25	rosemary	risky	0	2	NA	NA	NA	NA	NA
2020-09-08	16	4	Exp5	-0.625	-0.362372	ant44082164	lemon	rosemary	low	safe	5	train	0.25	1.5	0.25	lemon	safe	0	0	NA	NA	NA	NA	NA
2020-09-08	16	4	Exp5	-0.625	-0.362372	ant44082164	lemon	rosemary	low	safe	6	train	0.25	0.25	1.5	rosemary	risky	0	0	NA	NA	NA	NA	NA
2020-09-08	16	4	Exp5	-0.625	-0.362372	ant44082164	lemon	rosemary	low	safe	7	train	0.25	0.25	0.25	lemon	safe	0	0	NA	NA	NA	NA	NA
2020-09-08	16	4	Exp5	-0.625	-0.362372	ant44082164	lemon	rosemary	low	safe	8	train	1.5	0.25	0.25	rosemary	risky	0	4	NA	NA	NA	NA	NA
2020-09-08	16	4	Exp5	-0.625	-0.362372	ant44082164	lemon	rosemary	low	safe	9	test	NA	NA	NA	NA	NA	NA	NA	left	right	right	0	0
2020-09-08	16	4	Exp5	-0.625	-0.362372	ant44082164	lemon	rosemary	low	safe	10	test	NA	NA	NA	NA	NA	NA	NA	left	right	right	0	0
2020-09-08	16	4	Exp5	-0.625	-0.362372	ant44082164	lemon	rosemary	low	safe	11	test	NA	NA	NA	NA	NA	NA	NA	left	right	right	0	0
2020-09-08	16	5	Exp5	-0.625	-0.362372	ant44082165	lemon	rosemary	low	risk	1	train	0.25	NA	NA	rosemary	risky	NA	0	NA	NA	NA	NA	NA
2020-09-08	16	5	Exp5	-0.625	-0.362372	ant44082165	lemon	rosemary	low	risk	2	train	0.25	0.25	NA	lemon	safe	0	0	NA	NA	NA	NA	NA
2020-09-08	16	5	Exp5	-0.625	-0.362372	ant44082165	lemon	rosemary	low	risk	3	train	1.5	0.25	0.25	rosemary	risky	0	8	NA	NA	NA	NA	NA
2020-09-08	16	5	Exp5	-0.625	-0.362372	ant44082165	lemon	rosemary	low	risk	4	train	0.25	1.5	0.25	lemon	safe	0	0	NA	NA	NA	NA	NA
2020-09-08	16	5	Exp5	-0.625	-0.362372	ant44082165	lemon	rosemary	low	risk	5	train	0.25	0.25	1.5	rosemary	risky	5	0	NA	NA	NA	NA	NA
2020-09-08	16	5	Exp5	-0.625	-0.362372	ant44082165	lemon	rosemary	low	risk	6	train	0.25	0.25	0.25	lemon	safe	0	0	NA	NA	NA	NA	NA
2020-09-08	16	5	Exp5	-0.625	-0.362372	ant44082165	lemon	rosemary	low	risk	7	train	1.5	0.25	0.25	rosemary	risky	0	3	NA	NA	NA	NA	NA
2020-09-08	16	5	Exp5	-0.625	-0.362372	ant44082165	lemon	rosemary	low	risk	8	train	0.25	1.5	0.25	lemon	safe	0	0	NA	NA	NA	NA	NA
2020-09-08	16	5	Exp5	-0.625	-0.362372	ant44082165	lemon	rosemary	low	risk	9	test	NA	NA	NA	NA	NA	NA	NA	left	right	right	0	0
2020-09-08	16	5	Exp5	-0.625	-0.362372	ant44082165	lemon	rosemary	low	risk	10	test	NA	NA	NA	NA	NA	NA	NA	left	left	left	1	1
2020-09-08	16	5	Exp5	-0.625	-0.362372	ant44082165	lemon	rosemary	low	risk	11	test	NA	NA	NA	NA	NA	NA	NA	left	left	left	1	1
2020-09-08	16	6	Exp5	-0.625	-0.362372	ant44082166	rosemary	lemon	high	risk	1	train	1.5	NA	NA	lemon	risky	NA	0	NA	NA	NA	NA	NA
2020-09-08	16	6	Exp5	-0.625	-0.362372	ant44082166	rosemary	lemon	high	risk	2	train	0.25	1.5	NA	rosemary	safe	0	8	NA	NA	NA	NA	NA
2020-09-08	16	6	Exp5	-0.625	-0.362372	ant44082166	rosemary	lemon	high	risk	3	train	0.25	0.25	1.5	lemon	risky	0	5	NA	NA	NA	NA	NA
2020-09-08	16	6	Exp5	-0.625	-0.362372	ant44082166	rosemary	lemon	high	risk	4	train	0.25	0.25	0.25	rosemary	safe	0	6	NA	NA	NA	NA	NA
2020-09-08	16	6	Exp5	-0.625	-0.362372	ant44082166	rosemary	lemon	high	risk	5	train	1.5	0.25	0.25	lemon	risky	0	8	NA	NA	NA	NA	NA
2020-09-08	16	6	Exp5	-0.625	-0.362372	ant44082166	rosemary	lemon	high	risk	6	train	0.25	1.5	0.25	rosemary	safe	0	6	NA	NA	NA	NA	NA
2020-09-08	16	6	Exp5	-0.625	-0.362372	ant44082166	rosemary	lemon	high	risk	7	train	0.25	0.25	1.5	lemon	risky	0	5	NA	NA	NA	NA	NA
2020-09-08	16	6	Exp5	-0.625	-0.362372	ant44082166	rosemary	lemon	high	risk	8	train	0.25	0.25	0.25	rosemary	safe	0	4	NA	NA	NA	NA	NA
2020-09-08	16	6	Exp5	-0.625	-0.362372	ant44082166	rosemary	lemon	high	risk	9	test	NA	NA	NA	NA	NA	NA	NA	right	left	left	0	0
2020-09-08	16	6	Exp5	-0.625	-0.362372	ant44082166	rosemary	lemon	high	risk	10	test	NA	NA	NA	NA	NA	NA	NA	right	right	right	1	1
2020-09-08	16	6	Exp5	-0.625	-0.362372	ant44082166	rosemary	lemon	high	risk	11	test	NA	NA	NA	NA	NA	NA	NA	right	left	left	0	0
2020-09-09	25	1	Exp5	-0.625	-0.362372	ant44083251	rosemary	lemon	low	safe	1	train	0.25	NA	NA	rosemary	safe	NA	0	NA	NA	NA	NA	NA
2020-09-09	25	1	Exp5	-0.625	-0.362372	ant44083251	rosemary	lemon	low	safe	2	train	0.25	0.25	NA	lemon	risky	0	0	NA	NA	NA	NA	NA
2020-09-09	25	1	Exp5	-0.625	-0.362372	ant44083251	rosemary	lemon	low	safe	3	train	0.25	0.25	0.25	rosemary	safe	4	0	NA	NA	NA	NA	NA
2020-09-09	25	1	Exp5	-0.625	-0.362372	ant44083251	rosemary	lemon	low	safe	4	train	1.5	0.25	0.25	lemon	risky	1	8	NA	NA	NA	NA	NA
2020-09-09	25	1	Exp5	-0.625	-0.362372	ant44083251	rosemary	lemon	low	safe	5	train	0.25	1.5	0.25	rosemary	safe	3	0	NA	NA	NA	NA	NA
2020-09-09	25	1	Exp5	-0.625	-0.362372	ant44083251	rosemary	lemon	low	safe	6	train	0.25	0.25	1.5	lemon	risky	5	0	NA	NA	NA	NA	NA
2020-09-09	25	1	Exp5	-0.625	-0.362372	ant44083251	rosemary	lemon	low	safe	7	train	0.25	0.25	0.25	rosemary	safe	5	1	NA	NA	NA	NA	NA
2020-09-09	25	1	Exp5	-0.625	-0.362372	ant44083251	rosemary	lemon	low	safe	8	train	1.5	0.25	0.25	lemon	risky	4	12	NA	NA	NA	NA	NA
2020-09-09	25	1	Exp5	-0.625	-0.362372	ant44083251	rosemary	lemon	low	safe	9	test	NA	NA	NA	NA	NA	NA	NA	left	right	right	0	0
2020-09-09	25	1	Exp5	-0.625	-0.362372	ant44083251	rosemary	lemon	low	safe	10	test	NA	NA	NA	NA	NA	NA	NA	left	right	right	0	0
2020-09-09	25	1	Exp5	-0.625	-0.362372	ant44083251	rosemary	lemon	low	safe	11	test	NA	NA	NA	NA	NA	NA	NA	left	left	left	1	1
2020-09-09	25	2	Exp5	-0.625	-0.362372	ant44083252	lemon	rosemary	high	risk	1	train	1.5	NA	NA	rosemary	risky	NA	0	NA	NA	NA	NA	NA
2020-09-09	25	2	Exp5	-0.625	-0.362372	ant44083252	lemon	rosemary	high	risk	2	train	0.25	1.5	NA	lemon	safe	0	0	NA	NA	NA	NA	NA
2020-09-09	25	2	Exp5	-0.625	-0.362372	ant44083252	lemon	rosemary	high	risk	3	train	0.25	0.25	1.5	rosemary	risky	0	0	NA	NA	NA	NA	NA
2020-09-09	25	2	Exp5	-0.625	-0.362372	ant44083252	lemon	rosemary	high	risk	4	train	0.25	0.25	0.25	lemon	safe	0	0	NA	NA	NA	NA	NA
2020-09-09	25	2	Exp5	-0.625	-0.362372	ant44083252	lemon	rosemary	high	risk	5	train	1.5	0.25	0.25	rosemary	risky	0	8	NA	NA	NA	NA	NA
2020-09-09	25	2	Exp5	-0.625	-0.362372	ant44083252	lemon	rosemary	high	risk	6	train	0.25	1.5	0.25	lemon	safe	0	0	NA	NA	NA	NA	NA
2020-09-09	25	2	Exp5	-0.625	-0.362372	ant44083252	lemon	rosemary	high	risk	7	train	0.25	0.25	1.5	rosemary	risky	0	0	NA	NA	NA	NA	NA
2020-09-09	25	2	Exp5	-0.625	-0.362372	ant44083252	lemon	rosemary	high	risk	8	train	0.25	0.25	0.25	lemon	safe	0	0	NA	NA	NA	NA	NA
2020-09-09	25	2	Exp5	-0.625	-0.362372	ant44083252	lemon	rosemary	high	risk	9	test	NA	NA	NA	NA	NA	NA	NA	right	left	left	0	0
2020-09-09	25	2	Exp5	-0.625	-0.362372	ant44083252	lemon	rosemary	high	risk	10	test	NA	NA	NA	NA	NA	NA	NA	right	left	left	0	0
2020-09-09	25	2	Exp5	-0.625	-0.362372	ant44083252	lemon	rosemary	high	risk	11	test	NA	NA	NA	NA	NA	NA	NA	right	left	left	0	0
2020-09-09	25	3	Exp5	-0.625	-0.362372	ant44083253	lemon	rosemary	low	safe	1	train	0.25	NA	NA	lemon	safe	NA	0	NA	NA	NA	NA	NA
2020-09-09	25	3	Exp5	-0.625	-0.362372	ant44083253	lemon	rosemary	low	safe	2	train	0.25	0.25	NA	rosemary	risky	0	0	NA	NA	NA	NA	NA
2020-09-09	25	3	Exp5	-0.625	-0.362372	ant44083253	lemon	rosemary	low	safe	3	train	0.25	0.25	0.25	lemon	safe	0	4	NA	NA	NA	NA	NA
2020-09-09	25	3	Exp5	-0.625	-0.362372	ant44083253	lemon	rosemary	low	safe	4	train	1.5	0.25	0.25	rosemary	risky	0	10	NA	NA	NA	NA	NA
2020-09-09	25	3	Exp5	-0.625	-0.362372	ant44083253	lemon	rosemary	low	safe	5	train	0.25	1.5	0.25	lemon	safe	0	0	NA	NA	NA	NA	NA
2020-09-09	25	3	Exp5	-0.625	-0.362372	ant44083253	lemon	rosemary	low	safe	6	train	0.25	0.25	1.5	rosemary	risky	4	0	NA	NA	NA	NA	NA
2020-09-09	25	3	Exp5	-0.625	-0.362372	ant44083253	lemon	rosemary	low	safe	7	train	0.25	0.25	0.25	lemon	safe	0	0	NA	NA	NA	NA	NA
2020-09-09	25	3	Exp5	-0.625	-0.362372	ant44083253	lemon	rosemary	low	safe	8	train	1.5	0.25	0.25	rosemary	risky	0	6	NA	NA	NA	NA	NA
2020-09-09	25	3	Exp5	-0.625	-0.362372	ant44083253	lemon	rosemary	low	safe	9	test	NA	NA	NA	NA	NA	NA	NA	right	left	left	0	0
2020-09-09	25	3	Exp5	-0.625	-0.362372	ant44083253	lemon	rosemary	low	safe	10	test	NA	NA	NA	NA	NA	NA	NA	right	left	left	0	0
2020-09-09	25	3	Exp5	-0.625	-0.362372	ant44083253	lemon	rosemary	low	safe	11	test	NA	NA	NA	NA	NA	NA	NA	right	left	left	0	0
2020-09-09	25	4	Exp5	-0.625	-0.362372	ant44083254	lemon	rosemary	high	safe	1	train	0.25	NA	NA	lemon	safe	NA	0	NA	NA	NA	NA	NA
2020-09-09	25	4	Exp5	-0.625	-0.362372	ant44083254	lemon	rosemary	high	safe	2	train	1.5	0.25	NA	rosemary	risky	0	0	NA	NA	NA	NA	NA
2020-09-09	25	4	Exp5	-0.625	-0.362372	ant44083254	lemon	rosemary	high	safe	3	train	0.25	1.5	0.25	lemon	safe	0	0	NA	NA	NA	NA	NA
2020-09-09	25	4	Exp5	-0.625	-0.362372	ant44083254	lemon	rosemary	high	safe	4	train	0.25	0.25	1.5	rosemary	risky	0	0	NA	NA	NA	NA	NA
2020-09-09	25	4	Exp5	-0.625	-0.362372	ant44083254	lemon	rosemary	high	safe	5	train	0.25	0.25	0.25	lemon	safe	0	0	NA	NA	NA	NA	NA
2020-09-09	25	4	Exp5	-0.625	-0.362372	ant44083254	lemon	rosemary	high	safe	6	train	1.5	0.25	0.25	rosemary	risky	0	4	NA	NA	NA	NA	NA
2020-09-09	25	4	Exp5	-0.625	-0.362372	ant44083254	lemon	rosemary	high	safe	7	train	0.25	1.5	0.25	lemon	safe	0	0	NA	NA	NA	NA	NA
2020-09-09	25	4	Exp5	-0.625	-0.362372	ant44083254	lemon	rosemary	high	safe	8	train	0.25	0.25	1.5	rosemary	risky	0	0	NA	NA	NA	NA	NA
2020-09-09	25	4	Exp5	-0.625	-0.362372	ant44083254	lemon	rosemary	high	safe	9	test	NA	NA	NA	NA	NA	NA	NA	right	left	left	0	0
2020-09-09	25	4	Exp5	-0.625	-0.362372	ant44083254	lemon	rosemary	high	safe	10	test	NA	NA	NA	NA	NA	NA	NA	right	right	right	1	1
2020-09-09	25	4	Exp5	-0.625	-0.362372	ant44083254	lemon	rosemary	high	safe	11	test	NA	NA	NA	NA	NA	NA	NA	right	left	left	0	0
2020-09-09	25	5	Exp5	-0.625	-0.362372	ant44083255	lemon	rosemary	high	safe	1	train	0.25	NA	NA	lemon	safe	NA	0	NA	NA	NA	NA	NA
2020-09-09	25	5	Exp5	-0.625	-0.362372	ant44083255	lemon	rosemary	high	safe	2	train	1.5	0.25	NA	rosemary	risky	0	5	NA	NA	NA	NA	NA
2020-09-09	25	5	Exp5	-0.625	-0.362372	ant44083255	lemon	rosemary	high	safe	3	train	0.25	1.5	0.25	lemon	safe	0	0	NA	NA	NA	NA	NA
2020-09-09	25	5	Exp5	-0.625	-0.362372	ant44083255	lemon	rosemary	high	safe	4	train	0.25	0.25	1.5	rosemary	risky	0	0	NA	NA	NA	NA	NA
2020-09-09	25	5	Exp5	-0.625	-0.362372	ant44083255	lemon	rosemary	high	safe	5	train	0.25	0.25	0.25	lemon	safe	0	0	NA	NA	NA	NA	NA
2020-09-09	25	5	Exp5	-0.625	-0.362372	ant44083255	lemon	rosemary	high	safe	6	train	1.5	0.25	0.25	rosemary	risky	0	7	NA	NA	NA	NA	NA
2020-09-09	25	5	Exp5	-0.625	-0.362372	ant44083255	lemon	rosemary	high	safe	7	train	0.25	1.5	0.25	lemon	safe	0	0	NA	NA	NA	NA	NA
2020-09-09	25	5	Exp5	-0.625	-0.362372	ant44083255	lemon	rosemary	high	safe	8	train	0.25	0.25	1.5	rosemary	risky	0	0	NA	NA	NA	NA	NA
2020-09-09	25	5	Exp5	-0.625	-0.362372	ant44083255	lemon	rosemary	high	safe	9	test	NA	NA	NA	NA	NA	NA	NA	left	right	right	0	0
2020-09-09	25	5	Exp5	-0.625	-0.362372	ant44083255	lemon	rosemary	high	safe	10	test	NA	NA	NA	NA	NA	NA	NA	left	left	left	1	1
2020-09-09	25	5	Exp5	-0.625	-0.362372	ant44083255	lemon	rosemary	high	safe	11	test	NA	NA	NA	NA	NA	NA	NA	left	right	right	0	0
2020-09-14	17	1	Exp5	-0.625	-0.362372	ant44088171	rosemary	lemon	high	risk	1	train	1.5	NA	NA	lemon	risky	NA	0	NA	NA	NA	NA	NA
2020-09-14	17	1	Exp5	-0.625	-0.362372	ant44088171	rosemary	lemon	high	risk	2	train	0.25	1.5	NA	rosemary	safe	0	0	NA	NA	NA	NA	NA
2020-09-14	17	1	Exp5	-0.625	-0.362372	ant44088171	rosemary	lemon	high	risk	3	train	0.25	0.25	1.5	lemon	risky	0	0	NA	NA	NA	NA	NA
2020-09-14	17	1	Exp5	-0.625	-0.362372	ant44088171	rosemary	lemon	high	risk	4	train	0.25	0.25	0.25	rosemary	safe	0	0	NA	NA	NA	NA	NA
2020-09-14	17	1	Exp5	-0.625	-0.362372	ant44088171	rosemary	lemon	high	risk	5	train	1.5	0.25	0.25	lemon	risky	0	0	NA	NA	NA	NA	NA
2020-09-14	17	1	Exp5	-0.625	-0.362372	ant44088171	rosemary	lemon	high	risk	6	train	0.25	1.5	0.25	rosemary	safe	0	0	NA	NA	NA	NA	NA
2020-09-14	17	1	Exp5	-0.625	-0.362372	ant44088171	rosemary	lemon	high	risk	7	train	0.25	0.25	1.5	lemon	risky	0	0	NA	NA	NA	NA	NA
2020-09-14	17	1	Exp5	-0.625	-0.362372	ant44088171	rosemary	lemon	high	risk	8	train	0.25	0.25	0.25	rosemary	safe	0	0	NA	NA	NA	NA	NA
2020-09-14	17	1	Exp5	-0.625	-0.362372	ant44088171	rosemary	lemon	high	risk	9	test	NA	NA	NA	NA	NA	NA	NA	left	left	right	1	0
2020-09-14	17	1	Exp5	-0.625	-0.362372	ant44088171	rosemary	lemon	high	risk	10	test	NA	NA	NA	NA	NA	NA	NA	left	left	left	1	1
2020-09-14	17	1	Exp5	-0.625	-0.362372	ant44088171	rosemary	lemon	high	risk	11	test	NA	NA	NA	NA	NA	NA	NA	left	right	right	0	0
2020-09-14	17	2	Exp5	-0.625	-0.362372	ant44088172	lemon	rosemary	high	risk	1	train	1.5	NA	NA	rosemary	risky	NA	1	NA	NA	NA	NA	NA
2020-09-14	17	2	Exp5	-0.625	-0.362372	ant44088172	lemon	rosemary	high	risk	2	train	0.25	1.5	NA	lemon	safe	0	3	NA	NA	NA	NA	NA
2020-09-14	17	2	Exp5	-0.625	-0.362372	ant44088172	lemon	rosemary	high	risk	3	train	0.25	0.25	1.5	rosemary	risky	0	7	NA	NA	NA	NA	NA
2020-09-14	17	2	Exp5	-0.625	-0.362372	ant44088172	lemon	rosemary	high	risk	4	train	0.25	0.25	0.25	lemon	safe	0	0	NA	NA	NA	NA	NA
2020-09-14	17	2	Exp5	-0.625	-0.362372	ant44088172	lemon	rosemary	high	risk	5	train	1.5	0.25	0.25	rosemary	risky	0	25	NA	NA	NA	NA	NA
2020-09-14	17	2	Exp5	-0.625	-0.362372	ant44088172	lemon	rosemary	high	risk	6	train	0.25	1.5	0.25	lemon	safe	0	0	NA	NA	NA	NA	NA
2020-09-14	17	2	Exp5	-0.625	-0.362372	ant44088172	lemon	rosemary	high	risk	7	train	0.25	0.25	1.5	rosemary	risky	0	4	NA	NA	NA	NA	NA
2020-09-14	17	2	Exp5	-0.625	-0.362372	ant44088172	lemon	rosemary	high	risk	8	train	0.25	0.25	0.25	lemon	safe	0	13	NA	NA	NA	NA	NA
2020-09-14	17	2	Exp5	-0.625	-0.362372	ant44088172	lemon	rosemary	high	risk	9	test	NA	NA	NA	NA	NA	NA	NA	left	left	right	1	0
2020-09-14	17	2	Exp5	-0.625	-0.362372	ant44088172	lemon	rosemary	high	risk	10	test	NA	NA	NA	NA	NA	NA	NA	left	left	left	1	1
2020-09-14	17	2	Exp5	-0.625	-0.362372	ant44088172	lemon	rosemary	high	risk	11	test	NA	NA	NA	NA	NA	NA	NA	left	right	right	0	0
2020-09-14	17	3	Exp5	-0.625	-0.362372	ant44088173	rosemary	lemon	high	risk	1	train	1.5	NA	NA	lemon	risky	NA	10	NA	NA	NA	NA	NA
2020-09-14	17	3	Exp5	-0.625	-0.362372	ant44088173	rosemary	lemon	high	risk	2	train	0.25	1.5	NA	rosemary	safe	0	0	NA	NA	NA	NA	NA
2020-09-14	17	3	Exp5	-0.625	-0.362372	ant44088173	rosemary	lemon	high	risk	3	train	0.25	0.25	1.5	lemon	risky	0	0	NA	NA	NA	NA	NA
2020-09-14	17	3	Exp5	-0.625	-0.362372	ant44088173	rosemary	lemon	high	risk	4	train	0.25	0.25	0.25	rosemary	safe	0	4	NA	NA	NA	NA	NA
2020-09-14	17	3	Exp5	-0.625	-0.362372	ant44088173	rosemary	lemon	high	risk	5	train	1.5	0.25	0.25	lemon	risky	0	8	NA	NA	NA	NA	NA
2020-09-14	17	3	Exp5	-0.625	-0.362372	ant44088173	rosemary	lemon	high	risk	6	train	0.25	1.5	0.25	rosemary	safe	3	0	NA	NA	NA	NA	NA
2020-09-14	17	3	Exp5	-0.625	-0.362372	ant44088173	rosemary	lemon	high	risk	7	train	0.25	0.25	1.5	lemon	risky	0	0	NA	NA	NA	NA	NA
2020-09-14	17	3	Exp5	-0.625	-0.362372	ant44088173	rosemary	lemon	high	risk	8	train	0.25	0.25	0.25	rosemary	safe	0	0	NA	NA	NA	NA	NA
2020-09-14	17	3	Exp5	-0.625	-0.362372	ant44088173	rosemary	lemon	high	risk	9	test	NA	NA	NA	NA	NA	NA	NA	left	right	right	0	0
2020-09-14	17	3	Exp5	-0.625	-0.362372	ant44088173	rosemary	lemon	high	risk	10	test	NA	NA	NA	NA	NA	NA	NA	left	right	right	0	0
2020-09-14	17	3	Exp5	-0.625	-0.362372	ant44088173	rosemary	lemon	high	risk	11	test	NA	NA	NA	NA	NA	NA	NA	left	left	left	1	1
2020-09-15	38	1	Exp5	-0.625	-0.362372	ant44089381	lemon	rosemary	low	risk	1	train	0.25	NA	NA	rosemary	risky	NA	0	NA	NA	NA	NA	NA
2020-09-15	38	1	Exp5	-0.625	-0.362372	ant44089381	lemon	rosemary	low	risk	2	train	0.25	0.25	NA	lemon	safe	0	0	NA	NA	NA	NA	NA
2020-09-15	38	1	Exp5	-0.625	-0.362372	ant44089381	lemon	rosemary	low	risk	3	train	1.5	0.25	0.25	rosemary	risky	3	11	NA	NA	NA	NA	NA
2020-09-15	38	1	Exp5	-0.625	-0.362372	ant44089381	lemon	rosemary	low	risk	4	train	0.25	1.5	0.25	lemon	safe	0	0	NA	NA	NA	NA	NA
2020-09-15	38	1	Exp5	-0.625	-0.362372	ant44089381	lemon	rosemary	low	risk	5	train	0.25	0.25	1.5	rosemary	risky	0	0	NA	NA	NA	NA	NA
2020-09-15	38	1	Exp5	-0.625	-0.362372	ant44089381	lemon	rosemary	low	risk	6	train	0.25	0.25	0.25	lemon	safe	0	0	NA	NA	NA	NA	NA
2020-09-15	38	1	Exp5	-0.625	-0.362372	ant44089381	lemon	rosemary	low	risk	7	train	1.5	0.25	0.25	rosemary	risky	0	10	NA	NA	NA	NA	NA
2020-09-15	38	1	Exp5	-0.625	-0.362372	ant44089381	lemon	rosemary	low	risk	8	train	0.25	1.5	0.25	lemon	safe	0	0	NA	NA	NA	NA	NA
2020-09-15	38	1	Exp5	-0.625	-0.362372	ant44089381	lemon	rosemary	low	risk	9	test	NA	NA	NA	NA	NA	NA	NA	right	right	right	1	1
2020-09-15	38	1	Exp5	-0.625	-0.362372	ant44089381	lemon	rosemary	low	risk	10	test	NA	NA	NA	NA	NA	NA	NA	right	left	left	0	0
2020-09-15	38	1	Exp5	-0.625	-0.362372	ant44089381	lemon	rosemary	low	risk	11	test	NA	NA	NA	NA	NA	NA	NA	right	left	left	0	0
2020-09-15	38	2	Exp5	-0.625	-0.362372	ant44089382	rosemary	lemon	low	risk	1	train	0.25	NA	NA	lemon	risky	NA	0	NA	NA	NA	NA	NA
2020-09-15	38	2	Exp5	-0.625	-0.362372	ant44089382	rosemary	lemon	low	risk	2	train	0.25	0.25	NA	rosemary	safe	0	0	NA	NA	NA	NA	NA
2020-09-15	38	2	Exp5	-0.625	-0.362372	ant44089382	rosemary	lemon	low	risk	3	train	1.5	0.25	0.25	lemon	risky	0	0	NA	NA	NA	NA	NA
2020-09-15	38	2	Exp5	-0.625	-0.362372	ant44089382	rosemary	lemon	low	risk	4	train	0.25	1.5	0.25	rosemary	safe	0	0	NA	NA	NA	NA	NA
2020-09-15	38	2	Exp5	-0.625	-0.362372	ant44089382	rosemary	lemon	low	risk	5	train	0.25	0.25	1.5	lemon	risky	0	0	NA	NA	NA	NA	NA
2020-09-15	38	2	Exp5	-0.625	-0.362372	ant44089382	rosemary	lemon	low	risk	6	train	0.25	0.25	0.25	rosemary	safe	0	0	NA	NA	NA	NA	NA
2020-09-15	38	2	Exp5	-0.625	-0.362372	ant44089382	rosemary	lemon	low	risk	7	train	1.5	0.25	0.25	lemon	risky	0	0	NA	NA	NA	NA	NA
2020-09-15	38	2	Exp5	-0.625	-0.362372	ant44089382	rosemary	lemon	low	risk	8	train	0.25	1.5	0.25	rosemary	safe	0	0	NA	NA	NA	NA	NA
2020-09-15	38	2	Exp5	-0.625	-0.362372	ant44089382	rosemary	lemon	low	risk	9	test	NA	NA	NA	NA	NA	NA	NA	left	right	right	0	0
2020-09-15	38	2	Exp5	-0.625	-0.362372	ant44089382	rosemary	lemon	low	risk	10	test	NA	NA	NA	NA	NA	NA	NA	left	right	right	0	0
2020-09-15	38	2	Exp5	-0.625	-0.362372	ant44089382	rosemary	lemon	low	risk	11	test	NA	NA	NA	NA	NA	NA	NA	left	right	right	0	0
2020-09-15	38	3	Exp5	-0.625	-0.362372	ant44089383	rosemary	lemon	high	safe	1	train	0.25	NA	NA	rosemary	safe	NA	11	NA	NA	NA	NA	NA
2020-09-15	38	3	Exp5	-0.625	-0.362372	ant44089383	rosemary	lemon	high	safe	2	train	1.5	0.25	NA	lemon	risky	0	11	NA	NA	NA	NA	NA
2020-09-15	38	3	Exp5	-0.625	-0.362372	ant44089383	rosemary	lemon	high	safe	3	train	0.25	1.5	0.25	rosemary	safe	6	6	NA	NA	NA	NA	NA
2020-09-15	38	3	Exp5	-0.625	-0.362372	ant44089383	rosemary	lemon	high	safe	4	train	0.25	0.25	1.5	lemon	risky	7	5	NA	NA	NA	NA	NA
2020-09-15	38	3	Exp5	-0.625	-0.362372	ant44089383	rosemary	lemon	high	safe	5	train	0.25	0.25	0.25	rosemary	safe	5	0	NA	NA	NA	NA	NA
2020-09-15	38	3	Exp5	-0.625	-0.362372	ant44089383	rosemary	lemon	high	safe	6	train	1.5	0.25	0.25	lemon	risky	0	11	NA	NA	NA	NA	NA
2020-09-15	38	3	Exp5	-0.625	-0.362372	ant44089383	rosemary	lemon	high	safe	7	train	0.25	1.5	0.25	rosemary	safe	8	2	NA	NA	NA	NA	NA
2020-09-15	38	3	Exp5	-0.625	-0.362372	ant44089383	rosemary	lemon	high	safe	8	train	0.25	0.25	1.5	lemon	risky	5	0	NA	NA	NA	NA	NA
2020-09-15	38	3	Exp5	-0.625	-0.362372	ant44089383	rosemary	lemon	high	safe	9	test	NA	NA	NA	NA	NA	NA	NA	right	left	left	0	0
2020-09-15	38	3	Exp5	-0.625	-0.362372	ant44089383	rosemary	lemon	high	safe	10	test	NA	NA	NA	NA	NA	NA	NA	right	left	left	0	0
2020-09-15	38	3	Exp5	-0.625	-0.362372	ant44089383	rosemary	lemon	high	safe	11	test	NA	NA	NA	NA	NA	NA	NA	right	right	right	1	1
2020-09-15	16	4	Exp5	-0.625	-0.362372	ant44089164	lemon	rosemary	low	risk	1	train	0.25	NA	NA	rosemary	risky	NA	6	NA	NA	NA	NA	NA
2020-09-15	16	4	Exp5	-0.625	-0.362372	ant44089164	lemon	rosemary	low	risk	2	train	0.25	0.25	NA	lemon	safe	0	0	NA	NA	NA	NA	NA
2020-09-15	16	4	Exp5	-0.625	-0.362372	ant44089164	lemon	rosemary	low	risk	3	train	1.5	0.25	0.25	rosemary	risky	2	14	NA	NA	NA	NA	NA
2020-09-15	16	4	Exp5	-0.625	-0.362372	ant44089164	lemon	rosemary	low	risk	4	train	0.25	1.5	0.25	lemon	safe	0	0	NA	NA	NA	NA	NA
2020-09-15	16	4	Exp5	-0.625	-0.362372	ant44089164	lemon	rosemary	low	risk	5	train	0.25	0.25	1.5	rosemary	risky	3	3	NA	NA	NA	NA	NA
2020-09-15	16	4	Exp5	-0.625	-0.362372	ant44089164	lemon	rosemary	low	risk	6	train	0.25	0.25	0.25	lemon	safe	0	0	NA	NA	NA	NA	NA
2020-09-15	16	4	Exp5	-0.625	-0.362372	ant44089164	lemon	rosemary	low	risk	7	train	1.5	0.25	0.25	rosemary	risky	0	4	NA	NA	NA	NA	NA
2020-09-15	16	4	Exp5	-0.625	-0.362372	ant44089164	lemon	rosemary	low	risk	8	train	0.25	1.5	0.25	lemon	safe	3	0	NA	NA	NA	NA	NA
2020-09-15	16	4	Exp5	-0.625	-0.362372	ant44089164	lemon	rosemary	low	risk	9	test	NA	NA	NA	NA	NA	NA	NA	left	right	left	0	1
2020-09-15	16	4	Exp5	-0.625	-0.362372	ant44089164	lemon	rosemary	low	risk	10	test	NA	NA	NA	NA	NA	NA	NA	left	right	right	0	0
2020-09-15	16	4	Exp5	-0.625	-0.362372	ant44089164	lemon	rosemary	low	risk	11	test	NA	NA	NA	NA	NA	NA	NA	left	right	right	0	0
2020-09-16	25	1	Exp5	-0.625	-0.362372	ant44090251	lemon	rosemary	high	safe	1	train	0.25	NA	NA	lemon	safe	NA	0	NA	NA	NA	NA	NA
2020-09-16	25	1	Exp5	-0.625	-0.362372	ant44090251	lemon	rosemary	high	safe	2	train	1.5	0.25	NA	rosemary	risky	0	2	NA	NA	NA	NA	NA
2020-09-16	25	1	Exp5	-0.625	-0.362372	ant44090251	lemon	rosemary	high	safe	3	train	0.25	1.5	0.25	lemon	safe	0	0	NA	NA	NA	NA	NA
2020-09-16	25	1	Exp5	-0.625	-0.362372	ant44090251	lemon	rosemary	high	safe	4	train	0.25	0.25	1.5	rosemary	risky	2	0	NA	NA	NA	NA	NA
2020-09-16	25	1	Exp5	-0.625	-0.362372	ant44090251	lemon	rosemary	high	safe	5	train	0.25	0.25	0.25	lemon	safe	0	3	NA	NA	NA	NA	NA
2020-09-16	25	1	Exp5	-0.625	-0.362372	ant44090251	lemon	rosemary	high	safe	6	train	1.5	0.25	0.25	rosemary	risky	2	10	NA	NA	NA	NA	NA
2020-09-16	25	1	Exp5	-0.625	-0.362372	ant44090251	lemon	rosemary	high	safe	7	train	0.25	1.5	0.25	lemon	safe	0	0	NA	NA	NA	NA	NA
2020-09-16	25	1	Exp5	-0.625	-0.362372	ant44090251	lemon	rosemary	high	safe	8	train	0.25	0.25	1.5	rosemary	risky	4	0	NA	NA	NA	NA	NA
2020-09-16	25	1	Exp5	-0.625	-0.362372	ant44090251	lemon	rosemary	high	safe	9	test	NA	NA	NA	NA	NA	NA	NA	right	left	left	0	0
2020-09-16	25	1	Exp5	-0.625	-0.362372	ant44090251	lemon	rosemary	high	safe	10	test	NA	NA	NA	NA	NA	NA	NA	right	left	left	0	0
2020-09-16	25	1	Exp5	-0.625	-0.362372	ant44090251	lemon	rosemary	high	safe	11	test	NA	NA	NA	NA	NA	NA	NA	right	left	left	0	0
2020-09-16	25	2	Exp5	-0.625	-0.362372	ant44090252	rosemary	lemon	low	safe	1	train	0.25	NA	NA	rosemary	safe	NA	0	NA	NA	NA	NA	NA
2020-09-16	25	2	Exp5	-0.625	-0.362372	ant44090252	rosemary	lemon	low	safe	2	train	0.25	0.25	NA	lemon	risky	0	0	NA	NA	NA	NA	NA
2020-09-16	25	2	Exp5	-0.625	-0.362372	ant44090252	rosemary	lemon	low	safe	3	train	0.25	0.25	0.25	rosemary	safe	0	0	NA	NA	NA	NA	NA
2020-09-16	25	2	Exp5	-0.625	-0.362372	ant44090252	rosemary	lemon	low	safe	4	train	1.5	0.25	0.25	lemon	risky	0	0	NA	NA	NA	NA	NA
2020-09-16	25	2	Exp5	-0.625	-0.362372	ant44090252	rosemary	lemon	low	safe	5	train	0.25	1.5	0.25	rosemary	safe	0	0	NA	NA	NA	NA	NA
2020-09-16	25	2	Exp5	-0.625	-0.362372	ant44090252	rosemary	lemon	low	safe	6	train	0.25	0.25	1.5	lemon	risky	0	0	NA	NA	NA	NA	NA
2020-09-16	25	2	Exp5	-0.625	-0.362372	ant44090252	rosemary	lemon	low	safe	7	train	0.25	0.25	0.25	rosemary	safe	0	0	NA	NA	NA	NA	NA
2020-09-16	25	2	Exp5	-0.625	-0.362372	ant44090252	rosemary	lemon	low	safe	8	train	1.5	0.25	0.25	lemon	risky	0	0	NA	NA	NA	NA	NA
2020-09-16	25	2	Exp5	-0.625	-0.362372	ant44090252	rosemary	lemon	low	safe	9	test	NA	NA	NA	NA	NA	NA	NA	right	left	left	0	0
2020-09-16	25	2	Exp5	-0.625	-0.362372	ant44090252	rosemary	lemon	low	safe	10	test	NA	NA	NA	NA	NA	NA	NA	right	right	right	1	1
2020-09-16	25	2	Exp5	-0.625	-0.362372	ant44090252	rosemary	lemon	low	safe	11	test	NA	NA	NA	NA	NA	NA	NA	right	left	left	0	0
2020-09-16	25	3	Exp5	-0.625	-0.362372	ant44090253	rosemary	lemon	low	safe	1	train	0.25	NA	NA	rosemary	safe	NA	0	NA	NA	NA	NA	NA
2020-09-16	25	3	Exp5	-0.625	-0.362372	ant44090253	rosemary	lemon	low	safe	2	train	0.25	0.25	NA	lemon	risky	0	0	NA	NA	NA	NA	NA
2020-09-16	25	3	Exp5	-0.625	-0.362372	ant44090253	rosemary	lemon	low	safe	3	train	0.25	0.25	0.25	rosemary	safe	0	4	NA	NA	NA	NA	NA
2020-09-16	25	3	Exp5	-0.625	-0.362372	ant44090253	rosemary	lemon	low	safe	4	train	1.5	0.25	0.25	lemon	risky	0	9	NA	NA	NA	NA	NA
2020-09-16	25	3	Exp5	-0.625	-0.362372	ant44090253	rosemary	lemon	low	safe	5	train	0.25	1.5	0.25	rosemary	safe	0	0	NA	NA	NA	NA	NA
2020-09-16	25	3	Exp5	-0.625	-0.362372	ant44090253	rosemary	lemon	low	safe	6	train	0.25	0.25	1.5	lemon	risky	0	0	NA	NA	NA	NA	NA
2020-09-16	25	3	Exp5	-0.625	-0.362372	ant44090253	rosemary	lemon	low	safe	7	train	0.25	0.25	0.25	rosemary	safe	0	0	NA	NA	NA	NA	NA
2020-09-16	25	3	Exp5	-0.625	-0.362372	ant44090253	rosemary	lemon	low	safe	8	train	1.5	0.25	0.25	lemon	risky	0	13	NA	NA	NA	NA	NA
2020-09-16	25	3	Exp5	-0.625	-0.362372	ant44090253	rosemary	lemon	low	safe	9	test	NA	NA	NA	NA	NA	NA	NA	left	right	right	0	0
2020-09-16	25	3	Exp5	-0.625	-0.362372	ant44090253	rosemary	lemon	low	safe	10	test	NA	NA	NA	NA	NA	NA	NA	left	left	left	1	1
2020-09-16	25	3	Exp5	-0.625	-0.362372	ant44090253	rosemary	lemon	low	safe	11	test	NA	NA	NA	NA	NA	NA	NA	left	left	left	1	1
2020-09-16	25	4	Exp5	-0.625	-0.362372	ant44090254	lemon	rosemary	high	safe	1	train	0.25	NA	NA	lemon	safe	NA	0	NA	NA	NA	NA	NA
2020-09-16	25	4	Exp5	-0.625	-0.362372	ant44090254	lemon	rosemary	high	safe	2	train	1.5	0.25	NA	rosemary	risky	0	21	NA	NA	NA	NA	NA
2020-09-16	25	4	Exp5	-0.625	-0.362372	ant44090254	lemon	rosemary	high	safe	3	train	0.25	1.5	0.25	lemon	safe	0	0	NA	NA	NA	NA	NA
2020-09-16	25	4	Exp5	-0.625	-0.362372	ant44090254	lemon	rosemary	high	safe	4	train	0.25	0.25	1.5	rosemary	risky	2	0	NA	NA	NA	NA	NA
2020-09-16	25	4	Exp5	-0.625	-0.362372	ant44090254	lemon	rosemary	high	safe	5	train	0.25	0.25	0.25	lemon	safe	0	3	NA	NA	NA	NA	NA
2020-09-16	25	4	Exp5	-0.625	-0.362372	ant44090254	lemon	rosemary	high	safe	6	train	1.5	0.25	0.25	rosemary	risky	0	10	NA	NA	NA	NA	NA
2020-09-16	25	4	Exp5	-0.625	-0.362372	ant44090254	lemon	rosemary	high	safe	7	train	0.25	1.5	0.25	lemon	safe	5	1	NA	NA	NA	NA	NA
2020-09-16	25	4	Exp5	-0.625	-0.362372	ant44090254	lemon	rosemary	high	safe	8	train	0.25	0.25	1.5	rosemary	risky	3	0	NA	NA	NA	NA	NA
2020-09-16	25	4	Exp5	-0.625	-0.362372	ant44090254	lemon	rosemary	high	safe	9	test	NA	NA	NA	NA	NA	NA	NA	left	left	left	1	1
2020-09-16	25	4	Exp5	-0.625	-0.362372	ant44090254	lemon	rosemary	high	safe	10	test	NA	NA	NA	NA	NA	NA	NA	left	left	left	1	1
2020-09-16	25	4	Exp5	-0.625	-0.362372	ant44090254	lemon	rosemary	high	safe	11	test	NA	NA	NA	NA	NA	NA	NA	left	right	right	0	0
2020-09-16	25	5	Exp5	-0.625	-0.362372	ant44090255	lemon	rosemary	high	risk	1	train	1.5	NA	NA	rosemary	risky	NA	0	NA	NA	NA	NA	NA
2020-09-16	25	5	Exp5	-0.625	-0.362372	ant44090255	lemon	rosemary	high	risk	2	train	0.25	1.5	NA	lemon	safe	0	0	NA	NA	NA	NA	NA
2020-09-16	25	5	Exp5	-0.625	-0.362372	ant44090255	lemon	rosemary	high	risk	3	train	0.25	0.25	1.5	rosemary	risky	0	0	NA	NA	NA	NA	NA
2020-09-16	25	5	Exp5	-0.625	-0.362372	ant44090255	lemon	rosemary	high	risk	4	train	0.25	0.25	0.25	lemon	safe	0	0	NA	NA	NA	NA	NA
2020-09-16	25	5	Exp5	-0.625	-0.362372	ant44090255	lemon	rosemary	high	risk	5	train	1.5	0.25	0.25	rosemary	risky	0	5	NA	NA	NA	NA	NA
2020-09-16	25	5	Exp5	-0.625	-0.362372	ant44090255	lemon	rosemary	high	risk	6	train	0.25	1.5	0.25	lemon	safe	0	0	NA	NA	NA	NA	NA
2020-09-16	25	5	Exp5	-0.625	-0.362372	ant44090255	lemon	rosemary	high	risk	7	train	0.25	0.25	1.5	rosemary	risky	0	0	NA	NA	NA	NA	NA
2020-09-16	25	5	Exp5	-0.625	-0.362372	ant44090255	lemon	rosemary	high	risk	8	train	0.25	0.25	0.25	lemon	safe	0	0	NA	NA	NA	NA	NA
2020-09-16	25	5	Exp5	-0.625	-0.362372	ant44090255	lemon	rosemary	high	risk	9	test	NA	NA	NA	NA	NA	NA	NA	right	right	right	1	1
2020-09-16	25	5	Exp5	-0.625	-0.362372	ant44090255	lemon	rosemary	high	risk	10	test	NA	NA	NA	NA	NA	NA	NA	right	right	right	1	1
2020-09-16	25	5	Exp5	-0.625	-0.362372	ant44090255	lemon	rosemary	high	risk	11	test	NA	NA	NA	NA	NA	NA	NA	right	right	right	1	1
2020-09-21	17	1	Exp5	-0.625	-0.362372	ant44095171	lemon	rosemary	low	safe	1	train	0.25	NA	NA	lemon	safe	NA	9	NA	NA	NA	NA	NA
2020-09-21	17	1	Exp5	-0.625	-0.362372	ant44095171	lemon	rosemary	low	safe	2	train	0.25	0.25	NA	rosemary	risky	0	0	NA	NA	NA	NA	NA
2020-09-21	17	1	Exp5	-0.625	-0.362372	ant44095171	lemon	rosemary	low	safe	3	train	0.25	0.25	0.25	lemon	safe	5	6	NA	NA	NA	NA	NA
2020-09-21	17	1	Exp5	-0.625	-0.362372	ant44095171	lemon	rosemary	low	safe	4	train	1.5	0.25	0.25	rosemary	risky	0	12	NA	NA	NA	NA	NA
2020-09-21	17	1	Exp5	-0.625	-0.362372	ant44095171	lemon	rosemary	low	safe	5	train	0.25	1.5	0.25	lemon	safe	4	1	NA	NA	NA	NA	NA
2020-09-21	17	1	Exp5	-0.625	-0.362372	ant44095171	lemon	rosemary	low	safe	6	train	0.25	0.25	1.5	rosemary	risky	8	0	NA	NA	NA	NA	NA
2020-09-21	17	1	Exp5	-0.625	-0.362372	ant44095171	lemon	rosemary	low	safe	7	train	0.25	0.25	0.25	lemon	safe	3	3	NA	NA	NA	NA	NA
2020-09-21	17	1	Exp5	-0.625	-0.362372	ant44095171	lemon	rosemary	low	safe	8	train	1.5	0.25	0.25	rosemary	risky	4	7	NA	NA	NA	NA	NA
2020-09-21	17	1	Exp5	-0.625	-0.362372	ant44095171	lemon	rosemary	low	safe	9	test	NA	NA	NA	NA	NA	NA	NA	left	left	left	1	1
2020-09-21	17	1	Exp5	-0.625	-0.362372	ant44095171	lemon	rosemary	low	safe	10	test	NA	NA	NA	NA	NA	NA	NA	left	left	left	1	1
2020-09-21	17	1	Exp5	-0.625	-0.362372	ant44095171	lemon	rosemary	low	safe	11	test	NA	NA	NA	NA	NA	NA	NA	left	left	left	1	1
2020-09-21	17	2	Exp5	-0.625	-0.362372	ant44095172	rosemary	lemon	high	safe	1	train	0.25	NA	NA	rosemary	safe	NA	0	NA	NA	NA	NA	NA
2020-09-21	17	2	Exp5	-0.625	-0.362372	ant44095172	rosemary	lemon	high	safe	2	train	1.5	0.25	NA	lemon	risky	0	3	NA	NA	NA	NA	NA
2020-09-21	17	2	Exp5	-0.625	-0.362372	ant44095172	rosemary	lemon	high	safe	3	train	0.25	1.5	0.25	rosemary	safe	2	0	NA	NA	NA	NA	NA
2020-09-21	17	2	Exp5	-0.625	-0.362372	ant44095172	rosemary	lemon	high	safe	4	train	0.25	0.25	1.5	lemon	risky	0	0	NA	NA	NA	NA	NA
2020-09-21	17	2	Exp5	-0.625	-0.362372	ant44095172	rosemary	lemon	high	safe	5	train	0.25	0.25	0.25	rosemary	safe	0	0	NA	NA	NA	NA	NA
2020-09-21	17	2	Exp5	-0.625	-0.362372	ant44095172	rosemary	lemon	high	safe	6	train	1.5	0.25	0.25	lemon	risky	0	1	NA	NA	NA	NA	NA
2020-09-21	17	2	Exp5	-0.625	-0.362372	ant44095172	rosemary	lemon	high	safe	7	train	0.25	1.5	0.25	rosemary	safe	0	0	NA	NA	NA	NA	NA
2020-09-21	17	2	Exp5	-0.625	-0.362372	ant44095172	rosemary	lemon	high	safe	8	train	0.25	0.25	1.5	lemon	risky	0	0	NA	NA	NA	NA	NA
2020-09-21	17	2	Exp5	-0.625	-0.362372	ant44095172	rosemary	lemon	high	safe	9	test	NA	NA	NA	NA	NA	NA	NA	left	right	right	0	0
2020-09-21	17	2	Exp5	-0.625	-0.362372	ant44095172	rosemary	lemon	high	safe	10	test	NA	NA	NA	NA	NA	NA	NA	left	right	right	0	0
2020-09-21	17	2	Exp5	-0.625	-0.362372	ant44095172	rosemary	lemon	high	safe	11	test	NA	NA	NA	NA	NA	NA	NA	left	left	left	1	1
2020-09-21	17	3	Exp5	-0.625	-0.362372	ant44095173	rosemary	lemon	high	risk	1	train	1.5	NA	NA	lemon	risky	NA	0	NA	NA	NA	NA	NA
2020-09-21	17	3	Exp5	-0.625	-0.362372	ant44095173	rosemary	lemon	high	risk	2	train	0.25	1.5	NA	rosemary	safe	0	0	NA	NA	NA	NA	NA
2020-09-21	17	3	Exp5	-0.625	-0.362372	ant44095173	rosemary	lemon	high	risk	3	train	0.25	0.25	1.5	lemon	risky	3	6	NA	NA	NA	NA	NA
2020-09-21	17	3	Exp5	-0.625	-0.362372	ant44095173	rosemary	lemon	high	risk	4	train	0.25	0.25	0.25	rosemary	safe	0	0	NA	NA	NA	NA	NA
2020-09-21	17	3	Exp5	-0.625	-0.362372	ant44095173	rosemary	lemon	high	risk	5	train	1.5	0.25	0.25	lemon	risky	0	10	NA	NA	NA	NA	NA
2020-09-21	17	3	Exp5	-0.625	-0.362372	ant44095173	rosemary	lemon	high	risk	6	train	0.25	1.5	0.25	rosemary	safe	0	3	NA	NA	NA	NA	NA
2020-09-21	17	3	Exp5	-0.625	-0.362372	ant44095173	rosemary	lemon	high	risk	7	train	0.25	0.25	1.5	lemon	risky	0	2	NA	NA	NA	NA	NA
2020-09-21	17	3	Exp5	-0.625	-0.362372	ant44095173	rosemary	lemon	high	risk	8	train	0.25	0.25	0.25	rosemary	safe	0	0	NA	NA	NA	NA	NA
2020-09-21	17	3	Exp5	-0.625	-0.362372	ant44095173	rosemary	lemon	high	risk	9	test	NA	NA	NA	NA	NA	NA	NA	right	left	left	0	0
2020-09-21	17	3	Exp5	-0.625	-0.362372	ant44095173	rosemary	lemon	high	risk	10	test	NA	NA	NA	NA	NA	NA	NA	right	left	left	0	0
2020-09-21	17	3	Exp5	-0.625	-0.362372	ant44095173	rosemary	lemon	high	risk	11	test	NA	NA	NA	NA	NA	NA	NA	right	left	left	0	0
2020-09-22	38	1	Exp5	-0.625	-0.362372	ant44096381	rosemary	lemon	low	risk	1	train	0.25	NA	NA	lemon	risky	NA	0	NA	NA	NA	NA	NA
2020-09-22	38	1	Exp5	-0.625	-0.362372	ant44096381	rosemary	lemon	low	risk	2	train	0.25	0.25	NA	rosemary	safe	0	0	NA	NA	NA	NA	NA
2020-09-22	38	1	Exp5	-0.625	-0.362372	ant44096381	rosemary	lemon	low	risk	3	train	1.5	0.25	0.25	lemon	risky	0	0	NA	NA	NA	NA	NA
2020-09-22	38	1	Exp5	-0.625	-0.362372	ant44096381	rosemary	lemon	low	risk	4	train	0.25	1.5	0.25	rosemary	safe	0	0	NA	NA	NA	NA	NA
2020-09-22	38	1	Exp5	-0.625	-0.362372	ant44096381	rosemary	lemon	low	risk	5	train	0.25	0.25	1.5	lemon	risky	0	0	NA	NA	NA	NA	NA
2020-09-22	38	1	Exp5	-0.625	-0.362372	ant44096381	rosemary	lemon	low	risk	6	train	0.25	0.25	0.25	rosemary	safe	0	0	NA	NA	NA	NA	NA
2020-09-22	38	1	Exp5	-0.625	-0.362372	ant44096381	rosemary	lemon	low	risk	7	train	1.5	0.25	0.25	lemon	risky	0	0	NA	NA	NA	NA	NA
2020-09-22	38	1	Exp5	-0.625	-0.362372	ant44096381	rosemary	lemon	low	risk	8	train	0.25	1.5	0.25	rosemary	safe	0	0	NA	NA	NA	NA	NA
2020-09-22	38	1	Exp5	-0.625	-0.362372	ant44096381	rosemary	lemon	low	risk	9	test	NA	NA	NA	NA	NA	NA	NA	right	left	left	0	0
2020-09-22	38	1	Exp5	-0.625	-0.362372	ant44096381	rosemary	lemon	low	risk	10	test	NA	NA	NA	NA	NA	NA	NA	right	left	left	0	0
2020-09-22	38	1	Exp5	-0.625	-0.362372	ant44096381	rosemary	lemon	low	risk	11	test	NA	NA	NA	NA	NA	NA	NA	right	left	left	0	0
2020-09-22	38	2	Exp5	-0.625	-0.362372	ant44096382	lemon	rosemary	low	safe	1	train	0.25	NA	NA	lemon	safe	NA	0	NA	NA	NA	NA	NA
2020-09-22	38	2	Exp5	-0.625	-0.362372	ant44096382	lemon	rosemary	low	safe	2	train	0.25	0.25	NA	rosemary	risky	0	0	NA	NA	NA	NA	NA
2020-09-22	38	2	Exp5	-0.625	-0.362372	ant44096382	lemon	rosemary	low	safe	3	train	0.25	0.25	0.25	lemon	safe	0	0	NA	NA	NA	NA	NA
2020-09-22	38	2	Exp5	-0.625	-0.362372	ant44096382	lemon	rosemary	low	safe	4	train	1.5	0.25	0.25	rosemary	risky	0	0	NA	NA	NA	NA	NA
2020-09-22	38	2	Exp5	-0.625	-0.362372	ant44096382	lemon	rosemary	low	safe	5	train	0.25	1.5	0.25	lemon	safe	0	0	NA	NA	NA	NA	NA
2020-09-22	38	2	Exp5	-0.625	-0.362372	ant44096382	lemon	rosemary	low	safe	6	train	0.25	0.25	1.5	rosemary	risky	0	0	NA	NA	NA	NA	NA
2020-09-22	38	2	Exp5	-0.625	-0.362372	ant44096382	lemon	rosemary	low	safe	7	train	0.25	0.25	0.25	lemon	safe	0	0	NA	NA	NA	NA	NA
2020-09-22	38	2	Exp5	-0.625	-0.362372	ant44096382	lemon	rosemary	low	safe	8	train	1.5	0.25	0.25	rosemary	risky	0	0	NA	NA	NA	NA	NA
2020-09-22	38	2	Exp5	-0.625	-0.362372	ant44096382	lemon	rosemary	low	safe	9	test	NA	NA	NA	NA	NA	NA	NA	right	left	left	0	0
2020-09-22	38	2	Exp5	-0.625	-0.362372	ant44096382	lemon	rosemary	low	safe	10	test	NA	NA	NA	NA	NA	NA	NA	right	left	left	0	0
2020-09-22	38	2	Exp5	-0.625	-0.362372	ant44096382	lemon	rosemary	low	safe	11	test	NA	NA	NA	NA	NA	NA	NA	right	left	left	0	0
2020-09-22	38	3	Exp5	-0.625	-0.362372	ant44096383	rosemary	lemon	low	risk	1	train	0.25	NA	NA	lemon	risky	NA	0	NA	NA	NA	NA	NA
2020-09-22	38	3	Exp5	-0.625	-0.362372	ant44096383	rosemary	lemon	low	risk	2	train	0.25	0.25	NA	rosemary	safe	0	0	NA	NA	NA	NA	NA
2020-09-22	38	3	Exp5	-0.625	-0.362372	ant44096383	rosemary	lemon	low	risk	3	train	1.5	0.25	0.25	lemon	risky	0	3	NA	NA	NA	NA	NA
2020-09-22	38	3	Exp5	-0.625	-0.362372	ant44096383	rosemary	lemon	low	risk	4	train	0.25	1.5	0.25	rosemary	safe	0	0	NA	NA	NA	NA	NA
2020-09-22	38	3	Exp5	-0.625	-0.362372	ant44096383	rosemary	lemon	low	risk	5	train	0.25	0.25	1.5	lemon	risky	0	0	NA	NA	NA	NA	NA
2020-09-22	38	3	Exp5	-0.625	-0.362372	ant44096383	rosemary	lemon	low	risk	6	train	0.25	0.25	0.25	rosemary	safe	0	0	NA	NA	NA	NA	NA
2020-09-22	38	3	Exp5	-0.625	-0.362372	ant44096383	rosemary	lemon	low	risk	7	train	1.5	0.25	0.25	lemon	risky	0	5	NA	NA	NA	NA	NA
2020-09-22	38	3	Exp5	-0.625	-0.362372	ant44096383	rosemary	lemon	low	risk	8	train	0.25	1.5	0.25	rosemary	safe	0	0	NA	NA	NA	NA	NA
2020-09-22	38	3	Exp5	-0.625	-0.362372	ant44096383	rosemary	lemon	low	risk	9	test	NA	NA	NA	NA	NA	NA	NA	right	left	left	0	0
2020-09-22	38	3	Exp5	-0.625	-0.362372	ant44096383	rosemary	lemon	low	risk	10	test	NA	NA	NA	NA	NA	NA	NA	right	left	left	0	0
2020-09-22	38	3	Exp5	-0.625	-0.362372	ant44096383	rosemary	lemon	low	risk	11	test	NA	NA	NA	NA	NA	NA	NA	right	left	left	0	0
2020-09-23	25	1	Exp5	-0.625	-0.362372	ant44097251	rosemary	lemon	high	safe	1	train	0.25	NA	NA	rosemary	safe	NA	0	NA	NA	NA	NA	NA
2020-09-23	25	1	Exp5	-0.625	-0.362372	ant44097251	rosemary	lemon	high	safe	2	train	1.5	0.25	NA	lemon	risky	0	3	NA	NA	NA	NA	NA
2020-09-23	25	1	Exp5	-0.625	-0.362372	ant44097251	rosemary	lemon	high	safe	3	train	0.25	1.5	0.25	rosemary	safe	0	0	NA	NA	NA	NA	NA
2020-09-23	25	1	Exp5	-0.625	-0.362372	ant44097251	rosemary	lemon	high	safe	4	train	0.25	0.25	1.5	lemon	risky	0	0	NA	NA	NA	NA	NA
2020-09-23	25	1	Exp5	-0.625	-0.362372	ant44097251	rosemary	lemon	high	safe	5	train	0.25	0.25	0.25	rosemary	safe	0	0	NA	NA	NA	NA	NA
2020-09-23	25	1	Exp5	-0.625	-0.362372	ant44097251	rosemary	lemon	high	safe	6	train	1.5	0.25	0.25	lemon	risky	0	3	NA	NA	NA	NA	NA
2020-09-23	25	1	Exp5	-0.625	-0.362372	ant44097251	rosemary	lemon	high	safe	7	train	0.25	1.5	0.25	rosemary	safe	0	0	NA	NA	NA	NA	NA
2020-09-23	25	1	Exp5	-0.625	-0.362372	ant44097251	rosemary	lemon	high	safe	8	train	0.25	0.25	1.5	lemon	risky	0	0	NA	NA	NA	NA	NA
2020-09-23	25	1	Exp5	-0.625	-0.362372	ant44097251	rosemary	lemon	high	safe	9	test	NA	NA	NA	NA	NA	NA	NA	right	left	left	0	0
2020-09-23	25	1	Exp5	-0.625	-0.362372	ant44097251	rosemary	lemon	high	safe	10	test	NA	NA	NA	NA	NA	NA	NA	right	left	left	0	0
2020-09-23	25	1	Exp5	-0.625	-0.362372	ant44097251	rosemary	lemon	high	safe	11	test	NA	NA	NA	NA	NA	NA	NA	right	right	right	1	1
2020-09-23	25	2	Exp5	-0.625	-0.362372	ant44097252	rosemary	lemon	low	risk	1	train	0.25	NA	NA	lemon	risky	NA	3	NA	NA	NA	NA	NA
2020-09-23	25	2	Exp5	-0.625	-0.362372	ant44097252	rosemary	lemon	low	risk	2	train	0.25	0.25	NA	rosemary	safe	0	0	NA	NA	NA	NA	NA
2020-09-23	25	2	Exp5	-0.625	-0.362372	ant44097252	rosemary	lemon	low	risk	3	train	1.5	0.25	0.25	lemon	risky	0	6	NA	NA	NA	NA	NA
2020-09-23	25	2	Exp5	-0.625	-0.362372	ant44097252	rosemary	lemon	low	risk	4	train	0.25	1.5	0.25	rosemary	safe	0	0	NA	NA	NA	NA	NA
2020-09-23	25	2	Exp5	-0.625	-0.362372	ant44097252	rosemary	lemon	low	risk	5	train	0.25	0.25	1.5	lemon	risky	0	2	NA	NA	NA	NA	NA
2020-09-23	25	2	Exp5	-0.625	-0.362372	ant44097252	rosemary	lemon	low	risk	6	train	0.25	0.25	0.25	rosemary	safe	0	3	NA	NA	NA	NA	NA
2020-09-23	25	2	Exp5	-0.625	-0.362372	ant44097252	rosemary	lemon	low	risk	7	train	1.5	0.25	0.25	lemon	risky	0	7	NA	NA	NA	NA	NA
2020-09-23	25	2	Exp5	-0.625	-0.362372	ant44097252	rosemary	lemon	low	risk	8	train	0.25	1.5	0.25	rosemary	safe	0	0	NA	NA	NA	NA	NA
2020-09-23	25	2	Exp5	-0.625	-0.362372	ant44097252	rosemary	lemon	low	risk	9	test	NA	NA	NA	NA	NA	NA	NA	left	left	left	1	1
2020-09-23	25	2	Exp5	-0.625	-0.362372	ant44097252	rosemary	lemon	low	risk	10	test	NA	NA	NA	NA	NA	NA	NA	left	right	right	0	0
2020-09-23	25	2	Exp5	-0.625	-0.362372	ant44097252	rosemary	lemon	low	risk	11	test	NA	NA	NA	NA	NA	NA	NA	left	left	left	1	1
2020-09-23	25	3	Exp5	-0.625	-0.362372	ant44097253	lemon	rosemary	high	risk	1	train	1.5	NA	NA	rosemary	risky	NA	0	NA	NA	NA	NA	NA
2020-09-23	25	3	Exp5	-0.625	-0.362372	ant44097253	lemon	rosemary	high	risk	2	train	0.25	1.5	NA	lemon	safe	0	0	NA	NA	NA	NA	NA
2020-09-23	25	3	Exp5	-0.625	-0.362372	ant44097253	lemon	rosemary	high	risk	3	train	0.25	0.25	1.5	rosemary	risky	0	0	NA	NA	NA	NA	NA
2020-09-23	25	3	Exp5	-0.625	-0.362372	ant44097253	lemon	rosemary	high	risk	4	train	0.25	0.25	0.25	lemon	safe	0	0	NA	NA	NA	NA	NA
2020-09-23	25	3	Exp5	-0.625	-0.362372	ant44097253	lemon	rosemary	high	risk	5	train	1.5	0.25	0.25	rosemary	risky	0	0	NA	NA	NA	NA	NA
2020-09-23	25	3	Exp5	-0.625	-0.362372	ant44097253	lemon	rosemary	high	risk	6	train	0.25	1.5	0.25	lemon	safe	0	0	NA	NA	NA	NA	NA
2020-09-23	25	3	Exp5	-0.625	-0.362372	ant44097253	lemon	rosemary	high	risk	7	train	0.25	0.25	1.5	rosemary	risky	0	0	NA	NA	NA	NA	NA
2020-09-23	25	3	Exp5	-0.625	-0.362372	ant44097253	lemon	rosemary	high	risk	8	train	0.25	0.25	0.25	lemon	safe	0	0	NA	NA	NA	NA	NA
2020-09-23	25	3	Exp5	-0.625	-0.362372	ant44097253	lemon	rosemary	high	risk	9	test	NA	NA	NA	NA	NA	NA	NA	right	left	left	0	0
2020-09-23	25	3	Exp5	-0.625	-0.362372	ant44097253	lemon	rosemary	high	risk	10	test	NA	NA	NA	NA	NA	NA	NA	right	left	left	0	0
2020-09-23	25	3	Exp5	-0.625	-0.362372	ant44097253	lemon	rosemary	high	risk	11	test	NA	NA	NA	NA	NA	NA	NA	right	left	left	0	0
2020-09-23	25	4	Exp5	-0.625	-0.362372	ant44097254	lemon	rosemary	low	risk	1	train	0.25	NA	NA	rosemary	risky	NA	0	NA	NA	NA	NA	NA
[truncated: 307 more rows]

## Sheet: suppl1.1_threemol
Date	Colony	Antnumber	AntID	Visitnumber	Visittype	Goodsmell	Badsmell	Firstmolarity	Firstsmell	Molarityorder	Smellorder	Pherfood	Phernest	Acceptance	Goodsmellside	Badsmellside	Firstdecisonline	Seconddecisionline	Firstchoice	Secondchoice
[truncated: 210 more rows]

[truncated: 3 more sheets: suppl1.2_0.1vs0.3, suppl1.2_0.3vs0.9, suppl1.3_contextLosses]
